# Supplementary material for: G-type receptor-like kinase AsNIP43 interacts with rhizobia effector nodulation outer protein P and is required for symbiosis
Source: Plant Physiol. 2023 Jul 11;193(2):1527–46. doi: 10.1093/plphys/kiad318 (PMC10517198; doi:10.1093/plphys/kiad318)
Supplement: kiad318_Supplementary_Data [file kiad318_supplementary_data.zip]

Archive with 4 entries (4 files):
- DS1.xlsx
- DS2.xlsx
- dS3.xlsx
- PP2022RA00605DR2_Supplemental_Data.pdf
