# Supplementary material for: G-type receptor-like kinase AsNIP43 interacts with rhizobia effector nodulation outer protein P and is required for symbiosis
Source: Plant Physiol. 2023 Jul 11;193(2):1527–46. doi: 10.1093/plphys/kiad318 (PMC10517198; doi:10.1093/plphys/kiad318)
Supplement: kiad318_Supplementary_Data [file kiad318_supplementary_data.zip › DS1.xlsx]

## Sheet: Sheet1
Supplemental Dataset S1
The FPKM of all genes in A. sinicus roots at 1 day and 6 day post inoculation with wild-type M. huakuii 7653R and M. huakuii 7653R-ΔnopP
#ID	WT1-1	WT1-2	WT1-3	WT6-1	WT6-2	WT6-3	mut1-1	mut1-2	mut1-3	mut6-1	mut6-2	mut6-3
gene-LOC11428638	0	0.079204	0	0	0.088366	0	0	0.102544	0	0.051283	0	0.062347
gene-LOC11428634	0	0	0	0	0	0	0	0	0	0	0	0
gene-LOC11428637	0	0	0	0	0	0	0	0	0	0	0	0
gene-LOC11428633	8.35647	8.35988	11.6724	8.98049	7.21166	8.82286	8.51904	8.12654	7.22958	9.22692	6.86053	8.21524
gene-LOC11424748	15.0498	15.7448	17.8419	24.9073	24.8667	22.9344	20.2837	17.9711	17.296	20.9972	19.3191	23.5313
gene-LOC11421510	16.4756	10.3519	14.7816	13.8899	14.7272	12.8733	12.0828	11.4646	8.94292	12.3109	9.30985	10.2926
gene-LOC11424740	0.107916	0	0	0.280949	0.045265	0.176219	0.228749	0.075042	0	0.054685	0	0
gene-LOC11421514	10.0379	11.594	8.58273	10.0918	12.4925	11.6487	9.7846	8.59587	10.3735	13.4676	15.5085	17.4815
gene-LOC112422161	0	0	0	0	0	0	0	0	0	0	0	0
gene-LOC112422162	0	0.015461	0.03583	0	0.00823	0	0	0	0	0.011858	0.01619	0
gene-LOC112422163	0	0	0.025274	0.008648	0.016445	0.035509	0.035818	0.017068	0	0	0.047122	0
gene-LOC112422164	0.215115	0	0	0	0.506916	0	0	0	0	0.046147	0.078833	0
gene-LOC112422165	0	0	0	0	0	0	0	0	0	0	0	0
gene-LOC112422166	0	0	0	0	0	0	0	0	0	0	0	0
gene-LOC112422167	0	0	0	0	0	0	0	0	0	0	0	0
gene-LOC112422168	0	0	0	0	0	0	0	0	0	0	0.042565	0
gene-LOC112422169	0	0	0	0	0	0	0	0	0	0	0	0
gene-LOC25491490	0.032281	0.081843	0.184452	0.108242	0.375518	0.055151	0.130797	0.09262	0.176811	0	0.092267	0.126611
gene-LOC25491491	1.17799	1.20998	1.59337	1.63093	0.768762	1.76525	1.47183	1.0406	0.855449	1.16013	0.931531	0.953045
gene-LOC25491492	10.2946	8.80817	11.6013	9.92188	10.5764	11.774	12.4988	10.0479	10.4267	8.9198	7.92695	9.56523
gene-LOC25491494	80.7434	74.9215	107.66	54.4072	47.3131	55.3224	103.293	89.2389	79.2254	52.3813	42.7558	61.7012
gene-LOC11436268	1.03377	0.970418	1.85284	0.168679	0.949218	0.794114	2.49733	1.15119	1.21087	0.829025	0.524457	1.10709
gene-LOC25497894	23.5128	18.475	25.1325	16.8516	11.9353	15.3842	27.0794	20.7104	14.0451	13.8193	12.6882	11.7174
gene-LOC25497895	1.93643	2.42086	2.41075	1.37261	1.85136	1.61029	1.66014	2.77517	2.67442	1.04214	2.11215	1.50306
gene-LOC25497892	7.74437	6.18833	4.56466	5.62627	8.48987	6.08395	2.86844	3.72222	5.66206	8.53094	11.3292	5.48112
gene-LOC25497890	0	0	0	0	0	0	0	0	0	0	0	0
gene-LOC25497891	7.73949	4.57549	9.21062	9.83559	7.45017	10.7356	7.99253	4.48929	4.82131	9.4019	7.06827	7.85595
gene-LOC11436262	39.6929	33.2212	39.5496	32.1589	23.0746	25.0925	39.1687	34.0561	29.0192	32.4472	25.0671	38.7923
gene-LOC25497898	30.5366	30.4546	34.9917	36.3692	32.8321	35.7162	33.7481	31.0263	26.3014	31.7749	26.9763	32.1244
gene-LOC11436266	0.168391	0	0	0.076963	0	0.212634	0.140865	0	0	0.181327	0	0
gene-LOC11445788	9.47467	8.48605	9.48081	9.57621	9.21915	8.78899	9.6042	9.36481	8.94692	10.3527	9.17751	9.72988
gene-LOC25491726	2.0012	0.304267	1.5425	0.565889	1.28151	0.282158	0.721314	0.399856	0.11232	0.495443	0.570571	0
gene-LOC25491727	19.9119	20.0716	16.5933	20.1786	25.2254	20.2455	17.8002	19.8038	21.1738	23.8639	25.9857	24.6099
gene-LOC25491724	0.665909	6.41906	0.5613	8.85624	10.8287	17.599	0.163675	0	0.661488	24.5047	36.3553	49.4012
gene-LOC25491725	19.5176	10.768	13.078	13.5475	41.5787	23.9019	2.46458	2.78627	1.18896	37.6342	42.8954	40.9828
gene-LOC25491722	8.53281	19.6005	16.7048	9.86689	11.4023	12.9535	8.8029	19.9375	20.3174	10.6585	8.97723	13.5217
gene-LOC25491723	14.904	30.621	26.3506	15.8113	15.7339	18.151	14.334	29.8867	33.9738	17.7744	12.7481	18.2954
gene-LOC25491721	0	0	0.084509	0.092756	0	0.144628	0.092756	0	0.026798	0.45842	0.190733	0.041016
gene-LOC25491728	0	0	0	0	0	0	0	0	0	0	0	0
gene-LOC25491729	18.2679	24.1396	19.717	23.4564	20.7673	22.7043	21.2841	21.2162	22.5609	24.2151	24.6372	33.3295
gene-LOC11427218	0.40361	0.51268	0.761085	0.174513	1.5781	0.343759	0.086884	0.343074	0.357214	0.995184	0.730032	0.839384
gene-LOC25497765	0	0	0	0	0	0	0	0	0	0	0	0
gene-LOC11427214	0.516695	0.188669	0.46051	0.442643	0.427605	0.691405	0.296799	0.466145	0.276078	0.432095	0.39376	0.531949
gene-LOC25497761	0	0	0	0	0	0	0	0	0	0	0	0
gene-LOC11427210	0	0	0	0	0	0	0	0	0	0	0	0
gene-LOC11427211	9.20928	8.03157	7.77979	8.53417	7.83493	7.9171	8.37233	7.71035	7.22147	8.88268	8.91586	7.76059
gene-LOC25481978	2.89909	3.76839	4.80957	1.21827	1.09174	1.3618	3.12483	5.23599	4.23603	2.13809	1.74448	2.57171
gene-LOC25481979	0	0	0	0	0	0	0	0	0	0	0	0
gene-LOC25481972	8.2547	5.59297	10.0317	9.56326	9.09317	9.90569	7.40436	5.62107	3.96574	9.15656	7.11095	9.14934
gene-LOC25481973	18.8632	20.7486	18.0604	21.5464	27.2267	25.7273	20.96	22.1941	19.5069	25.0288	24.5787	28.0756
gene-LOC25481970	12.4136	11.8777	11.816	11.0973	12.8309	12.0041	9.69843	11.3316	11.1314	12.1517	11.0459	10.5416
gene-LOC25481971	27.642	23.0453	24.8717	29.671	28.5186	25.9707	24.235	25.1921	23.5068	25.5501	24.901	29.9014
gene-LOC25481976	0	0	0	0.042371	0	0	0	0	0	0	0	0
gene-LOC25481977	0	0	0	0	0	0	0	0	0	0	0	0
gene-LOC25481974	17.1858	18.6335	16.9807	15.8647	14.6014	15.1665	17.4115	17.1898	19.3554	16.0804	14.5804	16.9712
gene-LOC25481975	5.59428	4.73783	5.44808	6.96364	4.57329	5.45194	6.65515	4.02961	3.98544	5.39119	5.82651	6.26437
gene-LOC25501140	0	0	0	0	0	0	0	0	0	0	0	0
gene-LOC112421288	0	0	0	0	0	0	0	0	0	0	0	0
gene-LOC25501143	0	0	0	0.254397	0.05464	0	0	0	0	0.762644	0.150145	0.365934
gene-LOC25501144	1788.65	1381.43	2249.33	1687.5	813.462	1600.34	2390.36	1632.52	1464.91	1403.48	1074.05	1824.39
gene-LOC25501145	671.258	628.61	861.811	563.829	340.4	525.061	926.307	647.57	638.945	564.909	431.199	812.65
gene-LOC25501147	0	0	0	0	0	0	0	0	0	0	0	0
gene-LOC25501148	345.898	132.026	607.079	390.027	103.478	342.143	282.136	170.693	125.404	294.53	123.468	327.435
gene-LOC11423911	0	0.028026	0	0	0	0	0	0.040498	0.041131	0	0.051155	0.07006
gene-LOC11423919	0.18784	0	0.118612	0.258621	0	0.12601	0.176223	0.090105	0	0.100943	0	0
Medicago_truncatula_newGene_5637	0	0	0	0.10585	0	0.240746	0	0	0	0	0	0
Medicago_truncatula_newGene_5634	66.9804	86.3742	98.6253	62.2498	50.0705	75.8241	97.1439	112.938	94.0705	62.0725	82.6803	109.892
gene-LOC112422833	3.93085	3.57548	4.00903	2.40653	2.47388	2.33603	4.19891	4.01977	3.80044	2.63184	2.28222	4.19388
gene-LOC112422830	0	0	0	0	0	0	0	0	0	0	0	0
gene-LOC112422831	0	0	0	0	0	0	0	0	0	0	0	0
gene-LOC112422836	0	0	0	0	0	0	0	0	0	0	0	0
gene-LOC112422837	0.138984	0	0	0	0	0.041463	0.158403	0	0	0.099857	0.030476	0.168033
gene-LOC112422834	0	0	0	0	0	0	0	0	0	0	0	0
gene-LOC112422835	0	0	0	0	0	0	0	0	0	0	0	0
gene-LOC11418113	22.9516	23.1222	23.4561	21.4287	23.7957	22.9763	21.2777	23.0874	21.6653	25.5951	24.9702	25.5466
gene-LOC112422838	0	0	0	0	0	0	0	0	0	0	0	0
gene-LOC112422839	0	0	0	0	0	0	0	0	0	0	0	0
gene-LOC11418117	7.30377	9.44253	10.7991	13.4465	29.9783	16.8595	8.43614	7.16488	10.5276	11.8593	19.8998	13.4771
gene-LOC11418116	0	0	0	0	0	0	0	0	0	0	0	0
gene-LOC11418115	186.418	180.533	155.921	158.064	173.201	171.453	161.335	157.222	166.181	170.996	168.355	147.446
gene-LOC11418114	18.9431	18.0311	20.1036	16.6953	16.1509	16.5009	18.481	18.0969	17.8734	14.7247	16.2396	14.46
gene-LOC112420478	0	0	0	0	0	0	0	0	0	0	0	0
gene-LOC112420479	1.03856	0.903559	2.09741	1.30375	1.61643	1.58578	1.57653	1.42333	1.48945	1.24184	1.32668	0.831109
gene-LOC25482408	0.637197	0.440729	0.716264	0.409204	0.366064	0.763022	0.837104	0.490543	0.314886	0.550032	0.391076	0.216855
gene-LOC112420472	0.149154	0	0.058115	0	0.150581	0.053281	0.085924	0.060918	0.099882	0.18576	0	0.026725
gene-LOC11442676	0	0	0	0.047249	0.104375	0.076986	0.038875	0	0	0	0.110711	0.057266
gene-LOC112420474	0	0	0	0	0	0	0	0	0	0	0	0
gene-LOC25482406	11.0787	13.6722	9.74545	15.0496	13.1901	10.9165	9.64094	11.5948	6.51203	14.0836	16.6997	17.8811
gene-LOC25482405	11.2041	10.5358	10.6955	9.7632	8.72271	10.8905	10.7545	9.42742	9.36806	11.1299	10.2904	11.2679
gene-LOC112420477	0	0	0	0	0	0	0	0	0	0	0	0
Medicago_truncatula_newGene_5718	0.710081	2.00966	5.43812	1.35693	1.51283	2.16991	1.31721	1.31196	1.89651	0.908944	1.11568	2.27132
gene-LOC11434138	112.302	172.237	182.748	174.552	167.082	218.824	163.413	196.812	213.44	200.955	229.382	255.695
gene-LOC11434133	46.9517	46.1795	44.6066	45.8478	44.0244	44.4179	45.9287	46.4391	46.6814	45.4582	44.1758	42.4425
gene-LOC11434131	35.4983	38.1149	38.4396	33.4804	33.496	30.5526	40.6901	40.9561	42.1703	33.0201	32.604	38.4736
gene-LOC11434130	234.28	279.786	213.487	145.037	156.592	159.859	191.801	255.877	305.704	198.202	207.641	135.417
gene-LOC11434137	65.0908	65.513	46.7007	67.293	80.5377	60.531	40.3826	50.6672	53.804	76.9825	78.2111	60.1553
gene-LOC11434136	0.802252	0.579428	0.315837	0.915162	0.158355	0.597864	0.861591	0.435176	0.440347	0.782823	0.537233	0.430723
gene-LOC25496384	47.82	68.7156	41.9252	77.1556	83.6436	69.0588	62.2571	54.7285	58.3372	80.7505	54.6495	55.965
gene-LOC25496380	0.743768	0	0.195795	0.319463	0.073208	0.0405	0	0.157894	0.059421	0.154659	0	0.143638
gene-LOC11432999	7.63128	7.06279	6.68628	7.05105	7.17811	7.03294	7.68355	6.52017	7.32459	7.2134	7.37723	6.76553
gene-LOC11432996	5.14115	4.13417	2.9084	8.7952	11.4329	6.24469	2.65049	4.36215	5.52542	7.23589	13.5261	9.05593
gene-LOC25492608	1.07293	1.02446	1.57036	0.585756	0.899855	0.575493	0.568915	1.34909	1.42846	0.941123	1.07612	1.01074
gene-LOC25492609	3.14455	3.57287	2.71296	4.22671	3.81433	4.02338	2.83755	2.2749	2.18249	4.35034	2.85444	2.98033
gene-LOC25492606	13.0259	12.92	14.6528	12.9939	12.2776	13.8164	15.961	14.1804	14.3295	12.2114	11.2726	15.2711
gene-LOC25492607	25.7897	30.9277	17.8231	21.1954	28.7965	21.1439	11.0243	19.6597	23.4217	29.9408	34.0759	15.1067
gene-LOC25492600	29.6244	29.2923	29.0293	55.5977	59.8616	53.2601	26.8898	23.9289	26.5148	48.0539	55.8005	57.4277
gene-LOC11443294	0.209336	0.343819	0.191656	0.14456	0.162088	0.203111	0.652047	0.408968	0.922474	0.051113	0.112459	0.069815
gene-LOC25484802	6.35683	5.44852	6.30726	9.80525	9.23249	7.48886	6.43482	5.37347	5.76241	8.49834	9.44375	9.80654
gene-LOC25484804	29.0466	33.6258	21.0813	52.6921	72.873	44.7378	30.8078	34.6324	34.1712	56.6552	56.5272	51.7515
gene-LOC11443292	1.26938	0.64	0.311411	0.469411	0.857858	0.775903	0.282509	0.271431	0.205698	0.887391	1.06137	0.735088
gene-LOC25484806	0.057685	0	0	0.065136	0	0	0.054042	0.022568	0	0	0	0
gene-LOC25484809	5.40554	6.89459	4.79062	5.02131	5.04775	5.0776	4.04143	4.95445	6.23079	5.61073	6.54785	4.95313
gene-LOC11443298	31.3954	29.0885	35.5338	33.0085	36.1237	32.7514	30.6051	31.7862	29.8222	33.3252	31.1237	39.3123
gene-LOC25483460	51.7865	54.7584	45.5116	39.9004	50.8863	46.2611	41.2087	47.9554	54.8353	51.0365	49.5895	37.8128
gene-LOC25483466	0	0	0	0	0	0	0.069976	0.063871	0	0	0	0
gene-LOC25483465	0	0	0	0	0	0	0	0	0	0	0	0
gene-LOC25483469	8.29202	8.05072	7.53014	7.62124	8.82782	7.35513	9.35471	6.93393	7.84728	9.2813	7.14963	7.47888
gene-LOC11442526	0	0	0	0	0	0	0	0	0	0	0	0
gene-LOC11442521	0.115571	0	0.13245	5.6234	1.48168	2.59488	0.258504	0.122211	0	2.84536	2.24481	1.68213
gene-LOC11436267	6.7006	0.08352	0.059421	14.5708	0.075787	7.85831	15.9062	5.46016	0	3.82266	0.077057	0
gene-LOC11440093	0	0	0	0	0	0	0	0	0	0	0	0
gene-LOC11442529	74.7347	77.785	63.0302	74.5701	68.0042	73.2607	63.4465	65.0086	70.3268	81.3589	78.4943	58.1524
gene-LOC11442528	0.200432	0.214611	0.096478	1.38244	6.63815	1.56655	0.103559	0.243735	0.537682	1.88586	1.44597	2.25573
gene-LOC11440092	0	0.096411	0.090859	0	0	0	0	0	0	0	0	0.091383
gene-LOC112418136	0	0	0	0	0	0	0	0	0	0	0	0
gene-LOC112418137	1.56572	1.94025	2.77898	1.45732	3.33995	1.92989	2.71543	2.46844	3.10573	1.60142	1.36634	3.89632
gene-LOC112418134	0	0	0	0	0	0	0	0	0	0	0	0
gene-LOC112418135	0.231021	0.26289	0.373239	0.457608	0.247532	0.32776	0	0.008148	0	0.017578	0	0
gene-LOC112418132	0	0	0	0	0	0	0	0	0	0	0	0
gene-LOC112418133	0	0	0	0	0	0	0	0	0	0	0	0
gene-LOC112418130	0	0	0	0	0	0	0	0	0	0	0	0
gene-LOC112418131	0	0	0	0	0	0	0	0	0	0	0	0
gene-LOC11433644	8.72614	11.3937	21.25	15.5733	11.049	28.6144	5.49537	6.68522	6.52261	9.78039	8.01912	30.321
gene-LOC11440090	0.509894	0.51555	0.466324	0.572336	1.14032	0.249721	0.369837	0.375851	0.540977	0.36134	0.441935	0.269191
gene-LOC11433640	6.6692	8.01116	6.40208	4.66983	4.32864	4.76172	6.04746	5.89719	6.03935	5.6734	5.8005	5.41823
gene-LOC112418138	12.1557	13.003	11.5846	13.8089	14.4362	13.6016	10.3467	10.2859	10.061	12.6941	12.1668	12.4796
gene-LOC112418139	0	0	0	0	0	0	0	0	0	0	0	0
gene-LOC25496968	5.48021	6.15317	5.08797	4.50888	5.39414	4.44612	3.27409	3.56747	5.19749	4.92382	4.38165	4.3459
gene-LOC25496961	19.2734	22.5895	33.0475	16.1984	18.3688	20.6367	24.1046	26.2286	29.5171	17.4074	16.2753	20.3498
gene-LOC25496960	2.23481	1.67166	1.83759	1.95338	1.24188	1.35906	1.96969	1.31193	1.64015	1.71408	1.27105	1.19158
gene-LOC25496962	17.0725	14.0608	25.9414	24.4341	16.5085	27.8141	26.1508	19.2903	19.8074	23.3008	19.49	30.4484
gene-LOC25496965	0	0	0	0	0	0	0	0	0	0	0	0
gene-LOC25496964	11.8566	10.892	12.8926	13.5798	9.16784	13.3159	17.5181	11.323	8.82804	12.9507	8.99262	15.2166
gene-LOC25496967	0.065902	0	0	0	0	0.074176	0	0.050095	0.019589	0.119303	0.126275	0.110865
gene-LOC25496966	14.9785	13.9196	11.7499	14.0114	12.2623	13.6628	10.6834	13.5713	15.6153	15.7025	16.7722	12.7549
gene-LOC25488009	44.8783	43.504	41.8651	47.9723	38.574	47.0721	59.1641	46.9647	34.8058	43.8003	37.1056	48.7424
gene-LOC25488008	8.32125	1.74553	5.8829	2.75214	4.44969	2.85984	1.46595	3.1765	1.07176	2.03086	3.64928	1.35847
gene-LOC25494527	6.25065	5.57255	3.96977	10.4883	14.7884	10.1731	2.99479	4.98531	4.11451	11.0798	12.8715	11.9673
gene-LOC25494526	6.44305	5.70984	6.55775	7.26307	6.45244	5.48712	6.82153	6.32783	6.82313	6.20541	6.26871	7.47524
gene-LOC25488006	12.1008	7.26152	11.4822	11.2317	7.07725	11.0799	16.3982	12.4735	8.10475	8.07977	6.83769	9.81309
gene-LOC25488001	6.10655	6.70349	5.31091	5.87305	4.08584	4.81571	3.02189	4.11115	5.17799	6.85661	4.23251	4.02431
gene-LOC25488000	22.9616	19.8588	19.7777	22.3418	23.1218	21.9501	17.4023	19.0216	19.2972	25.9456	20.7579	22.356
gene-LOC25488003	6.62345	4.31063	7.52543	11.0625	8.53867	12.1607	7.04546	8.37182	7.83493	12.6593	8.85308	13.2391
gene-LOC25488002	41.0177	43.5249	35.2757	37.7966	34.1087	33.1741	35.5567	35.9475	40.7579	37.92	37.4155	36.7351
gene-LOC11435776	21.3202	23.1776	17.8851	20.1089	18.9907	19.9152	19.7894	22.2546	20.3699	21.6461	21.1655	19.773
gene-LOC11435777	14.6822	16.0511	10.7701	17.3952	11.3165	14.8654	11.7618	11.9298	12.3327	15.2561	11.7536	14.7713
gene-LOC112419261	0	0	0	0	0	0	0	0	0	0	0	0
gene-LOC112419260	0	0	0	0	0	0	0	0	0	0	0	0
gene-LOC112419263	0	0	0	0	0	0	0	0	0	0	0	0
gene-LOC112419262	2.16323	2.07807	1.34944	2.11032	2.25737	2.07043	2.34377	2.46077	2.87635	1.91264	1.9346	2.68631
gene-LOC112419265	0	0	0	0	0	0	0	0	0	0	0	0
gene-LOC112419266	0	0	0	0	0	0	0	0	0	0	0	0
gene-LOC11407405	9.24527	9.23554	10.5126	7.2982	6.10444	7.27821	9.74229	8.16413	7.70829	8.89986	7.97703	7.39689
gene-LOC11407406	489.536	506.004	462.517	332.921	343.181	323.566	471.097	493.072	524.315	376.81	400.866	289.964
gene-LOC11407408	0.288662	0.149491	0.073322	0.047828	0.090182	0.147742	0	0	0.144045	0.09163	0.362202	0.073476
gene-LOC11443430	68.9998	77.5907	62.654	61.4924	68.9018	63.8086	64.8814	67.8581	77.3496	72.9917	76.8916	61.5308
gene-LOC11435426	2.57503	3.59396	1.7248	2.00919	2.36193	1.23567	0.640609	1.8552	3.00043	3.17774	4.08283	1.57629
gene-LOC11443433	0.421097	0.480183	0.412279	0.530324	0.647836	0.445399	0.378483	0.34233	0.42529	0.625922	0.451231	0.638829
gene-LOC11443434	7.45826	8.34624	12.7311	9.25685	10.3616	10.7685	14.9075	13.1346	9.35614	7.73825	7.96633	9.21877
gene-LOC11443436	13.9182	19.3668	14.8094	21.4635	22.3666	18.4409	12.103	16.5223	19.5267	24.4305	30.7506	24.4751
gene-LOC11435427	75.4791	112.254	84.3637	82.4553	126.984	100.25	68.8169	90.8122	113.347	94.378	111.41	51.5618
gene-LOC11443438	5.29444	4.80551	6.52244	4.12667	4.64112	3.1342	7.80318	6.28402	6.74705	3.5341	4.23271	3.24367
gene-LOC25499658	5.41987	4.34145	5.24767	6.71114	3.84241	4.59786	6.87498	5.28276	4.20591	5.63542	3.75307	5.82451
gene-LOC25499659	0	0	0	0	0	0	0	0	0.058995	0	0	0.077027
gene-LOC25499653	126.318	126.941	117.162	141.008	161.024	149.41	117.093	123.496	125.081	145.602	152.598	132.833
gene-LOC25499650	14.6095	17.226	16.1357	16.6659	17.4215	17.8372	15.4739	16.6976	14.2803	17.6242	18.2027	13.7703
gene-LOC25499656	23.9089	5.34735	3.36546	13.8096	27.1404	8.18724	0.241078	1.17991	0.044227	8.99826	5.93118	0.166442
gene-LOC25499657	39.2897	29.8772	49.0175	77.1098	57.5958	58.0192	59.295	36.1243	16.4207	72.2605	49.5376	70.9905
gene-LOC25499654	5.28638	5.7512	6.65912	6.23418	6.0014	7.40841	6.12671	6.34702	5.45787	6.86384	5.81606	7.26304
gene-LOC25499655	7.76508	7.6597	9.14928	10.6118	9.24674	10.7891	7.9694	9.92681	8.61299	10.0655	10.52	10.6566
gene-LOC25480001	3.13666	2.11144	3.12419	2.13504	2.82513	2.78312	3.18708	2.38743	2.40576	2.07125	2.05031	2.34863
gene-LOC25494274	50.9399	63.3581	71.2702	50.1585	55.3633	69.4248	32.7546	62.2886	53.792	60.7484	51.4794	50.1334
gene-LOC11410262	0	0	0	0	0	0	0	0	0	0	0	0
gene-LOC11420878	18.8566	15.9423	15.3982	17.5337	14.7388	15.3691	18.3978	16.3228	14.3119	17.1814	15.7027	16.0388
gene-LOC25484113	0	0	0	0	0.016407	0.034348	0	0	0	0	0.105563	0
gene-LOC25484111	0	0	0	0	0.056791	0	0	0	0	0	0	0
gene-LOC25484110	38.0056	37.039	37.2982	32.842	32.7675	32.6531	30.8517	32.9276	34.7066	34.2654	38.5992	37.5365
gene-LOC11405802	72.9499	90.5679	75.0279	37.611	44.4836	36.6757	130.524	149.878	116.32	36.7719	46.3759	45.7875
gene-LOC25484115	0	0	0	0	0	0	0	0	0	0	0	0
gene-LOC11405800	0	0	0	0	0	0	0	0	0	0	0	0
gene-LOC11405809	0.207183	0.150722	0.357822	0.668256	1.42002	0.608164	0.439534	0.33089	0.310766	0.793913	0.996258	0.456555
gene-LOC11446520	0.163424	0	0.039328	0.036959	0.131211	0.187856	0.035598	0	0.050349	0.131968	0.021867	0.079253
gene-LOC11432201	4.27403	7.18635	5.93661	8.21401	10.8097	13.4439	4.58982	6.6085	7.93857	7.79887	11.1423	12.7453
gene-LOC11446525	0.264946	0.178303	0.981025	0.756063	0.42399	1.01869	0.661616	0.43649	0.158801	0.807497	0.331072	0.712599
gene-LOC11432206	3.03184	2.52045	2.50884	2.61158	2.72491	2.29665	2.18789	2.16102	2.73649	2.37065	2.50819	1.91269
gene-LOC25485448	34.4696	31.8289	35.4378	34.502	37.666	31.7984	33.5307	29.4183	32.9402	35.835	37.8505	40.7124
gene-LOC11446526	8.34061	10.0648	6.6456	3.53377	2.91417	2.95582	10.5938	16.6628	16.5048	7.70335	7.03479	6.58261
gene-LOC25485446	3.58376	4.14074	3.89415	4.44595	4.11118	3.07242	2.55387	2.45126	2.86731	3.34329	3.51809	2.89351
gene-LOC25485447	0.127038	0.114811	0.067801	0.094733	0.140336	0	0	0.132745	0.132264	0.023731	0.117921	0.119465
gene-LOC25485444	8.12561	6.69764	8.67636	10.3468	7.88474	7.54928	8.52229	6.81295	5.10328	8.5862	6.32652	6.20227
gene-LOC25485442	8.9841	7.7965	9.66342	4.97568	9.00086	5.4913	10.7446	8.79775	5.51026	5.40421	5.27014	5.53094
gene-LOC25485443	16.6355	18.2792	20.0244	15.4838	16.2471	14.4328	17.6961	18.109	18.1179	14.6181	12.6448	12.3315
gene-LOC25485440	541.954	586.175	404.07	414.899	480.403	436.908	386.232	465.254	530.26	541.316	540.804	416.995
gene-LOC11442909	23.6013	25.8926	25.282	21.4699	22.4405	23.8734	23.5924	30.6322	29.0498	22.2706	17.2509	14.6931
gene-LOC11426931	8.22802	8.07843	8.13963	7.80022	7.68456	7.11305	7.67398	6.95577	7.0596	5.64307	6.70692	7.21227
gene-LOC11426932	2.92179	0.923308	1.96098	1.55807	3.0951	1.8485	1.06516	0.771751	0.618111	1.25284	1.70587	1.08029
gene-LOC11426934	43.8883	52.8728	56.5897	52.6534	50.1042	57.1477	48.6525	52.8903	44.166	49.9163	45.2339	52.6873
gene-LOC11426935	15.6104	15.2494	9.87575	14.5022	15.3943	15.9069	9.75242	10.191	12.7758	17.6446	18.07	10.9544
gene-LOC11426938	1.17681	0.238909	0.157648	1.03464	0.416502	1.12814	2.1932	1.19529	0.105716	1.81475	0.319735	2.6531
gene-LOC11426939	12.6671	19.006	26.6556	13.2109	13.083	22.2754	9.35444	15.0325	21.6945	16.0961	16.1877	28.0645
gene-LOC25489758	29.0915	28.5172	27.8564	26.3485	34.2373	25.9239	28.779	30.6416	31.3993	22.3823	28.1366	30.0432
gene-LOC25489759	4.53998	2.27407	1.32749	5.82769	0.540372	4.05205	5.55434	2.84372	1.16864	3.95603	0.564607	1.60948
gene-LOC25489756	80.304	46.5353	94.1833	145.983	103.714	147.474	67.9494	57.4835	50.0373	139.87	83.7927	131.539
gene-LOC25489757	0.704136	0.655258	2.02865	3.30868	1.80888	4.15983	2.33143	1.04361	0.391784	3.3809	1.27183	0.921337
gene-LOC25489755	1.44919	0.49639	1.26812	2.75226	2.05618	2.89169	1.15156	0.693647	0.277116	3.35409	0.895612	2.38565
gene-LOC25489753	4.42092	0.345904	0.075055	22.1738	488.888	109.357	0.079799	0	0	107.034	139.05	0
gene-LOC25489750	0	0.243949	0	0	0.045852	0.084805	0.049443	0.083921	0.091268	0.094982	0	0.048664
gene-LOC25489751	16.5494	22.4639	21.8572	18.6396	18.2248	22.9504	13.6135	19.0481	23.8473	19.7117	23.0043	34.8212
gene-LOC11424262	81.8222	77.6504	80.5635	76.8392	81.3285	73.6218	77.636	83.5872	83.5257	81.6909	73.4674	78.0975
gene-LOC11424269	55.3933	56.8216	55.6472	29.0621	28.587	29.1874	75.9488	86.7737	65.5186	41.0262	40.4663	49.798
Medicago_truncatula_newGene_1254	1.9616	2.50658	2.23595	1.70387	2.01474	1.89603	2.97385	2.39953	1.58272	1.62833	1.81755	1.80816
gene-LOC25485995	0	0	0	0	0	0	0	0	0	0	0	0
gene-LOC25485996	0.014935	0.023181	0.02209	0	0	0.012966	0	0.015878	0.022009	0	0.013553	0.076247
gene-LOC25485990	3.24112	3.90839	2.9587	2.77249	3.20185	3.14859	2.30417	2.70935	4.01735	2.98446	3.95525	2.50996
Medicago_truncatula_newGene_1251	0.115327	0	0.724929	0	0.84184	0	0.837984	0	0.254686	0	0.867562	0
Medicago_truncatula_newGene_1252	1.68821	0.399476	1.77791	0.495505	0.911591	0	0	0	0.694257	0.490293	1.18077	0
gene-LOC25485993	0.132171	0.256261	0.074452	0.246093	0.47505	0.342307	0.060327	0.13353	0.25932	0.72208	0.509594	0.386186
gene-LOC25485998	8.46888	10.0618	5.4375	8.5698	7.23422	8.53602	5.64453	7.63423	10.1467	9.80146	10.4298	8.15444
gene-LOC25485999	35.5025	32.2612	31.0212	45.4593	22.2605	32.1666	58.0257	32.3919	19.4756	39.6116	21.4082	31.5766
gene-LOC25498529	0.104083	0.054662	0.205345	0.166067	0.246018	0.167227	0.194305	0.074534	0.119392	0.256104	0.198243	0.099064
gene-LOC25481694	0	0	0	0	0	0	0	0	0	0	0	0
gene-LOC25481692	2.02512	2.06218	1.36937	1.02613	1.43322	1.45878	1.39826	1.8363	1.97439	2.09406	1.83964	1.53589
gene-LOC25498523	0	0	0	0	0	0	0	0	0	0	0	0
gene-LOC25498522	2.3976	1.65702	1.97119	1.88203	1.63211	1.83048	1.84681	1.31616	2.13554	1.81052	2.3159	2.0625
gene-LOC25498520	164.95	166.988	137.025	151.841	203.628	155.369	136.917	161.5	180.344	154.035	190.542	233.427
gene-LOC25498527	29.4886	28.1244	25.9593	23.8777	26.7161	22.9328	24.8804	26.7496	26.1936	26.3154	24.5751	21.3134
gene-LOC25498526	4.53093	4.50972	2.89093	2.76669	2.93724	4.49602	2.11141	4.34353	5.2606	4.14341	3.64973	2.96836
gene-LOC25498525	1.93642	3.43975	1.35627	2.18795	2.02888	2.59678	0.738502	2.44661	3.48829	3.24715	2.5962	2.30374
gene-LOC25498524	8.18143	12.9821	4.4542	3.97604	3.61092	3.95941	6.45684	10.1678	10.2113	4.67594	2.62624	3.21445
gene-LOC11440276	5.19269	6.26047	4.87466	7.51827	5.7288	7.07501	4.45311	5.49574	4.90018	7.51337	5.36914	7.65735
gene-LOC11440274	0.331956	0.300995	0.275527	0.10597	0.355139	0.275603	0.264857	0.228229	0.352709	0.287171	0.350383	0.151938
gene-LOC25486643	9.24339	9.5245	9.36793	11.3376	8.23185	10.4184	7.82794	7.29293	8.75899	11.5962	9.19101	9.50483
gene-LOC11440279	1.31545	1.10772	1.2911	2.2433	1.93113	1.72526	1.86337	1.53066	2.13207	2.69714	1.78171	1.21177
gene-LOC11440278	0.039141	0.014651	0.115081	0.046487	0.087452	0.086277	0.052418	0.123066	0.105535	0.126157	0	0.082564
gene-LOC11427217	18.5202	17.3105	16.2733	15.3877	14.8263	15.0082	16.2688	16.8831	17.4593	13.5503	13.2854	13.2801
gene-LOC112417551	0.541831	0.698432	0.394285	0.341939	0.704643	0.461325	0.09661	0.420482	0.572469	0.484005	0.751923	0.152057
gene-LOC112417553	0	0	0	0	0	0	0	0	0	0	0	0
gene-LOC112417557	0	0	0	0	0	0	0	0	0	0	0	0
gene-LOC112417558	0	0	0	0	0	0	0	0	0	0	0	0
gene-LOC25487598	151.964	166.466	191.462	184.58	152.274	191.93	202.23	208.877	201.233	142.763	188.75	188.666
gene-LOC25487599	13.6418	11.5299	13.2073	11.2281	9.27051	9.93453	13.6328	12.6971	12.3651	9.39394	7.44757	12.3459
gene-LOC25487592	2.9789	2.67643	3.27365	3.81392	2.44369	2.2907	3.40449	3.18905	3.06941	2.31851	2.30475	2.58338
gene-LOC25487593	0.121176	1.35154	0.404224	0.033756	0.452005	0.392531	0.209629	1.87412	1.96877	0.194974	0.05414	0
gene-LOC25487590	0.444486	1.51169	0.143961	0.09803	0.229482	0.21713	0.780713	2.93478	1.79186	0.343227	0.117058	0.100647
gene-LOC25487591	0.417232	1.96158	0.612914	0.353937	2.14089	0.982796	0.351854	2.70235	2.77313	0.718189	0.247651	0.357324
gene-LOC25487597	1.67827	2.18366	0.776937	2.42171	4.10127	1.218	1.97912	2.56122	2.66212	2.75558	2.68761	2.00458
gene-LOC25487594	1.38078	7.29702	3.37091	0.81952	4.20716	2.92484	2.14546	13.6871	14.5094	2.1702	0.832561	0.242183
gene-LOC25487595	59.9761	49.9226	60.3564	46.0712	48.5997	45.5649	55.4541	53.9387	50.5056	55.7867	41.1813	46.6733
gene-LOC11445388	8.46379	10.9936	6.71044	9.31115	7.73721	9.23631	8.1588	9.33296	10.4218	10.9391	13.2684	16.8674
gene-LOC11445389	48.3278	50.4267	49.0714	60.2965	58.1548	53.1146	52.3666	48.6488	48.4038	54.2531	53.9835	62.7029
gene-LOC11445385	1.96118	4.75044	2.22456	2.6361	3.5859	3.36447	0.340291	3.85839	5.5468	2.81452	2.64837	1.66362
gene-LOC11445386	17.8509	16.9495	17.5793	23.006	21.3588	19.7586	21.2293	18.8104	17.8381	19.1619	20.0019	22.5951
gene-LOC11418405	2.02797	1.94477	2.1225	3.54997	4.46109	3.59437	2.97085	2.79574	2.27334	2.96594	3.12303	4.2071
gene-LOC11429173	13.3156	13.9295	14.9742	12.7738	13.857	12.2066	16.2441	16.0825	15.445	13.6336	12.9351	14.9917
gene-LOC25483879	11.7443	16.7067	16.4513	14.5077	13.8398	16.0639	16.2261	17.5583	17.7787	16.4398	12.0717	16.0809
gene-LOC11418401	0.340709	0.391469	0	0.3185	0.213489	0.172153	0.104445	0.10806	0.366941	0.608643	0.343431	0.162895
gene-LOC25483872	9.94791	8.91247	8.8698	10.1949	10.2336	11.1634	9.14704	8.99804	10.4612	11.542	9.41026	9.28491
gene-LOC25483877	9.79697	10.7395	8.97807	10.679	11.6401	11.2481	10.5846	11.6906	9.87574	9.93466	10.2135	8.85716
gene-LOC11444383	61.7156	59.0904	62.8475	45.2174	48.9562	45.7448	65.8279	60.7658	59.5652	44.567	44.4868	38.6741
gene-LOC11444382	0	0	0	0	0	0	0	0	0	0	0	0
gene-LOC11444380	1.02599	0	0.452283	0.709564	1.58772	0.396796	0.149522	0.054756	0.092975	0.558777	0.891219	0.104509
gene-LOC11444387	31.957	37.8184	57.6039	46.9844	46.445	55.0603	28.2066	29.4735	33.3096	47.3844	52.3123	74.5372
gene-LOC25491179	56.4192	52.6816	46.2858	52.6479	47.3685	51.226	49.4023	45.6702	46.4261	55.809	49.5185	47.3708
gene-LOC11444385	0.041149	0.085568	0.312475	0.712769	0.29787	0.388725	0.039871	0.125915	0.162911	0.1349	0.198563	0.165742
gene-LOC11415345	13.8906	15.227	18.0671	14.5708	15.6496	12.6935	17.7621	17.4953	15.1944	12.8626	14.1485	14.524
gene-LOC11444389	0	0	0	0	0	0	0	0	0	0	0	0
gene-LOC11415346	97.7863	116.849	88.23	102.688	135.653	122.761	76.5116	100.917	116.114	120.452	132.173	93.5366
gene-LOC11415341	35.0195	28.4473	27.8561	27.5919	26.6127	27.4972	29.1284	30.0205	27.1576	33.2896	27.5811	25.9692
gene-LOC11415340	7.78944	10.8081	0.144316	7.61608	12.8338	18.8254	0.64162	1.62205	7.35013	25.394	28.29	43.326
gene-LOC11415342	11.9762	12.459	12.4493	14.748	15.8853	16.3361	12.3189	11.137	12.2144	14.9219	14.7239	15.4504
gene-LOC11440493	4.54807	4.61988	3.11492	2.34501	3.3165	3.26084	3.27493	4.33793	4.75687	3.18356	2.76477	3.02095
gene-LOC11440495	0	0	0	0	0	0	0	0	0	0	0	0
gene-LOC11440494	129.242	112.943	168.924	86.7607	49.524	96.8268	202.821	159.817	127.151	70.6086	61.2597	103.667
gene-LOC11440498	15.547	21.3347	13.95	11.0037	10.2407	10.0764	11.8557	14.9977	19.7456	13.4137	15.0251	12.9025
Medicago_truncatula_newGene_4376	1.30075	0.169066	0	1.34104	0	0	1.47296	0	0.165429	0.828544	0.058443	0.119411
Medicago_truncatula_newGene_4370	0.43864	0	0.402966	0	0.256224	0.20798	0	0.349221	0.171905	0.164469	0.221769	0
Medicago_truncatula_newGene_4373	0.693994	0.215734	0	0.550853	1.41492	0.249697	0	0	0	0.462079	0.280566	0
gene-LOC11446895	1.35926	1.08833	1.70806	1.65875	1.44633	1.20883	0.853866	1.04225	1.68186	1.48906	1.49909	1.84525
gene-LOC11444031	30.7245	29.9972	39.1783	39.4544	26.0906	35.0503	44.5804	37.0897	29.3773	31.1478	29.1811	34.44
gene-LOC11444030	0	0	0	0	0	0	0	0	0	0	0	0
gene-LOC11444032	13.2273	12.6272	14.159	16.2246	13.347	13.1958	14.6126	13.8499	11.7982	12.8661	13.7819	14.0247
gene-LOC11444035	0	0	0	0.171285	0	0	0	0.239995	0	0.168817	0	0
gene-LOC25499807	43.0544	40.9971	35.8069	31.3859	30.8064	29.9303	35.4733	35.1816	37.8442	32.6151	31.9033	28.8591
gene-LOC25479419	0	0	0	0	0	0	0	0	0	0	0	0
gene-LOC11408456	2.84691	0.456909	3.85564	4.85624	0.211649	3.15059	2.01114	1.26771	0.213843	3.20159	1.10301	0.959565
gene-LOC25499801	0	0	0	0	0	0	0	0	0	0	0	0
gene-LOC11420385	0	0	0	0.018947	0.697486	0.292198	0.041758	0	0	0.110882	0.358964	1.56036
gene-LOC11414794	0	0.137022	0	0	0.105892	0.033893	0.034234	0	0.082611	0.062287	0.048048	0
gene-LOC112419688	25.0612	22.9713	24.1815	29.9013	38.4871	28.4437	25.1331	26.7374	23.0474	28.0345	27.7027	25.3739
Medicago_truncatula_newGene_3344	0.140826	0.375974	0.312656	0.439222	0.355788	0.886813	0	0.56858	1.30882	0.477449	0.633896	0.435124
gene-LOC112418670	0.072042	0.048195	0.023609	0.19635	0.122045	0	0	0	0.072101	0.104648	0.108791	0
gene-LOC112418673	0.033688	0.066294	0.032249	0.052675	0.018085	0.034565	0.184868	0	0	0.068664	0.042803	0.034366
gene-LOC112418672	0	0	0	0	0	0	0	0	0	0	0	0
gene-LOC112418675	0	0	0	0	0	0	0	0	0	0	0	0
gene-LOC112418674	0	0	0	0	0	0	0	0	0	0	0	0
gene-LOC112418677	0	0	0	0	0	0	0	0	0	0	0	0
gene-LOC112418676	0	0.060791	0	0.051261	0	0.030176	0	0	0	0.192901	0.365965	0.523894
gene-LOC112418679	0	0	0	0	0	0	0	0	0	0	0	0
gene-LOC112418678	0	0	0	0	0	0	0	0	0	0.02529	0	0
gene-LOC25490031	93.7628	103.2	77.545	85.1322	75.8626	79.8084	89.873	100.88	91.0293	93.2614	78.5937	69.0345
gene-LOC25490033	288.35	298.632	225.816	219.822	245.997	211.67	237.866	246.86	265.644	257.714	235.2	183.295
gene-LOC25490032	203.078	222.708	165.962	165.412	157.723	163.914	191.696	200.839	209.026	180.383	173.759	132.658
Medicago_truncatula_newGene_4990	0	0	0	0.193399	0	0	0	0	0	0	0	0
Medicago_truncatula_newGene_4991	127.986	139.928	161.97	111.186	74.9051	105.11	257.108	196.341	142.326	97.2166	91.4765	94.444
Medicago_truncatula_newGene_4992	0.28433	0	0.232886	0.574835	3.61601	1.09511	0.108712	0.293988	0	1.16941	0.536146	0.130294
Medicago_truncatula_newGene_4993	3.29715	3.45741	4.43176	3.82446	3.08138	4.30943	4.39651	3.984	3.81215	2.56542	3.20476	4.44784
Medicago_truncatula_newGene_4995	1.25344	2.32434	2.33705	3.83348	2.57954	4.38328	3.63394	2.50786	5.33421	4.66875	5.59124	2.82964
Medicago_truncatula_newGene_4998	0	0.253679	0.946048	0.439298	0.876794	0.105598	1.04669	0.635669	0.11487	0.605882	0.540178	1.21178
gene-LOC25496990	13.7069	12.4681	14.3299	15.9774	15.2544	15.9776	13.996	13.3381	11.9064	13.9174	14.1468	16.057
gene-LOC11436068	1.49457	1.32332	1.72825	1.79028	1.65954	1.50035	1.57365	1.36294	1.43114	1.79899	1.31151	1.64882
gene-LOC25496992	12.4801	11.0806	12.3821	10.5174	9.84481	10.3208	12.2432	11.3633	10.8166	10.63	9.03974	11.5221
gene-LOC11445817	11.6496	7.02775	8.28736	4.95407	10.7544	5.82766	6.66337	6.77383	5.66512	6.81112	7.47958	7.16474
gene-LOC11445818	83.52	58.8394	78.0423	44.4447	40.9854	41.3212	67.5061	64.6073	52.6549	47.6117	43.914	50.7572
gene-LOC11436060	6.2099	5.77649	7.57002	6.60295	6.25495	6.70536	8.25269	6.01883	5.28572	7.27007	5.44433	7.40389
gene-LOC11436067	10.9642	9.02357	10.6313	8.7992	8.49227	6.86029	9.10771	9.42589	8.62654	8.15819	8.38438	10.5492
gene-LOC11436064	0.019463	0	0	0	0	0	0.069475	0	0	0	0	0
gene-LOC11417255	3.40882	1.94089	3.57573	2.16669	3.00784	2.31331	2.75909	2.68649	2.41426	2.70508	1.79975	2.15229
gene-LOC11417256	0.26281	0.426179	0.653115	0.449368	0.611272	0.623405	0.301266	0.173795	0.455647	0.373814	0.476544	0.234985
gene-LOC11417250	20.4057	30.216	20.9157	22.6431	28.5378	25.5163	31.6264	35.0639	31.856	20.5982	15.5716	18.7226
gene-LOC11417253	5.78575	7.34247	6.20343	5.38358	5.56302	5.68685	5.46694	5.47317	4.80226	5.78057	5.70387	5.8469
gene-LOC25486960	2.74549	1.56969	2.97155	3.87502	2.7096	1.95302	2.46634	2.53241	2.61908	1.80896	2.78672	3.49289
gene-LOC25486961	0	0	0	0	0.352651	0.188988	0.389932	0	0.130116	0	0.152139	0.242322
gene-LOC25486962	19.1072	19.4567	16.5313	18.0056	17.4113	17.2199	15.819	17.522	17.7272	17.7095	17.6335	17.4575
gene-LOC11446023	4.84873	4.43551	5.88111	6.87679	6.20573	6.28245	5.30746	4.9354	5.56262	6.08574	5.63626	7.00568
gene-LOC11421360	2.64524	0.742907	3.75937	3.69812	1.51908	3.14527	3.84565	2.19722	0.676105	3.9297	0.767328	3.6552
Medicago_truncatula_newGene_3962	0.454588	5.77798	4.08822	0.789405	0.270794	0.457173	0.154986	5.5518	12.56	1.13604	0.948765	0
Medicago_truncatula_newGene_3964	0	0	0	0	0	0.773745	0	0	0	0.38326	0.264773	0
Medicago_truncatula_newGene_3965	0.674746	0.753627	1.50678	2.07618	1.18035	2.20144	1.87369	0.553043	0.241782	1.58136	0.431762	0.970447
gene-LOC25497568	0.041213	0	0.038499	0.060444	0.016349	0.062101	0.114282	0.069371	0.050907	0.009879	0	0
gene-LOC25497569	0.049245	0	0	0.009684	0	0	0.055111	0.083785	0	0	0	0
gene-LOC25497566	1.12438	0.355601	1.13756	1.26307	0.162258	0.644289	1.66477	1.05142	0.122645	0.405959	0.216374	0.162116
gene-LOC25497562	0	0	0	0	0	0	0	0	0	0	0	0
gene-LOC25500780	16.6075	18.8244	16.0081	18.7146	22.5343	16.84	13.6606	14.2294	16.9604	16.8441	17.4471	18.7349
gene-LOC112421108	0	0	0	0	0	0	0	0	0	0	0	0
gene-LOC11446029	2.55708	3.1522	1.97177	1.94544	1.51592	2.21225	2.87403	1.06988	2.41112	3.44732	4.839	3.22865
gene-LOC112421100	1.33629	1.339	1.3675	1.8176	1.3666	1.37685	1.28208	1.11021	1.18	1.33245	0.746054	1.22159
gene-LOC25501782	10.4167	10.0446	9.37923	11.1458	10.7528	9.70562	6.61555	8.02214	7.42587	10.3866	10.0036	7.34796
gene-LOC25501783	41.5264	37.9611	44.2058	41.5076	35.2968	39.1968	47.5771	39.9017	31.2791	40.4891	31.8253	39.9931
gene-LOC25501780	0.161335	0.249618	0	0	0.096665	0.162182	0.143389	0.048878	0	0	0	0.134765
gene-LOC25501781	1.69015	1.23835	0.861505	1.22707	0.871329	1.50357	1.39508	1.32969	1.09763	1.5757	1.29344	1.10783
gene-LOC25501786	0	0	0	0	0	0	0	0	0	0	0	0
gene-LOC25501787	0	0	0	0	0	0	0	0	0	0	0	0
gene-LOC25501784	16.1184	15.9882	16.3064	14.6333	13.4529	12.355	14.2603	14.5001	15.3255	11.5155	13.1328	12.0018
gene-LOC25501785	107.933	128.48	106.671	123.414	118.147	136.584	80.9583	109.421	89.8576	93.0855	80.4376	114.96
gene-LOC25501788	4.8823	7.99969	4.04746	6.75324	8.79173	9.67587	6.03286	6.59284	5.25038	5.94034	12.7862	8.6735
gene-LOC25490889	0.854969	0.889713	1.26827	1.18398	1.17741	1.3478	0.736658	0.991006	1.40278	1.01109	1.39342	0.920122
gene-LOC11416701	1.09935	0.283185	0.38336	0.33293	1.02049	0.063593	0.270139	0.395573	0.12867	0.576105	0.654837	0.637727
gene-LOC11416702	1.38514	1.73185	1.01522	1.60046	1.94004	1.89708	1.16661	1.38942	2.23734	2.84238	2.38235	2.03431
gene-LOC11416704	0.001194	0.084585	0	0	0.014373	0	0.037373	0	0	0	0.013781	0.066194
gene-LOC11416706	65.2935	70.7145	67.4307	37.6995	48.2384	42.1943	62.4094	69.125	71.2408	45.7079	47.2839	37.1234
gene-LOC11416709	2.6229	3.97734	1.97529	5.1829	6.04769	3.99533	1.25695	2.66063	3.20896	5.59294	6.90097	6.31209
gene-LOC11410707	0.002179	0	0.124306	0.071038	0.046271	0.057695	0.077962	0.055287	0	0.083199	0.050524	0
gene-LOC11410704	0	0	0	0	0	0	0	0	0	0	0	0
gene-LOC11410705	13.7934	15.5636	9.88003	16.4566	21.4097	15.7181	9.08869	10.9314	12.5751	20.323	17.4259	15.086
gene-LOC11410702	0	0	0	0	0	0	0	0	0	0	0	0
gene-LOC11410703	0	0	0	0	0	0	0.168978	0	0.155441	0.054511	0	0
gene-LOC11410700	5.09256	2.414	4.43427	3.4928	5.17204	3.0771	1.28573	2.51794	2.16454	3.3903	3.72632	4.05876
gene-LOC11410708	27.4729	6.55415	41.954	33.6773	11.5095	22.6006	46.0028	19.655	9.86186	22.0852	10.588	21.0531
gene-LOC11410709	4.49031	4.59593	5.15354	5.13783	4.98823	5.30605	5.92374	5.47162	4.26609	4.42088	3.55276	5.16725
gene-LOC11420954	2.02912	2.4825	1.93217	2.59056	2.60449	2.15462	1.44162	1.48549	2.44921	2.13332	1.73198	2.55223
gene-LOC11420955	3.23589	2.13037	3.0637	3.97608	4.76216	4.23732	4.8373	3.05704	1.87354	4.56778	4.72814	4.06182
gene-LOC11420950	0	0.090635	0	0	0.024797	0	0	0	0	0.160218	0.110018	0
gene-LOC11414771	9.80126	10.4871	11.5834	11.4456	12.4074	12.1405	9.55806	10.5502	11.2774	9.50415	11.167	11.1787
gene-LOC11414770	3.26754	6.25144	1.93446	3.62086	3.21034	5.52165	1.85115	3.52112	5.09512	4.58345	5.08259	5.47889
gene-LOC11414777	0	0	0	0	0	0	0	0	0	0	0	0
gene-LOC112417925	0	0	0	0	0	0	0	0	0	0	0	0
gene-LOC11414774	12.576	20.3152	19.2824	22.7606	22.3051	19.9216	27.6569	28.8492	27.9591	33.2922	30.2162	45.7865
gene-LOC112420278	0	0	0	0	0	0	0	0	0	0	0	0
gene-LOC112420279	0	0	0	0	0	0	0	0	0	0	0	0
gene-LOC11437005	25.852	39.0321	49.3915	10.5133	8.81586	26.7448	50.7169	69.4361	83.0169	26.2273	17.5034	18.0333
gene-LOC112420272	0	0	0.061162	0.052617	0	0.037805	0	0	0	0	0	0.01343
gene-LOC112420273	0	0.12407	0	0	0	0.019028	0.076638	0.145225	0.097369	0	0	0.063479
gene-LOC112420270	0	0	0	0	0	0	0	0	0	0	0	0
gene-LOC112420271	0	0	0	0	0	0	0	0	0	0	0	0
gene-LOC112420276	0	0	0	0	0	0	0	0	0	0	0	0
gene-LOC112420277	0	0	0	0	0	0	0	0	0	0	0	0
gene-LOC112420274	0.050142	0.132005	0.152941	0.039674	0.083614	0.068522	0	0.08095	0.075507	0.122792	0.244189	0.184019
gene-LOC112420275	0	0	0	0	0	0	0	0	0	0	0	0
gene-LOC11409301	3.83447	1.8565	2.84058	2.81897	3.99814	2.98642	1.88976	1.65067	2.11458	2.48949	2.51745	1.99627
gene-LOC11409303	3.10611	2.51327	2.71789	1.88588	2.18109	1.62207	3.78406	3.15773	3.09964	2.93834	2.61659	2.81962
gene-LOC11409306	13.3183	12.898	6.89493	7.239	14.0499	8.35044	4.59439	8.56145	10.2735	8.61152	11.674	9.0412
gene-LOC11414288	0.034059	0	0	0.108862	0	0.100218	0	0	0	0.089243	0	0
gene-LOC11409308	4.1297	2.13167	6.71327	5.00572	1.72877	4.52054	6.12554	2.91864	1.87059	4.04772	1.39346	4.43358
gene-LOC11409309	1.3734	0.695259	1.64566	1.89079	0.421329	1.4011	1.54728	0.797098	0.64202	1.43576	0.523317	1.09283
gene-LOC11414285	0	0.115562	0	0.113387	0.214544	0.058482	0.307453	0	0.028462	0.16932	0.247303	0
gene-LOC11414284	5.04768	3.97993	4.13218	5.81161	3.58131	3.42608	4.62685	3.68192	2.98753	3.29193	3.12392	3.90185
gene-LOC11414283	1.71179	3.12427	1.28562	1.57427	1.54301	0.986405	0.465049	0.924952	1.56655	2.1706	2.06169	1.04826
gene-LOC11408657	26.6508	18.5518	18.461	17.1057	37.6908	19.5491	14.2641	16.3112	16.1601	19.6976	21.4344	12.6607
gene-LOC11408656	15.8686	16.9063	12.7661	17.1687	20.7032	17.576	10.071	12.305	12.4164	18.4813	16.9841	12.2727
gene-LOC11408651	35.5772	23.0109	20.6931	24.0016	57.4265	25.421	14.4638	20.6435	17.3576	25.6884	28.7319	19.2194
gene-LOC11408650	3.89342	2.42299	3.28781	2.65912	6.42813	3.04874	2.22348	1.64757	2.19711	4.3398	4.12542	2.79967
gene-LOC11406774	0	0.155021	0	0.05897	0.192051	0.206118	0	0.09387	0.025289	0.205062	0.24366	0.158406
gene-LOC11408658	0	0.028014	0.028523	0.129036	0.085244	0.164049	0.11019	0.079267	0.043213	0.112565	0	0.11751
gene-LOC11411307	0	0	0	0	0	0	0	0	0	0	0	0
gene-LOC11406778	14.6607	13.0382	12.428	9.17771	12.7303	11.9939	10.8358	13.2702	14.4977	13.8157	10.1831	9.60868
gene-LOC11406779	0.078158	0.061953	0.319967	0.24469	0.117394	0.333038	0.018091	0.104774	0	0.015498	0	0
Medicago_truncatula_newGene_1008	0.118706	0.105644	1.33782	0.169942	0	0.114703	0.091452	0.073879	0	0.046133	0.120543	0.094647
gene-LOC25493715	0	0	0	0	0	0	0	0	0	0	0	0
gene-LOC112419351	0	0	0	0	0	0	0	0	0	0	0	0
gene-LOC25493717	0	0.148598	0	0	0	0	0	0	0	0.17011	0.113388	0
gene-LOC25493711	103.05	95.7208	130.742	94.2109	98.7509	97.4894	128.555	107.029	97.8046	82.5521	80.7772	96.6302
gene-LOC25493713	0.054397	0	0.059019	0	0.135674	0.064332	0	0	0	0.311195	0.18768	0
gene-LOC11409792	0	0	0	0	0	0	0	0	0	0	0	0
gene-LOC11436812	0	0	0	0	0	0	0	0	0	0	0	0
gene-LOC11423798	0	0	0	0	0	0	0	0	0	0.193523	0	0
gene-LOC112420916	0	0	0	0	0.008218	0	0	0	0	0	0	0
gene-LOC11423793	0	0	0	0	0	0	0.02414	0	0	0	0	0
gene-LOC11423791	1.50934	1.3656	1.83529	3.0002	8.50202	4.45961	1.06108	1.51687	0.727581	4.00699	3.28484	0.836387
gene-LOC11423790	0	0	0	0	0	0	0	0	0	0	0	0
gene-LOC11423794	0.130132	0	0	0.296673	0	0.232871	0.747641	0.337857	0	0	0	0
gene-LOC112420914	0.29212	0.764094	0.145978	0.088632	0.33845	0.202212	0.331885	0.415763	0.774923	0.384194	0.227436	0.34621
gene-LOC11428819	105.637	113.03	112.957	110.704	101.412	105.759	114.892	112.643	99.6999	104.708	100.117	112.764
gene-LOC11428818	0.576302	0.311459	1.02726	2.10861	0.511088	1.02135	1.06744	0.570262	0.182787	1.07181	0.444833	1.37251
gene-LOC25492046	0	0	0	0	0	0	0	0	0	0	0	0
gene-LOC11428814	1.24798	1.24751	1.17843	1.14728	2.2952	1.17012	1.34606	0.971498	1.09463	0.47058	2.5495	1.71374
gene-LOC11428816	0.1699	0.04961	0.027473	0.051205	0.222275	0.059032	0	0	0	0.141548	0	0
gene-LOC11425827	12.1871	11.2004	10.4373	11.6796	11.0356	13.4018	6.17853	8.63308	10.0055	13.0399	7.43153	9.93639
gene-LOC11425826	19.7721	18.7118	17.9319	15.911	18.8219	15.7575	17.6228	16.8871	19.2489	17.2412	17.023	15.3478
gene-LOC25492041	1.86264	2.22978	3.55078	2.55761	2.14581	3.21282	2.74264	2.08069	2.33485	3.10167	2.04189	1.33416
gene-LOC11414135	6.4924	7.56366	5.59382	6.67819	8.2618	7.59801	5.00147	6.20727	6.30556	6.60608	6.77183	5.7139
gene-LOC11436814	17.6201	22.2355	24.9277	20.8113	19.5442	21.7908	17.5649	24.5978	28.4486	20.4899	19.0264	23.8297
gene-LOC11414133	0	0	0	0	0	0	0	0	0	0	0	0
gene-LOC11414132	0.644378	0.153917	0.350785	0.18104	0.172428	0.613532	0.971045	0.280751	0	0.305085	0.202681	0.231572
gene-LOC11433863	0	0	0	0	0	0	0	0	0	0	0	0
gene-LOC11414139	16.7502	15.366	12.8835	11.207	12.6678	12.223	13.7354	13.7578	17.3549	13.1921	12.8901	15.2778
gene-LOC11419555	0.193503	0.162936	0.257429	0.133842	0.239655	0.069962	0	0	0	0.087153	0	0.07439
gene-LOC11419557	3.63399	3.65509	3.25748	3.59581	3.49563	2.81124	3.14345	3.19353	3.06449	3.80271	3.30237	3.59033
gene-LOC11419551	0.599003	0.273849	0.438416	0.960552	0.315555	0.437104	0.953848	0.467978	0.297954	0.317945	0.106067	0.143486
gene-LOC11415666	13.382	13.8867	12.2618	11.4258	13.0079	10.9692	10.7497	12.1158	11.8036	11.3041	10.8566	11.4249
gene-LOC11415664	33.195	32.9773	27.3141	41.3385	22.5012	33.5333	54.0454	26.8075	20.8584	32.7781	20.4514	24.2471
gene-LOC11415665	0	0	0	0	0	0	0	0	0	0	0	0
gene-LOC11415662	1.80751	1.3452	5.10026	4.75873	2.92138	3.19205	4.39314	2.10426	1.71045	5.10039	1.95567	3.77017
gene-LOC112420919	0.21834	0.011144	0	0.301826	0.461286	0.147247	0	0	0	0.148593	0.247127	0.042341
gene-LOC11415660	0	0	0	0	0	0	0	0	0	0	0	0
gene-LOC11415661	0	0	0	0	0	0	0	0	0	0	0	0
Medicago_truncatula_newGene_5101	0.883047	0	0	0	0	0.784128	0	1.30381	0	0	0	0.416141
gene-LOC11415668	3.61837	3.96552	2.54284	3.01835	3.20766	2.97087	2.40638	3.01402	2.74677	2.8345	3.74625	2.6557
gene-LOC11415669	66.5021	34.1148	86.5033	47.3995	35.3107	40.8387	124.545	62.0751	31.4768	44.656	32.6148	45.6417
gene-LOC25482401	0	0	0	0	0	0	0	0	0	0	0	0
gene-LOC11431406	14.0516	12.7497	13.2122	10.6149	9.09783	11.8045	9.43751	10.5879	13.8413	12.7966	12.12	9.64651
gene-LOC11431407	6.6726	6.90689	7.0777	5.5691	5.87734	6.36269	6.62134	6.79078	7.03937	4.42263	6.24812	4.88822
gene-LOC11431400	9.18121	8.79265	14.0975	10.2384	8.39068	12.3497	13.0555	11.6685	10.988	10.8593	10.0791	11.1108
gene-LOC11431402	38.0138	30.2866	45.2371	36.4135	23.7853	32.8895	53.1036	38.5953	30.8682	33.4158	31.0268	50.4627
gene-LOC11431403	122.522	134.784	109.327	127.584	126.043	114.748	127.491	125.912	124.126	132.389	136.058	117.908
gene-LOC25482407	14.5948	16.0859	7.33112	4.22252	25.6514	16.0559	2.77132	34.0249	36.6412	15.1174	9.33754	1.7331
gene-LOC11431408	4.19344	4.2689	4.44139	5.52544	4.52564	4.99651	4.45769	3.96804	4.32592	5.10674	4.41088	5.79496
gene-LOC11438607	53.5759	48.1461	47.1305	53.4075	60.9917	49.9648	47.7216	47.5717	45.4506	56.5532	63.0141	55.9813
gene-LOC25487694	0	0	0	0	0	0	0	0	0	0.082834	0	0
gene-LOC11435574	8.57089	9.4166	7.19428	9.84322	11.2796	14.4029	7.54593	7.41057	8.64246	19.5653	13.0382	18.0116
gene-LOC11435575	0.64055	0.37341	0.902454	5.04722	4.30797	0.736906	0.172581	0.295511	0.78696	1.42544	0.904748	0.795026
gene-LOC11435577	1.54395	0.61655	2.25304	1.20424	1.23674	0.956001	1.78241	0.883335	0.809193	0.984304	0.877395	0.85039
gene-LOC11442099	138.21	126.259	84.742	138.855	130.342	136.842	93.5091	85.9197	99.0082	166.552	131.133	106.998
gene-LOC11442098	0.028491	0	0	0.044805	0	0	0	0	0	0	0	0
gene-LOC11435572	4.44358	3.33624	3.58453	3.11782	3.8606	3.04863	3.24757	3.30573	3.97303	3.33885	2.80787	3.08954
gene-LOC11442090	7.09342	10.6764	15.9779	7.37491	8.76539	11.5097	4.00739	7.99294	11.5263	11.5854	8.55765	13.0694
gene-LOC11442092	0.046183	0.052083	0	0	0	0	0.180093	0.118916	0.096723	0	0	0
gene-LOC11425791	2.1633	2.12714	4.63232	8.33605	4.0756	8.30823	4.26464	2.85909	2.11229	5.90669	3.1765	5.10348
gene-LOC11425795	10.4883	10.0225	8.71934	10.5063	13.5208	11.2505	7.8585	9.60392	10.3398	12.7754	16.3707	15.5377
gene-LOC11425794	24.445	23.2584	25.6341	19.2028	20.9606	18.1549	27.205	29.081	26.2403	20.8701	17.1972	15.1268
gene-LOC11425797	0	0	0	0	0	0	0	0	0	0	0	0
gene-LOC11425798	19.039	27.4612	19.5983	31.5595	24.3599	24.3427	20.0871	22.6121	19.4677	25.3923	26.9572	24.9358
gene-LOC11439677	0.18054	0.158978	0.284108	0.267829	0.116124	0.57052	0.254667	0.121969	0.393133	0.206524	0.283783	0.322648
gene-LOC11411940	50.9537	94.812	73.9039	46.5408	54.7837	49.9796	113.637	120.073	104.078	49.3654	44.9304	59.2294
gene-LOC11439673	49.0574	53.6815	51.0085	63.132	61.5677	57.0467	52.1978	65.8424	54.8647	61.769	63.0281	69.4631
gene-LOC11422449	0.040831	0.032547	0	0.095224	0.237471	0.078194	0.055181	0	0.079351	0.333451	0	0
gene-LOC11439671	23.24	24.0192	20.1702	19.7239	17.6889	18.7552	23.2258	21.6617	22.9893	21.103	20.4586	16.7843
gene-LOC11411944	9.24684	7.78709	8.84793	7.86329	10.4653	9.05652	5.92852	5.75684	8.29483	8.83781	7.98911	8.3165
gene-LOC11422444	0	0	0	0	0	0	0	0	0	0	0	0
gene-LOC11411948	1.687	0.969492	0.40272	2.47307	0.493571	1.41851	2.63431	0.841084	0	1.39428	0.336677	0.572544
gene-LOC11422441	8.68749	12.2186	13.1951	9.12176	8.81757	12.0887	11.2246	12.9856	18.0078	11.8977	11.8609	14.605
gene-LOC11422442	0.875999	1.00931	1.10399	0.802285	0.716372	1.11377	0.311098	0.706933	0.500942	0.624499	0.892168	0.561632
gene-LOC11439678	5.9329	7.29235	6.11805	8.34575	7.08269	7.21142	6.67568	8.61891	7.15043	8.7328	10.2073	14.4979
gene-LOC11413549	0	0	0	0	0	0	0	0	0	0	0	0.064759
gene-LOC11429026	734.263	161.339	418.512	133.509	674.176	137.321	110.207	160.788	61.7095	247.429	145.66	5.0071
gene-LOC11418738	3.52952	3.45895	4.78893	4.04399	3.0276	3.49606	4.39448	3.94255	3.927	4.91519	3.30454	4.92368
gene-LOC11429020	19.6615	23.9913	24.7907	24.0306	20.7562	31.7489	28.1293	27.6797	39.5333	27.0038	29.0239	32.9487
gene-LOC11413543	13.0726	10.511	10.4049	10.8377	11.3489	10.3969	12.6302	9.6958	9.70993	8.78034	10.1401	9.97579
gene-LOC11418737	43.1908	47.5155	52.5569	46.5476	43.6476	52.0641	48.0773	49.0063	46.9579	42.054	45.4196	48.29
gene-LOC11413544	17.169	16.6522	12.7435	17.1729	14.7506	17.3051	15.8341	16.7543	14.2367	15.7645	15.922	9.50567
gene-LOC11429029	3.73126	3.06507	3.72786	2.48285	2.89188	3.88407	3.66463	2.3267	3.83155	2.9305	2.93894	2.96695
gene-LOC11429028	25.6885	25.017	27.6995	18.4298	18.3927	17.4213	24.132	25.4242	25.0698	18.5275	18.5312	17.6512
gene-LOC25494057	13.0286	11.6376	12.0626	11.1346	11.032	11.7945	11.6942	12.1107	11.2815	11.0819	11.0207	10.3708
gene-LOC25494056	0	0	0	0	0	0	0	0	0.035178	0	0	0
gene-LOC25491027	0.061647	0.063142	0	0	0.138834	0	0	0.059724	0	0	0.061235	0.06159
gene-LOC25494054	20.1247	22.5178	25.039	32.0813	24.6558	26.5711	30.9397	28.444	27.7967	25.4563	22.0306	29.2325
gene-LOC25491020	16.438	17.6612	16.6622	20.471	21.0916	20.8427	15.608	15.6835	14.954	20.3438	18.9376	21.3139
gene-LOC25491023	0	0	0	0.318392	0.058295	0.088164	0.080111	0.088063	0	0	0	0
gene-LOC25491022	2.42902	2.55237	1.49859	2.08775	1.5563	2.00548	2.10699	2.02407	2.10563	2.0986	2.11788	1.10969
gene-LOC25494059	0	0	0	0	0	0	0	0	0	0	0	0
gene-LOC112422208	10.2749	8.00953	10.8948	7.28607	6.57989	7.57505	10.1045	7.67089	7.63589	8.27252	9.44683	6.80717
gene-LOC25490226	29.3918	25.3303	22.4409	25.107	25.7793	26.2051	24.1449	24.3669	23.6078	25.04	25.2481	20.1322
gene-LOC25490227	1.08901	0.165514	0.197565	0.159376	0.936777	0.074941	0.57762	0.089814	0.135833	0.217865	0.277814	0.098743
gene-LOC112422205	0.058267	0.187085	0.219802	0.099809	0.11106	0.06343	0.122317	0.227662	0.159725	0	0	0.137655
gene-LOC11421238	2.77794	2.19514	2.95233	3.85204	3.32201	3.94884	1.37239	2.01825	1.78433	4.7821	2.34246	3.09082
gene-LOC11421239	4.58977	4.46478	4.91267	5.14573	4.87173	6.24375	4.85241	3.44091	3.248	6.30471	6.25595	5.27865
gene-LOC25490229	3.26153	1.74996	2.05007	2.47166	3.54238	2.0846	2.71446	2.17567	2.36885	2.91271	2.62092	1.81347
gene-LOC25490992	5.19768	4.02132	5.54696	5.84925	4.39617	4.14961	6.78429	4.3566	4.68283	3.9053	4.35854	6.39344
gene-LOC25490993	34.2322	40.2191	37.8823	30.3278	30.397	29.1977	37.9266	43.5368	38.01	31.804	36.3759	29.6357
gene-LOC11421236	10.8724	16.0409	6.52529	15.4578	16.7856	14.0379	3.20873	11.1437	13.7159	18.8069	17.3085	29.8278
gene-LOC11421237	22.647	26.4882	16.3192	15.5056	16.9485	15.7315	21.7486	18.8464	23.7593	19.1296	18.0533	13.8653
gene-LOC25490994	5.49769	8.66582	5.07377	3.55365	3.10837	3.4754	7.76119	8.17934	7.43216	6.10503	5.2364	9.45667
gene-LOC11421235	14.0732	3.01387	5.67509	36.9263	0.47419	21.7282	51.0083	17.7024	0.268423	11.0521	1.23909	1.42928
gene-LOC11439092	3.14676	3.26742	4.32347	5.46554	5.45302	4.92298	3.16761	3.16634	3.80018	4.37074	4.75891	5.00108
gene-LOC11439091	7.15544	6.83723	6.52781	7.1076	8.27164	7.48344	5.80673	5.63043	6.30714	7.75165	7.82102	6.30465
gene-LOC11439090	12.3821	11.0362	11.4952	11.1994	9.08818	8.7025	10.8353	10.7796	10.5446	11.7297	9.28078	7.62433
gene-LOC11429798	0	0	0	0	0	0	0	0	0	0	0	0
gene-LOC11439094	2.01037	2.51168	1.71059	2.86252	2.48047	2.77299	2.28374	1.76475	1.83607	2.25653	2.09096	2.67763
gene-LOC11429795	0.358374	0.210892	0.060596	0	0.48415	0.624677	0.183589	0.360595	0.232092	0.363797	0.191472	0.067794
gene-LOC11429794	2.68003	1.45281	1.78903	2.06756	1.75941	2.30908	2.24079	1.29724	1.3671	1.95833	1.99724	2.25874
gene-LOC11429797	0	0	0	0	0	0	0	0	0	0	0.096667	0
gene-LOC11429796	25.2966	24.0052	27.9327	27.6857	26.0573	24.5164	29.3714	26.8283	24.9862	24.778	25.5558	30.7505
gene-LOC11433938	0.254947	0.052153	0.142986	0.035101	0.190513	0.127433	0	0	0	0.035745	0.19796	0.02902
gene-LOC11433939	41.5192	39.0205	52.2771	49.1694	47.9227	48.9658	47.7498	41.9004	43.0528	52.5411	45.5321	53.1856
gene-LOC11433932	3.98367	3.15595	3.21944	6.91534	3.26051	7.28656	6.65059	4.47222	7.38424	7.01825	5.3075	8.22074
gene-LOC11433937	6.80101	2.44612	3.00773	11.2515	7.67671	7.12368	8.25726	4.57921	1.81495	6.69942	4.17341	3.29085
gene-LOC25490377	0.142676	0.358384	1.01211	0.405107	0.169981	0.311678	0.097058	0.385619	0.222545	0.16758	0.117526	0
gene-LOC11421494	5.70342	4.06331	7.90435	13.3919	9.29993	12.1745	9.12834	5.52853	3.00878	10.923	7.47089	9.66914
gene-LOC11421495	112.206	131.435	140.417	136.952	109.153	150.03	157.56	153.714	139.231	137.019	126.323	137.069
gene-LOC25490372	1.90517	1.8233	1.68426	1.68897	1.65813	1.41448	2.01138	2.22038	1.56359	1.4982	1.31674	1.27537
gene-LOC25490373	33.2275	32.7621	35.6584	28.1893	28.7293	28.7084	33.1702	34.5348	31.92	28.9162	28.9575	30.0943
gene-LOC25490370	3.36461	2.69698	3.7737	3.18371	3.75212	3.03552	2.99066	3.12045	4.50035	2.53377	3.31324	2.16965
gene-LOC11421491	8.92775	12.264	9.14444	8.89589	10.0264	9.27386	9.04207	12.1853	14.4564	8.1021	9.16943	12.724
gene-LOC11424460	7.90217	7.26669	7.72041	6.10325	4.8655	6.32197	9.93781	6.98566	5.85354	5.02217	4.74572	6.4057
gene-LOC11424461	10.2531	11.8761	7.60192	8.96447	9.97693	8.15947	7.72242	8.85613	8.16464	11.4124	9.95658	16.307
gene-LOC11424462	5.73946	3.72736	5.07369	2.66074	4.39135	2.83181	6.95407	5.92115	4.42558	3.23411	2.52607	2.86615
gene-LOC11424466	12.6688	15.5788	16.9651	14.2096	13.2695	16.3422	15.2157	12.5499	15.2374	14.1698	12.6466	16.8832
gene-LOC25480905	0	0	2.71917	0.198799	0.439373	1.71761	0.202379	0.911243	3.10771	1.66375	0	0
gene-LOC25480900	13.87	12.1611	13.6254	11.5342	11.5907	11.1731	12.71	11.469	12.8195	11.5365	10.8781	8.7177
gene-LOC25480902	118.973	226.493	218.482	155.979	172.846	247.614	167.492	235.748	261.885	182.269	188.89	215.619
gene-LOC11420549	6.87346	4.95604	8.00626	9.30302	5.08846	8.10517	7.15066	6.69175	5.15816	7.60279	4.10243	6.7874
gene-LOC11420540	4.74953	4.42852	4.06808	3.08957	4.12136	3.0898	3.39298	3.06442	2.61126	4.07588	3.70303	3.75529
gene-LOC11428779	4.53097	5.0396	4.23968	6.12793	5.13227	6.75044	5.4112	4.98283	4.12234	5.14673	5.51083	6.10109
gene-LOC11428771	3.33951	1.11377	0.48755	2.16247	0.936708	1.86506	4.95586	2.36146	0.389592	2.42371	1.7538	1.92843
gene-LOC11428773	37.6602	33.9469	43.2543	35.1861	30.5201	30.7146	47.4649	45.2044	38.2411	43.087	47.3505	68.3129
gene-LOC11428774	0	0	0	0	0	0	0	0	0	0	0	0
gene-LOC11428777	0.14159	0.096732	0	0.427756	0.370908	0.28655	0.376509	0	0.347262	0.310351	0.966582	0.838139
gene-LOC25495821	0.473526	0.349705	0.731329	1.31679	1.13666	1.14325	0.654099	0.389766	0.190321	0.935599	0.627738	1.00135
gene-LOC25495820	0.088778	0	0	0.078574	0	0	0.07621	0.022957	0	0.103223	0	0
gene-LOC25495823	9.33123	8.85878	8.24438	7.49023	8.08872	7.94867	6.83899	7.6652	9.64892	6.55749	8.77572	4.94997
gene-LOC25495822	0	0	0	0.333006	0	0.063122	0.058298	0	0	0.079984	0	0
gene-LOC25495825	4.42486	4.05157	3.91064	4.37569	4.2397	4.0429	4.55991	3.74564	3.65622	3.94286	4.79337	4.24381
gene-LOC25495824	6.97201	6.02551	5.857	5.89169	4.96566	6.22501	4.3776	6.86511	7.32578	3.9117	6.83287	4.97685
gene-LOC25495827	0.338907	0.314626	0.44259	0.216829	0.226948	0.205433	0.418529	0.502231	0.471218	0.267467	0.212812	0.223495
gene-LOC25495826	8.62961	9.35349	6.93067	8.39705	9.32203	7.46283	7.51817	8.56083	9.66695	10.4	9.10286	8.75072
gene-LOC25495829	0.470998	0.371457	0.434485	2.54271	1.38782	1.25419	0.425781	0.443423	0.3797	1.95119	1.87386	1.67647
gene-LOC25495828	1.39342	1.75345	3.51115	0.606693	0.276213	0.598004	4.03848	3.65531	2.66395	1.2216	0.412942	0.545798
gene-LOC11405351	0	0	0	0	0	0	0	0	0	0	0	0
gene-LOC11405350	2.42451	1.60261	1.6197	1.61121	1.79506	1.33729	1.55184	1.19695	1.28001	1.47703	1.65974	1.51224
gene-LOC11405354	98.8011	99.0905	97.9149	87.7208	89.4444	91.6142	109.86	104.862	97.4995	83.7181	83.257	94.1245
gene-LOC11423898	8.55821	11.7153	12.4224	5.75318	10.6403	10.4496	9.97536	9.64874	10.778	5.29222	6.61745	6.928
gene-LOC11423899	8.96346	8.57591	7.86466	9.37988	9.64588	7.81987	7.0631	7.61106	8.07601	11.1716	8.52911	7.61546
gene-LOC11437949	6.95036	6.41664	5.06978	5.80701	5.73724	4.76154	5.58052	6.9891	6.87962	5.79931	5.61712	6.34215
gene-LOC11437947	11.3741	10.1353	10.7586	10.537	9.6103	9.1526	10.3696	10.4543	9.30108	9.31552	9.65888	9.9853
gene-LOC11423895	256.466	73.2465	133.341	81.7072	150.183	72.9237	43.4993	75.2169	47.8258	84.8078	89.0207	24.9789
gene-LOC11437945	40.6593	6.62066	16.0199	16.3885	38.659	10.755	2.00139	4.43252	1.21789	13.5603	16.4597	0.076617
gene-LOC11437943	0.033796	0	0.058337	0	0.063243	0	0.277105	0	0.158675	0.05932	0.032693	0.102246
gene-LOC11437941	14.7956	13.5691	12.6678	14.2754	14.2616	14.9306	12.8215	14.8331	12.0315	15.3613	14.0932	13.6449
gene-LOC11437940	10.6576	5.9864	12.5087	2.95359	1.20836	2.39031	11.3287	8.60174	6.16512	2.99086	2.58724	5.0824
gene-LOC11439557	159.107	168.722	142.323	129.545	153.035	123.541	148.85	149.265	155.506	147.45	140.688	151.837
gene-LOC112417793	0	0	0	0	0	0	0	0	0	0	0	0
gene-LOC112417791	0	0	0	0	0	0	0	0	0	0	0	0
gene-LOC112417790	0	0	0	0	0	0	0	0	0	0	0	0
gene-LOC112417796	0	0	0	0	0	0	0	0	0	0	0	0
gene-LOC112417795	0	0	0	0	0	0	0	0	0	0	0	0
gene-LOC112417794	3.17376	4.8845	1.34793	2.64427	1.68952	1.11884	1.40164	1.76354	4.06113	2.61615	2.84902	2.83079
gene-LOC112417799	0	0	0	0	0	0	0	0	0	0	0	0
gene-LOC112417798	0	0	0	0	0	0	0	0	0	0	0	0
gene-LOC11405681	0.121025	0.153503	0.215666	0.232466	0.416141	0.178926	0.091931	0.052562	0.050272	0.090224	0.344508	0.154451
gene-LOC11405680	15.5966	15.0466	15.0435	13.1358	13.3255	12.5531	16.8172	16.7477	16.2239	14.3898	12.1771	13.9356
gene-LOC11405683	29.5722	27.2909	32.7599	27.3221	22.2873	23.3226	38.9255	36.278	28.3218	24.7429	19.2881	24.4522
gene-LOC11405682	0	0	0	0	0	0	0	0	0	0	0	0
gene-LOC11405689	0	0	0	0	0	0.507132	0	0	0	0	0	0
gene-LOC11435898	2.34285	2.39345	2.54459	3.04271	2.10477	4.39248	4.75775	3.09977	1.83044	2.10055	3.77683	2.90129
gene-LOC11435891	47.3923	58.1468	60.8873	55.2605	47.6902	53.1706	56.3048	56.0237	58.9314	51.9797	57.6178	87.8365
gene-LOC11435890	0	0.162862	0.094062	0.428036	0.156877	0.268364	0.09821	0.187689	0.114266	0.286631	0.18745	0.229287
gene-LOC11432726	0	0	0	0	0	0	0	0	0	0	0	0
gene-LOC11433064	10.3527	8.70705	9.42653	8.12437	8.40048	8.33483	9.02863	9.2491	7.59712	8.68873	9.71267	7.25912
gene-LOC11433065	36.2715	29.7896	37.4766	35.1162	25.0536	29.2409	41.0044	35.2587	31.3554	34.1495	28.7863	33.2418
gene-LOC11433060	27.8279	21.9073	27.5034	28.4369	28.2179	29.8291	30.8814	27.6998	23.4248	24.9996	21.8946	26.3193
gene-LOC11433061	60.0036	58.3277	52.0271	47.1449	46.3226	42.6874	63.7767	67.0748	61.3954	45.7518	44.4482	40.3058
gene-LOC11418094	17.4513	25.5294	40.7794	20.858	20.8303	30.3483	17.2572	18.302	22.5214	23.5036	24.2853	36.2769
gene-LOC11418093	1.75449	2.16636	0.700816	1.35007	1.42383	1.29308	0.643345	0.982501	1.80861	2.05503	2.07657	1.89813
gene-LOC11418091	4.185	3.27908	3.53192	5.85843	5.00573	4.94377	3.36792	1.85726	1.98006	5.81914	5.51622	3.63371
Medicago_truncatula_newGene_5780	1.06165	1.86791	1.56565	1.7701	1.30803	1.50758	1.07278	0.646651	0.897143	0.655675	1.13162	0.707536
gene-LOC11418098	0.151866	0	0	1.11284	5.89506	1.05025	0	0	0	2.44329	1.11719	0
Medicago_truncatula_newGene_5784	1.11138	1.11248	1.96941	2.28705	1.23275	1.94051	3.18311	2.56111	1.69735	1.40522	0.871797	2.07762
Medicago_truncatula_newGene_5785	0	0.238433	0	0.587594	0.107598	0.460418	0.108622	0.186876	0	0.36238	0	0.150696
gene-LOC25493056	0	0	0	0	0	0	0	0	0	0	0	0
gene-LOC25493057	4.48898	5.8343	3.5051	4.49557	4.46216	5.4829	2.66708	3.56895	4.02503	4.82083	4.07625	3.15112
gene-LOC11429807	21.2877	20.0447	25.5607	28.1148	19.2743	27.3804	28.6768	23.346	20.8413	20.8268	17.1221	18.2102
gene-LOC11422850	43.1875	20.3753	27.4803	25.5035	46.6334	25.0438	12.751	17.5517	17.2651	23.7398	27.0943	17.9974
gene-LOC25493052	14.4166	12.3699	15.2885	29.4327	16.5922	27.4274	14.9889	10.3183	8.14863	27.5747	16.7572	18.6058
gene-LOC25493050	2.74325	4.1154	2.53742	3.70077	4.00214	3.9163	0.8746	2.30283	3.40787	5.08504	5.74835	2.27052
gene-LOC11422854	19.2561	20.1222	20.2648	24.1175	23.7514	20.7502	20.0103	19.867	18.4912	20.143	21.1694	22.1901
gene-LOC25499032	6.66113	6.79562	5.94208	9.83616	10.4316	8.89253	7.5663	6.39975	7.34199	10.4239	10.6198	9.62395
gene-LOC25496022	6.94503	5.97875	4.89278	5.14871	6.00864	4.28459	3.18156	6.12417	6.75342	7.11618	4.23909	2.05076
gene-LOC11422858	16.7518	16.9109	18.4745	15.7265	17.2821	17.5525	18.7229	18.3573	16.8424	17.0508	15.1785	16.9802
gene-LOC11429809	0	0	0	0	0	0	0	0	0	0	0	0
gene-LOC25499037	7.0054	7.27352	6.29108	4.43863	3.58087	4.84288	5.70183	5.7252	5.88575	5.2796	5.37084	5.25258
gene-LOC25499034	83.5416	88.4876	65.3554	77.0369	115.173	93.2913	58.4299	72.79	86.6717	98.4485	99.2777	70.0874
gene-LOC25499035	0.981857	0.174627	0.652195	0.374224	0.797614	0.253709	0.221635	0.228654	0.167815	0.468245	0.315988	0.115505
Medicago_truncatula_newGene_504	11.6102	14.7459	13.5064	9.63996	9.34871	8.35208	14.0776	13.6369	15.3912	7.33738	7.87544	13.5933
gene-LOC11432817	0.775913	0.748831	0.323009	0.731694	0.303033	0.543929	0.563402	0.654388	0.244311	0.052821	0.22021	0.25391
gene-LOC11432815	30.945	45.7171	28.3863	39.0003	43.6773	36.5432	36.7534	47.8217	48.7266	43.3892	43.0303	40.9043
gene-LOC11432812	2.40204	1.99938	3.12547	1.73158	4.35269	2.15261	2.77551	1.634	1.43993	1.96545	1.87848	1.50931
gene-LOC11432813	1.10265	0.986859	0.89739	0.835608	0.713565	0.861819	0.716729	0.816162	0.778652	0.613463	0.578328	0.860073
gene-LOC112416481	0.19561	0.075404	0.12272	0.091705	0.218408	0.026002	0.214585	0.266417	0.084759	0.073752	0.080668	0.123808
gene-LOC11423984	155.41	119.019	178.72	92.8161	69.3012	87.7474	195.147	157.583	129.257	78.2429	67.4995	80.3165
gene-LOC11432818	0	0	0	0	0	0	0	0	0	0	0	0
gene-LOC11432819	0	0	0	0	0	0	0	0	0	0	0	0
gene-LOC25485571	4.64806	4.96625	3.935	7.97464	11.0644	11.4367	4.03562	3.84328	4.72549	10.2568	12.4475	10.8998
gene-LOC25482678	4.89688	5.71644	8.63203	5.82378	5.63629	8.45847	4.20187	3.81737	5.09376	5.02674	5.72366	8.2108
gene-LOC25482679	23.0363	19.8691	30.0496	36.0706	35.8441	45.7631	28.97	26.1433	25.3988	30.3341	42.4213	39.0924
gene-LOC25482675	7.35877	3.88232	1.08028	9.43064	0.061945	12.2242	15.57	5.98166	0	4.57335	0.151783	3.62446
gene-LOC25482670	0	0.275475	0.25365	0.231477	0.071317	0.235466	0.173569	0.155055	0.067935	0.138223	0.310471	0.295906
gene-LOC25482671	16.3949	14.9722	15.3784	16.5585	17.4856	16.2591	14.3596	14.3308	13.434	14.8165	15.1047	16.4141
gene-LOC25482673	72.4245	69.8914	73.2228	65.9759	63.2447	65.4724	76.8209	71.2458	71.8225	61.9834	58.7716	64.715
gene-LOC25495599	0	0	0	0.223972	0	0	0	0	0	0	0	0
gene-LOC25495598	10.3601	7.66606	10.6565	10.2232	7.64288	7.49845	6.92876	4.95291	5.13271	12.2547	12.1443	9.18876
gene-LOC25498349	2.62711	2.07307	1.61241	2.59859	2.24514	2.59284	1.53721	1.89033	1.99068	1.80082	1.80348	1.89298
gene-LOC25498348	19.1138	18.2224	18.352	23.7413	21.6183	19.3719	19.5095	17.2037	16.1417	19.7303	23.1462	21.964
gene-LOC11434308	20.4175	21.1068	18.7702	20.7221	24.41	23.4018	16.7281	19.4179	18.7175	23.6109	24.9178	25.5118
Medicago_truncatula_newGene_1634	3.77284	0.597751	0	3.02911	4.88488	0.662828	0	0	0	1.81091	0.801834	0
gene-LOC11434305	12.2895	9.17778	10.8212	16.3534	8.33616	14.971	14.3113	10.8607	6.64693	17.2984	11.3008	11.7099
gene-LOC11434306	0.586859	0.355353	0.506818	0.800532	0.341608	0.556149	0.42854	0.391141	0.162767	1.03458	0.394026	0.307595
gene-LOC11440821	2.72207	3.78861	5.62913	12.1344	15.7263	18.185	2.40917	2.10534	4.57865	11.8697	13.9019	8.65335
gene-LOC11440827	6.41595	7.2052	7.47122	5.29779	6.14378	5.3763	7.15015	8.167	6.27267	5.73718	5.76541	6.95917
gene-LOC25495597	0	0	0.497146	0.831567	0	0	0	0	0	0	0	0
gene-LOC11440825	0.380437	0.599352	1.42339	0.213936	0.243698	1.53796	0.887606	1.50161	2.06949	0.275239	0.228569	0.205667
gene-LOC25484632	33.268	34.6702	30.6299	27.7359	31.6861	29.7344	28.6087	34.2322	40.4395	29.8572	30.9621	22.7047
gene-LOC112416488	0	0	0	0	1.21479	0.057622	0	0	0	0.088422	0.610037	0
gene-LOC25484630	0	0	0	0	0	0	0	0	0	0	0	0
gene-LOC25484631	16.5618	20.6712	15.3731	14.7747	11.7693	16.1053	18.3588	18.8925	20.5668	16.1975	16.6062	14.4731
gene-LOC25484636	6.11357	0.516423	1.15431	3.17881	15.0568	5.55344	0.452257	1.36716	0.33784	4.03702	5.42492	0.085613
gene-LOC25484634	1.25597	1.599	1.0507	1.27154	2.43249	3.03554	2.58246	3.47873	1.61939	2.10041	2.37453	0.4591
gene-LOC25484635	1.30484	2.84106	2.62254	3.21764	2.54755	1.88415	1.6624	2.99401	3.1106	3.29916	3.46968	1.19149
gene-LOC25484638	6.43875	6.37956	6.97931	6.47719	9.0617	8.2474	6.31336	4.93793	6.32514	7.19321	7.24731	7.40034
gene-LOC25484639	126.527	136.205	133.664	181.972	116.855	162.508	134.617	129.416	115.876	149.307	148.199	165.703
gene-LOC25485578	29.1688	31.3814	30.1469	32.9866	36.075	32.7948	28.7353	29.7098	35.392	31.4925	32.9904	31.4888
gene-LOC25490791	9.51115	8.93171	8.52085	8.54297	8.36423	8.63013	7.65462	8.64329	8.24458	6.92286	8.81882	7.25694
gene-LOC11417017	0	0	0	0	0.028689	0	0.075914	0	0	0	0.112782	0.148983
gene-LOC11417014	12.9928	11.51	13.5332	13.6032	12.9979	11.7284	12.1963	11.7012	10.3452	13.4776	11.4136	13.2117
gene-LOC11417013	42.0212	42.0583	42.9905	37.8071	37.5836	37.083	45.7011	43.6894	43.9827	39.3548	36.7967	43.6383
gene-LOC11417019	3.07447	2.89028	3.77728	3.41918	2.93089	2.85239	3.30727	3.1606	3.67694	2.67366	2.88576	3.33423
gene-LOC112419659	0.14845	0.098052	0.110192	0.057172	0.033893	0.036986	0.229288	0.242624	0.18488	0.08302	0.092326	0.047937
gene-LOC25490699	0	0	0	0	0	0	0	0	0	0	0	0
gene-LOC11409249	0.13639	0.010455	0.102327	0.048398	0.219527	0.017946	0.048746	0.011804	0	0	0.077598	0.048491
gene-LOC25490871	0	0	0	0	0	0	0	0	0	0	0	0
Medicago_truncatula_newGene_6068	1.22148	0.699466	1.37411	1.30753	0.614213	0.748982	1.16859	0.935863	1.26403	1.00499	1.33446	1.64876
Medicago_truncatula_newGene_6069	1.27655	1.33701	1.35485	1.65949	1.07304	1.60606	1.02456	0.634798	0.601429	0.764893	0.942426	1.40599
Medicago_truncatula_newGene_6067	1.58788	2.62049	3.96314	1.65966	1.56151	2.29781	0.77314	1.83319	1.89535	2.09333	1.43542	2.87529
Medicago_truncatula_newGene_6064	11.2329	18.8075	14.2363	23.0201	35.8266	33.2944	10.0248	14.4884	25.8284	18.3236	37.8452	27.6303
Medicago_truncatula_newGene_6065	0	0	0	0	18.5302	6.15648	0	0	0	1.93228	8.50576	0
gene-LOC25490877	207.641	184.873	161.954	149.057	179.268	161.536	126.483	152.636	172.273	168.601	167.143	117.097
gene-LOC25494311	36.1667	37.0577	31.6524	31.3193	34.2303	34.7457	31.7459	35.6855	36.2991	37.5928	34.2582	35.4726
gene-LOC25494316	0	0	0	0	0	0	0	0	0	0	0	0
gene-LOC25494317	4.70287	5.48076	4.3814	5.68179	5.97066	3.36544	4.31664	4.11392	7.24818	4.20904	4.04141	2.12374
gene-LOC25494318	9.64664	6.76384	17.6413	23.2911	22.6103	22.6369	8.24653	6.80323	5.41972	19.5812	16.9035	20.8957
gene-LOC25494319	1.01109	1.7252	2.7467	8.74003	5.98369	8.99881	1.60295	0.998551	1.72725	5.63518	4.90157	6.81347
gene-LOC11410543	0	1.47139	0.123202	1.04673	0.346408	0.579605	0.210882	0	0.756859	0.758345	0.82084	0.531459
gene-LOC11410545	0	0	0	0	0	0	0	0	0	0	0	0
gene-LOC11410546	0	0	0	0	0	0	0	0	0	0	0	0
gene-LOC11406349	4.42348	4.42079	3.77718	12.752	13.0825	17.7142	1.81415	2.18322	3.35361	6.99174	5.40169	10.2518
gene-LOC25501812	22.6622	16.3908	31.5437	15.8468	20.0829	15.6103	21.0672	22.8506	17.9966	15.042	17.4395	17.3837
gene-LOC25501816	0.152444	0.099522	0	0	0	0.043632	0	0.149442	0	0	0	0
gene-LOC25501817	2.9373	1.99079	3.61841	5.59789	4.86729	4.16033	2.86696	2.17409	1.15716	4.32687	3.58594	3.75997
gene-LOC25499594	0.101409	0	0.67732	0.128377	0	0.094927	0	0.134042	0	0	0	0
gene-LOC25499597	9.51845	11.5479	8.68929	19.7093	17.3266	18.8543	8.43497	11.5284	13.4368	16.0996	17.2876	14.3866
gene-LOC25499593	21.8788	49.4407	49.9804	29.0898	45.4687	49.0245	13.744	32.3078	35.9749	56.9122	25.6931	45.9843
gene-LOC25488635	0	0	0	0	0	0	0	0	0	0	0	0
gene-LOC25499599	447.176	472.97	403.44	294.91	316.536	318.108	350.977	429.122	470.811	348.857	382.816	255.499
gene-LOC25499598	24.8635	23.9774	21.3901	29.3775	30.3205	26.8002	21.0646	21.667	21.0174	30.12	27.0267	29.2101
gene-LOC11410096	4.10496	4.20131	4.93104	4.66234	4.551	4.9006	4.70165	4.98255	4.03121	4.75855	4.11035	5.29898
gene-LOC11410094	172.482	256.486	346.456	154.372	140.303	210.689	231.377	321.147	394.677	194.654	199.83	229.91
gene-LOC11410095	5.74371	7.25727	6.26656	5.64309	6.32488	6.74421	7.30446	6.80704	7.13676	5.70153	7.14931	8.31421
gene-LOC11410093	21.5878	20.4219	26.3626	16.6709	21.8819	20.119	26.0636	23.5512	27.359	18.5254	21.5379	26.9725
gene-LOC11410090	2.7929	6.1341	0.586735	2.78052	3.33159	3.39396	0.41817	2.40698	5.09488	5.4173	7.53108	4.12026
gene-LOC11410091	1.69411	2.6679	1.40965	5.43309	5.78978	9.60716	0.55622	1.66436	2.86131	8.67402	9.13654	4.13243
gene-LOC11441060	4.24258	4.1928	2.91027	4.52009	1.87458	4.74394	4.42908	3.06647	2.93761	5.49346	5.0092	4.75865
gene-LOC11441062	3.96945	4.31045	5.56048	4.998	5.45388	7.07151	2.53841	3.65564	4.744	5.40072	5.79721	3.45717
gene-LOC11441064	18.802	17.3757	20.9658	20.2412	17.5184	18.9541	19.817	16.0644	16.4333	18.3985	17.0375	19.6186
gene-LOC11441066	9.47432	8.04266	6.59907	6.77496	8.23997	7.03022	6.82145	8.25795	8.09333	8.13394	7.34697	6.84475
gene-LOC11441069	0	0	0	0.069573	0	0	0	0	0	0	0	0
gene-LOC11441068	558.079	677.365	461.613	703.885	732.402	660.156	612.83	597.876	646.467	769.774	869.848	683.933
gene-LOC11446281	263.34	273.315	318.425	324.233	218.168	296.829	327.575	272.476	259.587	268.745	211.253	295.53
gene-LOC11435490	9.60947	6.61719	8.62901	10.7024	11.6809	11.2498	7.68328	6.74933	7.64813	11.3386	9.16375	10.4622
gene-LOC11444615	1.44064	3.7072	7.98116	2.12587	3.22117	5.6864	1.13766	2.93365	2.82108	2.4407	1.39136	3.04194
Medicago_truncatula_newGene_1592	0.345805	0.326947	0.445566	0.557171	0.078142	0.383367	0	0.135902	0	0.278103	0.720303	0
Medicago_truncatula_newGene_1591	0.710184	0	0.259312	0.5356	0.199165	0	0	0.469752	0.352588	0.549496	0.567405	0.482167
gene-LOC11443297	3.86128	3.73676	3.18489	2.43203	3.71158	4.92242	3.40004	2.9082	5.95862	1.03313	3.27131	4.14998
gene-LOC11442375	0.012046	0.074157	0.11374	0.088407	0.178357	0.059237	0	0.05376	0.025823	0.050143	0	0
gene-LOC11443291	22.778	18.8287	24.643	19.9113	21.7221	19.1296	19.3969	19.0901	17.5198	18.5297	21.8701	20.482
gene-LOC11441397	86.7733	73.3889	100.122	80.7315	70.2778	70.6453	106.352	87.3868	70.3004	67.2946	65.405	83.5367
gene-LOC25481713	0	0	0	0	0	0	0	0	0	0	0	0
gene-LOC25481710	2.16932	1.47094	4.02749	4.35763	2.50862	3.74824	3.02359	2.67116	1.7736	2.85006	2.7357	4.45768
Medicago_truncatula_newGene_1046	8.00236	8.35949	9.13947	8.00356	7.58219	11.0347	10.3991	10.3549	11.2161	7.75261	9.12481	8.50134
Medicago_truncatula_newGene_1041	9.76526	7.29469	10.357	11.9949	9.7638	10.3905	11.024	8.7215	9.91459	12.8888	9.09691	12.1173
gene-LOC25481717	0	0	0	0	0	0	0	0	0	0	0	0
gene-LOC25481714	0	0	0	0	0	0	0	0	0	0	0	0
gene-LOC11443293	83.7825	55.6151	61.2797	65.5488	82.5849	51.4424	50.2603	53.8846	53.4765	62.2051	57.0793	46.5992
gene-LOC25486568	0.22186	0	0	0.300048	0	0.347347	0.252714	0.108131	0.109878	0.399909	0.075192	0.121018
gene-LOC11446754	4.80673	4.18717	5.36383	4.51403	3.58824	4.66434	5.24829	4.82782	4.7409	4.39431	3.58678	4.7142
gene-LOC25497478	0	0	0	0	0	0	0	0	0	0	0	0
gene-LOC112417964	0	0	0	0	0	0	0	0	0	0	0	0
gene-LOC11414735	19.4275	19.0758	15.2997	19.3179	16.097	16.0661	14.0213	13.9742	19.5439	20.4992	18.5155	16.7833
gene-LOC112417967	0	0	0	0	0	0	0	0	0	0	0	0
gene-LOC112417960	0	0	0	0	0	0	0	0	0	0	0	0
gene-LOC11414732	5.74972	3.95512	5.40988	5.17684	4.19515	5.65869	4.99321	4.12607	3.04944	5.1684	4.80738	4.96587
gene-LOC11414731	12.1166	9.97059	10.9488	11.3675	12.5741	10.1099	13.2217	11.5956	10.8698	11.0369	10.4075	13.2301
gene-LOC112417963	0	0	0	0	0	0	0	0	0	0	0	0
gene-LOC112417968	0	0	0	0	0	0	0	0	0	0	0	0
gene-LOC112417969	0	0	0	0	0	0	0	0	0	0	0	0
gene-LOC25489275	9.30969	10.4222	9.20436	12.2128	11.2052	13.2447	11.7324	11.3704	10.9992	14.0401	10.5022	12.9278
gene-LOC25489274	25.9586	3.64683	20.6144	4.50476	11.9208	4.42887	3.2453	6.45462	2.44445	4.09368	8.38194	0
gene-LOC25489277	6.28279	6.00194	4.17657	5.00294	6.76721	5.24526	5.06392	5.75181	4.84744	5.15863	5.18849	5.40619
gene-LOC25489271	4.4855	2.96447	2.68327	4.05666	3.87479	2.80996	0.248663	0	0.273981	0.11984	0.151703	0.117205
gene-LOC25489270	14.4696	13.7105	21.0466	13.8969	13.4501	18.7259	9.57002	11.9211	11.2721	17.5294	15.7352	11.4688
gene-LOC25489273	0	0	0	0	0	0	0	0	0	0	0	0
gene-LOC25489272	0	0	0	0	0.097914	0	0	0	0	0	0	0
gene-LOC25489279	8.74605	9.18733	10.2141	11.0887	8.67	12.3985	9.75861	10.3603	11.4617	13.4024	10.3266	12.6467
gene-LOC25487388	1.95106	1.47071	3.3334	1.92966	2.94605	3.07181	4.80937	2.80708	1.81943	3.9096	2.0853	4.91285
gene-LOC25497476	2.80987	4.20192	2.81745	1.99775	2.15711	2.1152	3.09979	2.75452	3.13294	1.87527	2.5366	1.31157
Medicago_truncatula_newGene_5748	2.0108	0	0	1.80378	6.439	4.09014	0	0	0	1.84554	5.09668	0
Medicago_truncatula_newGene_5749	25.0919	6.58332	1.52391	17.6802	163.347	52.1335	0	0	0	24.0549	40.2128	0
gene-LOC11415060	0.534126	0.118576	0.779045	0	0	0.031835	0	0.152037	0.125092	0	0	0
gene-LOC11415061	0	0	0	0	0	0	0	0	0	0	0	0
Medicago_truncatula_newGene_5744	6.57271	0.446449	0	13.5866	59.5091	16.5175	0	0	0	12.3384	20.2202	0
Medicago_truncatula_newGene_5745	0	0	0	0.114803	0.098526	0	0.469779	0	0	0	0	0.240036
Medicago_truncatula_newGene_5742	1.7088	0.456562	0.290361	1.19373	2.4004	0.381448	0	0	0	0.807921	0.420439	0
Medicago_truncatula_newGene_5743	0	0	0	0.15863	0.390646	0.106158	2.22938	1.3219	2.37466	1.57001	1.69676	2.40357
gene-LOC11415066	0.298259	0.170776	0.307888	0.531321	0.141028	0.388598	0.284669	0.395979	0.183752	0.264429	0	0.322343
Medicago_truncatula_newGene_5741	1.3678	2.45646	3.46823	2.02176	3.34293	2.2913	0	0	0	0	0	0
gene-LOC11445221	6.31528	11.4024	11.6445	12.3958	5.69868	12.382	1.68179	11.0706	12.4511	9.50705	13.2001	11.045
gene-LOC25486380	74.1828	149.796	136.308	113.969	85.0726	138.332	107.267	158.789	177.465	120.949	167.677	203.259
gene-LOC25486381	7.62506	7.47818	9.98898	14.8673	12.3856	12.4305	9.57445	8.17975	6.95636	13.5218	11.9293	11.5514
gene-LOC11441931	0	0	0	0	0	0	0	0	0	0	0	0
gene-LOC25486387	0	0	0	0	0	0	0	0	0	0	0	0
gene-LOC11441938	0.381748	0.084006	0	0.096401	0.179828	0.220161	0	0.062993	0.130762	0.35362	0.124515	0.15219
gene-LOC25502673	173.416	169.514	148.064	273.796	246.569	237.789	191.843	147.023	177.086	213.054	334.217	358.528
gene-LOC25502677	0.11804	0.105882	0	0	0.135404	0.143741	0.18395	0.163656	0	0	0	0.135218
gene-LOC25502676	7.66247	7.05358	6.21186	6.51359	5.61931	4.76536	8.93939	6.52933	6.42959	4.72998	6.10295	6.41537
gene-LOC25502675	2.91971	3.19831	2.49053	2.88894	3.58056	2.9535	3.89229	3.8165	2.37038	3.51819	3.06405	3.8193
gene-LOC25491227	0	0	0	0	0	0	0	0	0	0	0	0
gene-LOC25491226	37.011	33.4915	31.9744	45.7377	36.8356	40.0306	27.9623	27.7384	29.1143	47.0293	41.4907	38.3423
gene-LOC25491224	5.23984	5.17698	4.28624	9.52085	5.22459	9.29796	5.2409	5.6443	5.1344	7.35717	5.6708	6.6793
gene-LOC25491223	4.0077	2.92424	3.29944	3.44114	5.91204	3.24662	2.23916	2.63919	2.3565	4.04731	3.19789	2.47759
gene-LOC11438830	0	0	0	0	0	0	0	0.049413	0	0	0	0
gene-LOC11438873	0	0	0	0	0	0	0	0	0	0	0	0
gene-LOC25491229	7.17245	6.73124	11.0069	10.3931	6.41605	11.3149	11.6032	7.93474	6.73795	11.5565	7.4846	10.1077
gene-LOC25491228	15.0305	15.7113	13.9114	15.2481	16.0178	15.2094	13.4182	14.4871	14.9829	17.7747	15.3266	14.8408
Medicago_truncatula_newGene_2716	11.5613	11.5337	10.8298	11.6905	11.2116	9.89509	11.6595	10.3367	11.4896	11.6189	11.0916	9.64509
Medicago_truncatula_newGene_2712	0.557945	0.926379	0.279059	0.430083	1.52422	0.462098	0.265461	0.765713	0.62809	1.21578	0.931338	0.79479
gene-LOC11416008	0	0	0	0	0	0	0	0	0	0	0	0
gene-LOC11416007	46.9792	47.6818	47.1869	46.439	51.5532	47.3902	53.195	46.1944	42.0762	50.0671	45.964	52.943
gene-LOC11416006	24.8874	21.8676	24.3818	19.1126	20.5634	21.1312	22.9781	23.179	25.5314	17.4928	18.7475	17.7532
gene-LOC11416005	72.1341	15.8428	3.04784	89.7565	0.051374	71.5517	152.74	69.3798	0	43.1538	0	24.2097
Medicago_truncatula_newGene_2719	1.53903	0	0	1.99476	14.3703	2.96363	0	0	0	3.01087	4.60298	0
gene-LOC25491599	0	0	0	0	0.055228	0	0	0	0	0	0	0
gene-LOC25491595	0	0	0	0	0	0	0	0	0	0	0	0
gene-LOC25491594	0	0	0	0	0	0	0	0	0	0	0	0
gene-LOC25491597	0	0	0	0	0	0	0	0	0	0	0	0
gene-LOC25491591	21.888	18.509	18.3186	19.1341	29.7234	20.1046	20.4663	20.1282	20.391	19.0983	18.6976	18.4445
gene-LOC25491593	0	0	0	0	0	0.027592	0	0	0	0	0	0
gene-LOC25491592	4.00828	3.5077	3.03135	4.37479	4.2383	3.5602	3.24863	2.55082	3.48234	3.86703	3.96459	2.99307
gene-LOC25493859	17.802	19.7868	19.862	13.4884	14.1523	12.7245	18.4399	23.0404	21.3963	13.2419	10.3107	17.4767
gene-LOC25493854	5.9748	2.19473	5.00176	6.86961	20.3509	6.06102	6.9985	3.36721	2.35205	8.61631	2.88849	4.29303
gene-LOC25490178	9.61199	6.38899	8.18049	10.646	9.30196	9.54148	8.70634	6.57246	4.50327	10.6197	8.1933	10.2051
gene-LOC25490179	0.387904	0	0.176855	0.464908	0.12868	0.365982	0.489982	0.289474	0.040422	0.11739	0.065427	0.19917
gene-LOC25486008	4.27011	3.61507	3.62336	2.88391	4.19874	3.41609	3.04119	2.93101	2.96024	3.28124	2.86249	1.79117
gene-LOC25501373	38.9174	43.5268	39.518	49.3541	56.3224	51.5118	40.494	39.0593	33.1194	58.991	53.65	63.6076
gene-LOC25501372	0.388665	0.362883	0.305502	0.213306	0.306664	0.266906	0.337133	0.267403	0.348203	0.21566	0.151534	0.177691
gene-LOC25501371	12.3852	12.4256	9.7778	10.696	8.66781	9.60673	13.0784	10.5632	8.19188	9.91709	10.0263	10.1771
gene-LOC25501370	5.06222	27.6178	13.9756	1.02556	3.22815	1.58258	2.96429	80.3734	52.6103	3.09553	1.07	0.631003
gene-LOC25490170	6.846	8.25558	4.60057	8.91149	7.46173	9.87713	5.18658	5.21144	5.74927	10.3895	9.39682	8.98757
gene-LOC25490171	0.585969	1.20596	1.69676	1.19546	2.37225	2.70097	0.654729	0.955866	2.12815	2.34267	4.03017	3.37265
gene-LOC25490172	0.016121	0.204577	0	0	0	0.081513	0	0	0.043692	0.038733	0.249552	0.043902
gene-LOC25490173	33.9888	29.6435	30.9506	32.7879	30.5836	32.71	28.198	27.0188	27.5423	33.6435	33.1536	34.7895
gene-LOC25490176	6.9115	5.03259	10.0845	10.5604	5.73356	9.05063	8.42458	4.71972	4.20964	7.73863	5.28541	8.01008
gene-LOC25490177	27.4596	25.1309	34.5154	33.8186	22.5278	32.579	38.6805	25.7399	23.5819	35.212	26.7053	36.3888
gene-LOC11417352	6.26349	2.41478	8.93376	2.88341	2.53485	2.78207	6.46084	3.26811	1.04928	2.44084	1.38462	1.1114
gene-LOC11417353	16.704	13.827	17.5613	13.0813	11.3602	12.1646	14.5253	13.6249	11.3431	10.48	11.6127	14.0356
gene-LOC11417356	7.69887	5.25142	9.62023	9.86432	9.44149	10.7218	6.83966	7.42409	6.18435	7.58246	11.0414	11.8832
gene-LOC11421966	36.5409	28.1676	21.9061	30.0127	25.4484	23.2345	31.1589	25.9042	20.0747	29.7434	22.6364	19.0118
gene-LOC11421962	39.2749	33.217	36.7746	31.0426	31.4587	28.3069	38.1407	35.1244	33.45	31.0294	28.4982	29.1327
gene-LOC11421963	65.9151	60.2823	68.2592	58.5421	59.4625	54.7364	70.6519	68.2359	58.9763	55.251	54.6997	54.7751
gene-LOC112422668	1.75024	1.61256	1.52732	1.44558	1.22942	1.52455	1.61625	1.52985	1.73103	1.42083	1.14969	1.47178
gene-LOC112422663	0	0	0	0	0	0	0	0	0	0	0	0
gene-LOC112422662	0	0	0	0	0	0	0	0	0	0	0	0
gene-LOC112422660	0	0	0	0	0	0	0	0	0	0	0	0
gene-LOC112422667	0	0	0	0	0	0	0	0	0	0	0	0
gene-LOC112422666	0.03426	0.017343	0.009321	0	0.019374	0	0	0.009494	0.037817	0.028764	0	0.019512
gene-LOC112422665	0	0	0	0	0	0	0	0	0	0	0	0
gene-LOC112422664	0	0	0	0	0	0	0	0	0	0	0	0
gene-LOC11429307	12.3907	17.9335	11.1574	9.59824	9.61836	10.0765	10.2331	13.4546	15.3138	12.5673	11.5709	10.5515
gene-LOC11410657	21.9024	23.7863	15.6335	15.0565	18.0648	12.9878	16.6075	27.8687	24.897	19.9621	16.1625	16.527
gene-LOC25501590	240.048	252.112	245.185	258.891	269.455	271.454	194.235	206.08	237.319	274.697	282.439	249.599
gene-LOC25501594	1.96797	1.42875	23.4654	11.1076	4.61785	7.02602	1.94092	6.52456	2.06209	13.8067	11.2566	8.15778
gene-LOC11427493	46.7788	48.9503	51.8232	60.0477	57.8879	55.2126	56.3238	51.9024	55.5722	63.2957	64.9744	71.0752
gene-LOC112417894	0	0	0	0	0	0	0	0	0	0	0	0
gene-LOC11409402	24.2292	28.6168	25.7284	18.6762	18.3165	18.7151	16.2408	19.1996	21.8945	18.5816	19.5814	19.8772
gene-LOC25500428	124.826	69.6353	114.499	53.7422	28.015	52.4442	87.1949	63.9031	52.6495	56.8689	61.7545	62.1029
gene-LOC11412808	4.86965	3.78842	4.65179	7.82138	6.40597	4.97561	4.52024	3.62409	2.60041	6.67905	5.72571	6.97203
gene-LOC11429308	0.400597	0.174265	0.325436	0.149395	0.607464	0.243102	0.044482	0.180528	0.2376	0.181023	0.222651	0.151154
gene-LOC11412803	0	0	0	0	0	0	0	0	0	0	0	0.109525
gene-LOC112417890	0	0	0	0	0	0	0	0	0	0	0	0
gene-LOC25500422	0.339808	0.662993	0.10463	0.136801	0.295887	0.567333	0	0.647386	0.577675	0.913478	0.487544	0.46657
gene-LOC11412800	0.038037	0.03896	0	0.039643	0.104526	0.148021	0	0	0	0.138919	0	0.339815
gene-LOC11412807	14.3731	11.3717	13.0779	10.4465	10.3439	9.70391	10.8095	10.2965	11.9662	9.22719	9.72631	8.93293
gene-LOC11412806	0.365364	0.293918	0.196455	0.372707	0	0.265179	0.802368	0.257826	0.06334	0.22612	0.055883	0.195546
gene-LOC11412805	13.685	11.8863	13.7012	11.4394	12.1251	11.3014	12.3845	12.5735	12.1911	9.67667	9.6314	11.5806
gene-LOC112417891	0	0	0	0	0	0	0	0	0	0	0	0
gene-LOC11436562	10.5854	7.87985	10.7014	11.775	7.5331	10.1796	8.95548	9.19264	6.05168	9.42235	8.45737	10.8512
gene-LOC112421318	0.15622	0.101204	0.142976	0	0.088095	0.069615	0.216207	0.095692	0.143205	0.087925	0.081181	0.136284
gene-LOC112421319	3.62828	3.40773	2.98919	2.31759	2.77921	2.71715	3.12475	3.80652	3.86425	2.89772	2.1344	2.42233
gene-LOC11436565	1.19577	2.40716	3.98919	0.387804	0	0.202311	2.71725	4.95603	8.48241	0.247441	0.701422	0.617403
gene-LOC112421312	0	0	0	0	0	0	0.028546	0	0	0	0	0
gene-LOC112421313	15.0878	15.2763	17.7756	13.8633	16.0608	13.886	17.271	13.8542	14.3386	13.4408	15.8008	17.2792
gene-LOC11436569	21.1637	24.5787	38.6429	8.71845	13.2037	16.3245	18.8844	15.0405	17.2781	13.4668	10.4688	14.2141
gene-LOC112421317	0	0.009407	0.005835	0	0.015969	0.029836	0	0	0	0.008069	0.007293	0
gene-LOC112421314	0	0	0	0	0	0	0	0	0	0	0	0
gene-LOC112421315	0	0	0	0	0	0	0	0	0	0	0	0
Medicago_truncatula_newGene_1670	0.344107	0.317358	0.592739	0.33694	0.448593	0.366646	0.65654	0.331652	0.37263	0.198434	0.152168	0.133309
gene-LOC25486103	21.4145	31.4885	46.7801	11.8837	11.4855	19.5945	21.4883	32.6475	39.94	25.4673	15.6235	29.044
gene-LOC11441777	2.11095	1.86266	3.47692	2.77213	2.9132	6.12222	0.819032	1.98293	1.11231	1.04915	1.4227	3.43346
gene-LOC25486101	0.402765	0.418793	0.382972	0.398941	0.330264	0.388864	0.069308	0.108904	0.28641	0.712056	0.861906	0.43525
gene-LOC25486106	143.399	197.612	139.79	140.777	192.264	162.994	150.45	243.414	198.058	160.353	152.517	146.171
gene-LOC25489193	4.69394	5.70511	5.19688	5.09051	3.96668	6.18765	5.98763	6.21281	4.50153	2.68797	4.40126	5.63984
gene-LOC25486104	2.14186	2.58199	6.45308	9.22293	1.08446	7.79712	7.86877	3.38011	1.17306	10.0086	3.70664	7.74846
gene-LOC25497337	0.994839	0.779792	1.33373	1.85408	1.22839	1.59302	1.13938	0.897167	1.13753	1.51659	1.13903	1.43635
gene-LOC25497336	0	0	0	0	0	0	0	0	0	0	0	0
gene-LOC25497335	1.36172	2.15377	1.08224	1.17655	1.97058	1.3718	0.953795	1.29055	1.60065	1.44014	1.51366	1.06413
gene-LOC11433309	0	0	0	0	0	0	0	0	0	0	0	0
gene-LOC11433300	11.2191	7.52882	7.43987	3.18466	6.35331	3.31629	6.44812	6.99038	5.81152	4.44996	5.36076	3.60995
gene-LOC25494522	3.31803	2.84454	1.95764	2.12161	2.81667	1.46962	2.10342	2.44433	4.27829	2.76019	3.39173	2.12395
gene-LOC25494521	153.343	429.433	445.97	65.56	83.5333	116.332	407.225	896.423	574.191	86.0335	64.5343	108.957
gene-LOC11408752	33.3462	36.5636	44.2058	62.165	50.9794	56.6245	35.9653	27.1848	24.8792	48.6965	69.0855	62.5595
gene-LOC11408756	0.273631	0.126071	0.168914	0.297798	1.03988	2.62861	0.775463	0.273493	0.025806	0.242087	0.053362	0.095404
gene-LOC11408758	21.6706	14.995	21.5571	14.2864	15.3923	17.3889	21.6264	19.2946	17.4173	18.7342	14.9886	19.4166
gene-LOC11414070	13.5913	7.85473	21.5962	20.1949	4.88424	14.7685	24.4051	13.9632	6.47766	16.3041	6.29499	16.1153
gene-LOC11414072	0.068304	0	0	0.16675	0.06495	0	0.130297	0	0	0	0	0.084017
gene-LOC11414074	0	0	0	0	0	0.069114	0	0	0.029877	0.061911	0	0
gene-LOC11419299	1.4981	0.851541	0.687113	2.09251	6.96647	3.09003	0.317853	0.683487	0.809549	2.57691	2.1196	2.2164
gene-LOC11414077	1.48906	1.60068	6.02119	2.039	2.36969	2.63885	1.1241	1.98663	2.40183	1.02258	3.20176	1.82724
gene-LOC25493526	6.32999	4.03819	4.75909	4.82159	6.44491	5.46036	6.22465	5.86573	5.52222	4.16397	4.64099	6.1737
gene-LOC25493524	52.5724	58.2925	59.8934	45.0251	42.1302	47.4293	59.4387	62.9932	61.2634	43.6133	45.1812	46.9197
gene-LOC11419294	0.236868	0.1792	0.514589	0.326099	0.010216	0.131695	0.500983	0.238226	0.172712	0.225357	0.040215	0.032564
gene-LOC11425617	13.7836	14.7251	12.9511	13.8089	15.2838	14.2252	10.4947	13.1652	13.2359	14.4389	15.281	14.1781
gene-LOC25493523	51.9248	31.6423	73.4872	37.7952	17.802	35.4441	78.0165	42.3506	24.6313	39.1529	19.5273	39.1326
gene-LOC25493520	2.5099	2.44448	2.60125	2.15656	1.79921	1.58934	3.66493	3.0161	2.35954	1.61844	1.40718	1.6958
gene-LOC25493521	24.2368	18.026	20.2254	32.8571	29.1159	26.5586	19.4605	20.9874	24.5382	37.6078	20.5076	19.8995
gene-LOC11435779	7.40651	6.56153	12.4599	11.2949	7.02324	8.55664	8.52357	7.58339	6.44842	6.22212	4.91479	6.26589
gene-LOC11413863	0	0.084219	0.01518	0.077298	0.124332	0.108839	0.067231	0.033285	0	0.079824	0.102584	0.074438
gene-LOC11437211	9.63986	11.4548	8.81162	8.99281	7.71058	9.02672	8.36221	10.9088	10.2377	10.0603	8.47698	10.249
gene-LOC11437216	26.0198	26.2025	27.3612	30.1259	27.9789	27.422	25.9757	25.4336	25.0357	28.4274	27.8115	31.4678
gene-LOC11437215	0	0.025868	0.053341	0	0.022976	0	0	0	0.027019	0.021058	0.027645	0
gene-LOC11413865	24.31	23.481	27.7012	28.7986	26.7985	29.067	26.1113	28.0362	23.9727	25.2234	27.6743	30.0075
gene-LOC11437218	13.9719	13.42	13.38	17.466	15.0522	15.8704	12.1932	12.4859	14.4897	17.6261	15.1	13.84
gene-LOC11434548	5.39883	5.6669	6.99096	8.48914	6.3177	8.10632	7.79713	4.39979	3.79393	6.80701	5.9947	8.57173
gene-LOC11434549	234.703	267.012	185.994	180.92	164.921	176.371	212.043	224.601	262.445	198.238	190.374	151.294
gene-LOC11434546	34.8701	24.1623	40.0858	61.3899	28.1527	52.1157	49.9181	31.0534	23.0887	58.7078	27.6705	48.7278
gene-LOC11434545	0	0	0	0	0	0	0	0	0	0	0	0
gene-LOC11434542	0	0	0	0	0	0	0	0	0	0	0	0
gene-LOC11434543	0	0	0	0	0	0	0	0	0	0	0	0
gene-LOC11434540	2.69088	2.45047	2.9499	3.40573	3.8961	3.30068	3.07921	3.03174	2.71986	3.00342	3.49001	3.53654
gene-LOC25484435	3.10285	2.63076	11.3256	2.51101	2.86858	3.96958	2.71626	3.98594	2.18691	2.45866	3.23132	3.86249
gene-LOC11443645	17.6418	22.3381	16.7976	25.7003	22.1066	26.5068	20.86	21.67	22.3324	30.869	37.169	38.2108
gene-LOC11443644	3.05008	2.82959	2.73453	1.86452	2.22387	2.29117	3.09387	2.87371	3.53541	2.9702	2.09583	2.22189
gene-LOC25484430	0	0	0	0	0	0	0	0	0	0	0	0
gene-LOC11443642	0.071634	0.08068	0.041129	0.031285	0.047209	0	0.051754	0.054138	0.049279	0	0.030044	0
gene-LOC25484432	0	0	0	0	0	0	0	0	0	0	0	0
gene-LOC25484433	0.388755	0	0.666343	1.43047	0.134019	1.51153	1.06176	0.518951	0	1.50037	0	0.210561
gene-LOC11411590	19.1259	15.2308	18.9659	17.1073	16.642	15.3952	16.6571	17.902	16.8224	15.0831	14.9536	14.5114
gene-LOC11411593	6.60036	5.85073	6.70986	8.09815	8.52377	6.57451	6.26663	5.91033	7.39352	7.55	6.28187	7.56515
gene-LOC11411594	11.5903	9.16857	12.0217	10.2758	10.6898	11.3644	10.0977	11.4021	9.65455	11.0096	10.2191	11.5166
gene-LOC11411595	0.188982	0.213803	0.246697	0.290332	0.280874	0.101057	0.386802	0	0.245747	0.21715	0.357809	0.094894
gene-LOC11443648	5.86297	6.97623	6.13976	8.28228	5.50424	7.35113	6.85961	6.44403	6.81013	8.09308	6.94071	7.55398
gene-LOC25499166	0	0	0	0	0	0	0	0	0	0	0	0
gene-LOC11438461	20.8124	21.2481	18.1222	16.1239	16.6865	16.4227	17.4497	16.7106	22.9458	20.4233	19.3758	14.8025
gene-LOC11438460	0.666813	0.410951	0.538723	0.229714	0.383093	0.326748	0.534514	0.250329	0	0.108163	0.199738	0.297668
gene-LOC11438463	47.3554	42.7876	47.9017	57.7655	65.7023	56.6517	43.0895	46.8762	41.4223	53.5794	50.0617	61.4684
gene-LOC11438462	5.88969	4.60269	5.96468	2.66394	3.33728	2.89438	5.73672	5.24274	4.16656	2.87049	3.04646	4.14008
gene-LOC11438465	9.76222	9.6933	8.86174	7.68574	7.44446	7.70222	11.0918	8.12788	8.70302	8.95369	8.98037	8.46415
gene-LOC11438464	2.18773	0.435606	4.60877	2.9378	2.84007	3.15493	5.05125	1.67187	2.03912	3.5023	1.34287	0.770317
gene-LOC11430659	37.9729	34.1969	32.64	36.2645	40.5528	37.8282	35.3785	33.0951	34.488	41.2077	43.3032	40.7045
gene-LOC11430656	20.4994	19.9019	14.1471	14.2364	14.3523	13.038	7.89151	10.99	16.1617	18.8893	19.487	10.9875
gene-LOC11430657	0	0	0	0	0	0	0	0	0	0	0	0
gene-LOC11430654	24.5723	30.458	28.2216	23.9274	25.641	24.8212	30.2988	30.729	29.3988	26.5621	22.737	23.1543
gene-LOC11430655	3.22506	3.579	2.9258	2.28912	2.59639	2.18247	2.23943	2.80803	3.6425	4.38116	2.9154	2.77782
gene-LOC11430652	0	0	0	0	0	0	0	0	0	0	0	0
gene-LOC11430650	3.26092	2.48855	2.95193	2.74559	2.10688	2.4148	3.00891	2.0967	1.79911	2.07211	2.00222	2.50784
gene-LOC11423619	1.27037	1.11861	1.18806	0.775468	0.946236	0.926751	0.920911	0.864816	0.854483	0.834994	0.794529	0.632582
gene-LOC11425619	1.92989	0.721898	3.10045	5.86423	0.380103	9.32766	1.85725	1.30241	1.26802	7.06834	0.862922	2.16426
gene-LOC11425614	4.71133	5.881	7.52683	7.31122	5.93926	7.20645	7.30058	8.25621	7.34822	6.05844	5.41019	7.93912
gene-LOC25496315	0	0	0	0	0	0	0	0	0	0	0	0
gene-LOC11425610	1.95383	1.31892	0.681082	1.49601	3.94969	1.00976	0.485671	1.09822	1.42088	2.19753	1.79007	0.618487
gene-LOC11425611	3.4806	4.01169	4.18418	3.56802	3.17325	3.31011	3.17999	3.98956	3.54962	3.65717	3.0507	4.07939
gene-LOC11425613	1.73311	3.04551	0.721894	2.20598	2.53428	1.93581	0.349789	2.10024	2.54098	3.63111	3.91364	2.16208
gene-LOC11434895	1.24344	2.96673	2.54724	0.826596	1.1054	4.0717	1.48682	4.19135	5.53211	1.95044	0.895241	0.931893
gene-LOC25484388	155.007	154.089	162.832	114.457	106.491	110.743	185.847	167.667	154.059	106.008	109.556	99.9607
gene-LOC25484389	2.99714	2.99326	2.31858	1.82104	1.42486	1.04108	2.70705	2.76651	3.32575	2.02447	1.02819	1.70986
gene-LOC25495205	0	0	0	0	0	0	0	0	0	0	0	0
gene-LOC25495204	1.38774	1.2107	0.156206	0.544022	1.66064	1.62708	0.393001	0.920578	1.58799	1.92097	2.20161	1.77668
gene-LOC25495207	0.482405	1.5744	0.659868	0.984205	1.1006	0.892152	0.418338	0.992856	1.75324	0.884424	1.78251	1.61738
gene-LOC25495206	6.67023	7.79853	7.01978	10.0194	8.57167	8.58548	6.90336	6.51955	6.62217	9.89399	8.10478	8.06439
gene-LOC25495209	3.93095	4.40467	4.07734	5.43724	3.41904	4.20843	4.80302	5.27987	4.69228	5.98546	4.48833	5.9298
gene-LOC25495208	10.5611	12.3324	12.8606	6.75083	6.33672	6.16944	12.9684	12.784	14.0524	9.09616	7.47853	7.44197
gene-LOC25484380	0.358097	0.200433	0.236093	0.354197	0.316461	0.236383	0.100414	0.118219	0.23471	0.221824	0.296909	0.261412
gene-LOC25484381	12.2549	17.0334	1.35682	7.61086	9.3194	8.42158	0.780833	6.64086	15.6643	17.2184	19.5851	17.3478
gene-LOC25484386	18.4724	18.1014	18.1168	17.1863	11.8329	16.2223	20.0975	18.1817	13.4972	15.5716	9.87754	12.0302
gene-LOC25484384	0	0	0	0	0.12831	0	0	0	0	0	0	0.235265
gene-LOC25484385	2.88035	2.80907	1.81655	3.38966	3.56324	3.94403	3.41256	3.21743	3.24527	2.95375	3.22946	3.95262
gene-LOC11419745	6.39745	1.52787	1.00483	3.39262	7.04807	2.5726	0	0	0	1.82396	2.40714	0
gene-LOC11419741	0	0	0	0	0	0	0	0	0	0	0	0
gene-LOC11419743	0	0.769759	1.93057	0.235761	0.166997	1.23842	0.966436	5.67437	0.92405	0.433354	0.543307	0.324395
gene-LOC11419748	26.564	23.281	23.9074	22.7019	28.2536	25.0774	24.6206	22.9876	23.8179	27.9876	28.5156	25.0172
gene-LOC25491964	0.541733	0.814151	1.07018	1.34977	1.30894	1.22802	0.718367	1.06901	0.878166	1.6041	1.01144	1.37126
gene-LOC25491967	15.4559	13.9487	14.953	15.5929	16.0601	15.3584	15.8369	14.3232	14.4587	15.9555	16.6517	15.8809
gene-LOC11438791	21.8946	19.2688	17.942	19.2426	20.2724	19.178	18.3027	17.9701	17.6469	20.0244	20.7275	20.4938
gene-LOC11438790	9.49525	9.91355	11.6023	12.101	11.9162	12.3568	11.87	11.7636	12.6331	12.1931	12.5372	17.3799
gene-LOC25491968	66.9163	65.1696	59.8393	50.8583	59.5238	57.0556	51.7234	61.1697	66.9903	52.3357	57.9571	40.7026
gene-LOC25491969	0	0	0	0	0	0	0	0	0	0	0	0
gene-LOC11438799	63.1864	72.0425	63.7946	71.7028	67.8373	76.7175	63.6861	65.622	65.6597	79.156	73.685	80.0476
gene-LOC11438798	10.2592	10.4049	10.5574	11.7944	12.7775	11.2116	12.9525	11.9799	10.581	10.6387	11.5576	13.4886
gene-LOC11442118	0.121265	0	0	0.149638	3.01963	1.42981	0.303441	0	0	0.34942	0.359887	0.168057
gene-LOC11412028	0.233906	0.447884	1.28736	0.608127	2.25189	2.47549	0.165158	0.255144	0.458623	1.41329	0.848815	0.625532
gene-LOC11442110	1.44098	1.1438	0.59844	0.434324	1.46825	0.385348	0.647497	0.581252	0.505893	1.07394	1.53423	0.380865
gene-LOC11412023	12.6839	13.3395	10.2815	12.6364	14.2811	12.5636	11.06	9.89248	11.7548	12.7073	13.5001	12.3178
gene-LOC11412025	98.0117	115.166	82.1655	92.4747	102.754	102.164	58.0997	89.8595	124.836	102.398	128.928	67.9878
gene-LOC11412024	11.23	11.1364	11.3807	10.3412	11.3003	10.6733	12.3692	12.3011	12.047	11.3899	10.7429	11.1582
gene-LOC11442116	14.8154	15.9139	17.5795	13.9629	13.7447	14.3147	16.9728	17.3759	14.6489	14.2967	13.8346	15.8405
gene-LOC11407835	1.50413	0.79482	1.39758	3.13242	3.56764	2.29588	0.978619	0.943922	0.935952	2.86424	1.95505	2.43433
gene-LOC11407837	114.522	124.812	139.435	118.106	105.312	112.832	160.216	134.615	113.926	107.544	113.795	164.421
gene-LOC11407830	1.16926	1.44274	2.3101	1.25391	1.19865	0.972062	0.719047	1.05067	1.9244	1.25936	1.36597	1.04508
gene-LOC11407831	15.5003	11.4796	14.5575	18.3281	17.846	14.7743	15.7572	12.3655	9.20311	16.9205	13.5182	14.2491
gene-LOC11407832	17.6183	22.2058	16.4889	14.6802	14.7378	16.3344	17.5493	21.4198	20.7595	15.3313	17.8441	17.9532
gene-LOC11407838	4.59666	4.733	5.24936	3.8449	3.18761	3.49423	7.18292	7.26959	4.7219	3.94785	6.13723	6.3248
gene-LOC11407839	20.5486	24.8943	16.8181	15.0509	18.5448	15.3551	14.577	22.5986	27.8205	15.4401	25.6885	19.3865
gene-LOC25483821	0	0	0	0.076708	0	0	0.288593	0.181566	0	0	0.037931	0
gene-LOC11432499	1.80578	1.79255	4.24892	5.63712	2.47554	5.11178	2.5973	1.40347	1.0535	5.0164	2.33547	3.73576
gene-LOC11432492	4.82188	4.53641	4.65771	5.23422	5.39823	4.12225	2.66192	4.03293	3.96226	5.33749	4.26282	4.4657
gene-LOC11432490	0.048199	0	0.023209	0.142171	0.177995	0	0.049338	0	0.073434	0	0	0.02515
gene-LOC11432491	0	0	0	0	0	0	0	0	0	0	0	0
gene-LOC11432496	9.73159	12.2833	8.79889	8.44828	7.88203	8.48519	9.06986	8.65697	10.9484	9.06071	8.65123	8.95924
gene-LOC11431215	2.24555	2.77982	5.22538	4.14593	3.21186	3.71792	4.47784	3.35396	3.31832	2.81316	2.1571	2.90833
gene-LOC11431211	274.491	278.249	253.752	170.591	219.928	201.047	219.807	277.994	347.61	205.776	252.904	132.15
gene-LOC11431210	0.704659	0.115473	0.322493	0.308223	0.291363	0.41383	0.455506	0.188238	0.168434	1.01031	0.334802	0.382262
gene-LOC11431212	13.1816	4.52432	6.86499	9.49516	15.1426	5.00439	2.48419	4.46692	3.73318	9.36878	4.92635	2.77773
gene-LOC11431219	6.40839	4.16614	4.18009	9.45173	4.56735	7.10147	7.9536	4.61304	1.76494	5.35179	3.9746	5.37548
gene-LOC11444802	0	0	0	0	0	0	0	0	0	0	0	0
gene-LOC11436979	0	0.087831	0	0	0	0	0	0	0	0	0	0
gene-LOC11436971	16.0787	22.9889	13.7756	31.4208	51.7033	33.1317	14.9987	32.9139	37.8567	31.5103	25.7202	22.8514
gene-LOC11436977	14.9773	14.8875	13.828	11.4774	14.7882	13.6375	15.5467	13.8225	12.8404	13.9311	12.499	9.30923
gene-LOC11424055	0.080181	0.052736	0.051686	0.116565	0	0.204451	0.12023	0.099131	0	0.053215	0	0
gene-LOC11424057	24.8142	30.3805	57.1678	18.4203	16.9132	30.4299	21.2681	29.9057	32.9575	20.307	15.663	36.1748
gene-LOC11429618	18.1401	16.9697	15.7757	15.0271	17.4982	15.7001	14.6276	14.7835	18.4136	18.5598	18.0127	16.3468
gene-LOC11418508	28.8693	4.98819	4.76071	12.5289	0	10.2874	62.8963	30.3935	0	4.97199	0	0.354864
gene-LOC11418509	3.91348	5.46045	2.56673	4.70031	4.19459	2.75403	3.25794	3.90964	5.21509	5.94721	5.66152	3.47529
gene-LOC11429610	0	0	0	0	0	0	0	0	0	0	0	0
gene-LOC11418505	16.2477	17.1199	17.1124	18.7821	16.8277	18.856	17.2025	17.4624	18.6059	17.2063	17.6488	21.6191
gene-LOC11418506	15.0331	5.29799	6.78574	6.1688	9.4966	5.05641	4.87818	4.81918	4.33629	4.82795	5.39549	3.29919
gene-LOC11418507	4.77569	3.97943	4.24706	4.14723	4.74692	3.92317	3.26868	4.16771	3.68234	5.33508	4.31262	4.55753
gene-LOC11429614	1.42573	0.925762	3.37868	5.32539	6.31056	7.24232	1.43552	1.31036	0.547375	5.48657	4.59814	2.59534
gene-LOC11418501	2.3678	1.79415	0.083985	2.59803	4.037	3.40673	0.30621	1.0618	3.82517	7.49248	5.25259	4.01627
gene-LOC11418502	2.49857	2.00146	1.83345	1.38775	1.51138	1.21546	0.63412	1.32902	1.52384	1.40318	1.24301	0.947633
gene-LOC11443268	0.399196	0.652535	0.27267	0.622936	0.073487	0.257096	0	0.381722	0.222506	0.232519	0.284207	0.344601
gene-LOC11420739	0.06727	0.55374	0.214792	0.359444	0.301846	0.579348	0	0.280093	0.393389	0.600084	0.414499	0.121955
gene-LOC11420735	0	0.110247	0	0	0.058356	0	0.076971	0.060782	0.018425	0.039826	0.021628	0.043678
gene-LOC11420736	8.54491	6.79998	9.28602	7.48943	7.30731	8.76658	9.89864	9.0389	7.64987	6.67572	8.09323	10.2106
gene-LOC11427505	37.4742	37.3597	38.6654	40.6774	35.8204	40.2595	45.2217	41.9628	40.8383	45.4536	41.8288	53.292
gene-LOC11427502	43.526	41.5012	38.3319	42.8169	44.9507	44.6499	38.0849	39.9782	40.2825	43.204	42.2898	38.8684
gene-LOC11420731	34.6518	32.5642	34.1542	31.533	34.4399	31.4754	36.893	32.5381	31.9909	32.6897	32.9847	35.2048
gene-LOC11420732	7.93313	6.79062	7.12959	9.87733	9.4867	10.2767	7.18773	6.39779	6.58423	10.9833	8.0902	8.97101
gene-LOC11420733	8.18424	7.59159	10.0105	9.39849	6.58947	7.4385	13.524	9.51763	8.16387	8.34922	6.3398	6.54596
gene-LOC112422502	0.525066	0.182738	0.219104	0.367803	0.194631	0.369851	0.116771	0.259596	0.292447	0.21301	0.324423	0.195624
gene-LOC112422504	10.6161	8.44162	9.72736	9.73663	6.22603	7.63766	0	0	0	0	0	0
gene-LOC112422505	2.00922	2.00088	2.35217	2.37535	2.0701	1.68787	2.29177	1.68903	1.60365	2.07948	1.74695	2.61769
gene-LOC11444515	0	0	0	0	0	0	0	0	0	0	0	0
gene-LOC11440608	0	0	0	0	0	0	0	0	0	0	0	0
gene-LOC11443267	6.76285	12.2856	11.2665	10.5443	13.126	12.8063	9.78384	12.6667	13.2145	8.20234	10.5213	12.5243
gene-LOC25481268	0.476891	0.141072	0.48497	0.088498	0.209084	0.535379	0.766344	0.691869	0.463967	0.666693	0.340353	0.545591
gene-LOC25481269	0	0	0	0	0	0	0	0	0	0	0	0
gene-LOC25498958	46.5248	53.4151	53.5769	44.0382	37.2658	46.9129	65.7891	63.1413	61.2213	36.5562	42.3216	47.4398
gene-LOC25498955	0	0	0	0	0	0	0	0	0	0	0	0
gene-LOC25498953	1.87949	1.84034	3.0601	3.27338	5.46928	3.30823	3.21451	1.94464	1.80886	4.43626	2.39717	3.10824
gene-LOC25481265	0	0	0	0	0	0	0	0	0	0	0	0
gene-LOC112416589	0	0	0	0	0	0	0	0	0	0	0	0
gene-LOC112416588	0.065212	0	0.065089	0.04556	0.120413	0.099873	0.102963	0	0	0	0.099682	0
gene-LOC112416581	0	0	0	0	0	0	0	0	0	0	0	0
gene-LOC112416580	0	0	0	0	0.062832	0	0	0	0	0	0.235138	0
gene-LOC112416583	0.008603	0	0	0.002819	0.035926	0.003327	0.002935	0	0.016603	0.005681	0	0
gene-LOC112416582	0	0	0	0	0	0	0	0	0	0	0	0
gene-LOC112416585	1.10275	0.866962	1.03021	1.61344	1.35221	0.80729	1.45484	1.22086	1.02574	1.05748	1.54235	1.49868
gene-LOC25487279	0	0	0	0	0	0	0	0	0	0	0	0
gene-LOC112416587	0	0	0.057565	0.023214	0.027407	0.13508	0	0	0	0.262317	0	0.150236
gene-LOC112416586	0	0.070051	0.049258	0.057611	0	0.057691	0.109726	0.095628	0	0.02912	0	0
gene-LOC25479669	1.69843	1.07034	2.09085	2.42137	0.698165	1.73578	2.57685	1.53388	0.862495	1.79412	1.00174	2.35769
gene-LOC25487145	0	0	0	0	0	0	0	0	0	0	0	0
gene-LOC25487144	0	0	0	0	0	0	0	0	0	0	0	0
gene-LOC25487146	0	0	0	0.122271	0.102835	0	0	0	0	0	0.132809	0
gene-LOC25479661	4.04237	3.07309	4.94262	6.244	3.98312	5.60145	5.32729	4.53668	4.00934	4.974	3.70128	5.40251
gene-LOC25479660	0.129572	0	0.522093	0.975785	0.584415	0.740264	0.239788	0.220628	0.090523	0.986746	1.08423	0.670826
gene-LOC25479663	2.50607	2.14989	2.65719	3.35574	2.77438	3.06787	3.03161	2.25177	1.86388	2.40885	2.06089	3.26077
gene-LOC25487142	0	0	0	0	0	0	0	0	0	0	0	0
gene-LOC11428259	91.0632	121.237	124.298	126.123	138.669	137.839	158.64	151.58	103.473	130.097	118.079	136.591
gene-LOC11428258	2.07195	0.662772	4.4086	1.33077	0.201865	1.26658	2.31888	2.01824	0.406794	1.27691	0.966524	1.30022
gene-LOC11428254	0.399208	1.3474	0.571307	1.00582	1.54448	1.34783	0.641923	1.11526	0.971549	0.876249	0.9141	1.35707
gene-LOC11428253	15.1067	14.5168	12.6112	16.2221	18.3872	14.112	11.9303	11.9606	13.6143	15.358	13.7916	13.4634
gene-LOC11405529	0	0	0	0	0	0	0	0	0	0	0	0
gene-LOC25487272	12.5447	14.0932	10.014	9.88403	11.9599	12.4407	10.6806	14.1945	15.3815	10.335	15.1074	13.7047
gene-LOC11405526	0.55097	0.586753	0.841542	1.64702	1.46393	1.79637	0.932976	1.24281	1.14157	2.07027	0.920061	1.43307
gene-LOC11405520	25.5378	27.0075	23.7917	26.3187	25.9197	23.5443	27.7574	26.882	28.459	24.7418	25.2007	22.5055
gene-LOC11405522	0.141817	0.119601	0	0.067883	0.159268	0	0	0.06886	0	0.12808	0.071592	0.107575
gene-LOC25487276	5.04227	4.76893	5.5422	5.41601	5.1392	4.20968	5.85673	5.4294	5.42441	4.66691	4.91113	4.63725
gene-LOC11426365	0	0	0	0	0	0	0	0	0	0	0	0
gene-LOC11426366	32.8057	36.4449	33.3089	35.4307	32.1458	36.6468	32.7507	30.1791	36.1514	35.6976	31.8461	29.8251
Medicago_truncatula_newGene_3498	0.22148	0.181965	0.341212	0.461503	0.399494	0.592948	0.126186	0.656099	0.20495	0.415337	0.204028	0.30425
gene-LOC11426368	0.047953	0.030562	0	0.078053	0.668816	0.238465	0	0	0	0.149033	0.496192	0
gene-LOC25481846	13.4671	12.684	11.0851	16.4215	10.1456	12.8313	16.4228	9.9001	9.12465	11.4358	13.8341	16.6947
gene-LOC25481847	0.045134	0.034473	0.067092	0.032393	0.04698	0.044892	0.007695	0.039955	0.066295	0.090128	0.02713	0.102994
gene-LOC25481844	6.17566	2.15065	3.25106	13.0275	97.9333	29.1904	2.16112	1.45254	1.4556	21.9937	36.877	5.41859
gene-LOC25481845	0	0	0.515982	0.215167	1.18086	0.933246	0.298601	0	0.30299	0.429654	0.45356	0.348891
gene-LOC112417186	0	0	0	0	0	0	0	0	0	0	0	0
gene-LOC112417187	0	0	0	0	0	0	0	0	0	0	0	0
gene-LOC112417184	0	0	0	0	0	0	0	0	0	0	0	0
gene-LOC112417188	1.2252	0.48097	0.950095	0.830625	0.789324	0.953495	1.51627	0.943815	1.00136	0.922085	0.743595	0.911401
gene-LOC11432202	28.6218	26.2437	28.3239	26.5391	31.474	28.2365	24.1143	26.1185	30.8958	29.0662	27.0933	24.2502
Medicago_truncatula_newGene_3492	0	0.193038	0	0	0	0	0.601221	0	0	0	0	0
gene-LOC11432207	0	0	0	0	0	0	0	0.245893	0	0	0	0
gene-LOC25494927	8.27143	9.76362	8.65164	8.17842	8.37827	8.0321	7.71144	8.18578	9.51867	7.73792	8.43407	7.47083
gene-LOC11432205	0	0	0	0	0	0	0	0	0	0	0	0
gene-LOC11443984	2.56494	2.09195	2.63179	4.02251	6.00174	6.17218	4.63445	4.12847	3.2454	5.07102	3.91579	3.48938
gene-LOC11443986	1.07026	1.1928	0.957668	1.19785	0.504889	0.927956	1.33038	0.949679	1.2982	0.619653	0.78642	0.835539
gene-LOC11443987	22.1058	27.4269	19.5396	20.8245	21.6956	22.6693	17.6899	18.7464	22.9546	26.6799	27.7917	21.8721
gene-LOC11443980	8.48259	9.41002	11.4286	10.6653	9.99874	9.57054	9.87922	11.5909	9.58509	8.60128	9.49068	9.00684
gene-LOC11443981	15.137	13.2941	13.3344	12.1803	13.1909	12.0456	13.4805	14.9534	13.0707	14.0015	12.1263	12.5565
gene-LOC112417232	0.010979	0	0	0	0.015513	0	0.017313	0	0	0	0	0
gene-LOC112417235	0.055238	0.426537	0.045613	0.267803	0	0.274892	0	0.104324	0.318698	0.313911	0.326381	0.037875
gene-LOC25496270	0	0	0	0	0	0	0	0	0	0	0	0
gene-LOC25496273	0	0.817981	0	1.14078	0.465034	0.844549	0	0.48459	0.853311	0	1.24927	0.463913
gene-LOC25496272	0	0	0	0	0	0	0	0	0	0	0	0
gene-LOC25496277	8.69072	18.4207	5.74136	4.33216	2.0431	2.9358	0	17.8931	30.0874	11.6628	6.04296	1.97907
gene-LOC112422622	0	0	0	0	0	0	0	0	0	0	0	0
gene-LOC11416240	0	0	0.02466	0.050352	0	0.176111	0.053353	0.166602	0.023418	0.07074	0	0
gene-LOC11416242	0.194991	0.221059	0.193497	0.242496	0.15001	0.204401	0.190076	0.231071	0.195996	0.186952	0.088805	0.302902
gene-LOC11416246	1.22804	0.586827	1.26174	0.656557	0.179715	0.641062	0.369639	0.573243	0.536802	0.684388	0	0.641701
gene-LOC11425587	11.2061	9.79583	10.6265	13.282	11.3706	10.478	10.0449	10.6068	7.97741	11.6939	8.81276	11.5486
gene-LOC112418407	0	0	0	0	0	0	0	0	0	0	0	0
gene-LOC112418402	0.019868	0.007899	0.07573	0	0.018466	0.060941	0.052969	0.125426	0	0	0.115951	0.02421
gene-LOC112418403	0.31692	0.693789	0.743814	0.3812	0.193011	0.560532	0.484855	0.849988	1.04484	0.404475	0.774688	0.751117
gene-LOC112418401	0.466848	0.280841	0.217495	0.230929	0.455157	0.24154	0.418483	0.361754	0.438894	0.222923	0.272162	0.324943
gene-LOC112418408	0	0	0	0	0	0	0	0	0	0	0	0
gene-LOC112418409	0	0	0	0	0	0	0	0	0	0	0	0
gene-LOC11443320	1.40108	0.549925	2.16047	1.90829	1.85869	1.53455	1.00354	0.772891	0.249002	2.49901	2.05743	1.64246
gene-LOC11443321	5.9971	6.91253	5.04375	13.3497	13.8233	13.7208	6.37623	6.95419	6.76662	14.5836	16.309	13.4063
gene-LOC11443322	98.0098	95.3956	89.5002	89.1188	95.5913	88.6152	86.613	93.5908	94.1339	95.2332	98.2994	87.8647
gene-LOC11443327	10.0423	9.79739	11.559	12.3244	10.9639	10.5941	11.3031	10.301	9.65726	10.9883	10.6092	13.3014
gene-LOC11446138	2.60752	2.78282	2.21997	3.17922	2.92866	2.06317	1.88372	2.57232	2.53647	1.64064	2.09797	2.3584
gene-LOC11407225	0.441747	0.414726	1.22626	1.11397	0.735365	1.58286	0.336509	0.908394	0.509866	1.38939	0.908037	1.81393
gene-LOC11425051	0	0	0.084866	0.016625	0.031252	0.068152	0.098441	0.06743	0.064841	0	0	0
Medicago_truncatula_newGene_4899	0.145732	0.264817	0.692002	0.250033	0.224516	0.424722	0.281327	0.222978	0.638209	0.19141	0.195623	0.079455
Medicago_truncatula_newGene_4898	3.55821	2.41213	4.35616	3.48617	3.11317	3.22657	3.36565	3.60646	3.28122	3.27963	3.04842	3.85108
gene-LOC25492811	5.91567	6.96085	4.60687	6.08383	4.36901	6.21713	4.33623	5.16035	5.98213	8.19249	7.06985	5.02021
Medicago_truncatula_newGene_4897	0	0	0	0.320674	0	0	0	0	0	0	0	0
gene-LOC25492810	0	0	0	0.063682	0.079567	0.27974	0.063648	0.11198	0.148683	0	0.210991	0
gene-LOC11434430	15.0433	15.7619	12.9702	14.3424	15.6399	14.9009	11.7581	12.8135	15.5342	17.3382	17.0653	15.6953
gene-LOC112416416	5.37866	6.45333	5.96938	5.02532	4.63141	5.69301	6.82723	5.44817	5.41684	4.80774	3.61647	4.54822
gene-LOC25495664	1.0324	0.443305	1.12875	0.916993	1.33697	1.55226	1.80018	1.13744	0.750509	1.12755	0.646471	0.193052
gene-LOC11407311	2.13645	2.83226	2.13978	2.24054	2.13599	2.64202	2.82421	2.84808	3.6154	2.87428	3.13353	3.63247
gene-LOC11440984	3.53529	5.07929	2.44605	4.30202	7.85043	5.26453	2.27308	2.44356	4.17604	5.56882	4.17684	2.98701
gene-LOC11440987	4.16193	3.17746	3.36225	3.63512	3.56127	3.69313	2.86241	3.18056	3.4726	2.78075	4.29777	2.94434
gene-LOC11440986	4.35079	8.33474	1.43079	4.43304	4.11408	3.54924	0.799956	2.70315	4.95938	8.11505	8.58502	3.70293
gene-LOC11440981	2.99655	1.76437	4.29709	4.43581	2.30321	5.14497	5.89998	2.62568	1.8973	3.9568	2.07439	3.49554
gene-LOC11440983	29.4627	27.9028	26.0931	21.5498	25.0516	22.3333	24.9725	26.051	27.8493	27.4429	26.0524	23.2332
gene-LOC11407316	0	0	0	0	0	0	0	0	0	0	0	0
gene-LOC11407319	0.929348	0.782742	1.3001	1.94642	1.17405	1.85113	1.26664	0.984649	0.80975	1.91727	1.1417	1.10278
gene-LOC11407318	0	0	0	0	0	0	0	0	0	0	0	0
gene-LOC25489455	3.72023	4.53158	4.34527	3.53195	4.21126	3.92211	3.73724	4.55299	3.84808	3.83293	3.5402	4.51498
gene-LOC11417190	0.274837	0.095147	0.088425	0.46178	0	0.532509	0.517626	0.302843	0	0.202252	0.034719	0.178365
gene-LOC11417191	2.64541	2.06171	2.10179	3.2633	3.22438	3.03104	1.53173	1.40268	2.05817	3.01748	3.16425	2.59171
gene-LOC25489453	0	0	0.066388	0.496959	0.169389	0.345225	0	0	0	0	0.197832	0
gene-LOC11417199	13.3912	15.617	15.1436	14.6913	10.8124	16.0035	13.3471	15.6304	12.7906	16.4103	12.6048	9.1486
gene-LOC25489458	13.9342	7.83337	17.0848	20.4467	19.8625	17.4969	10.2343	7.31267	5.3115	15.2688	14.6217	11.5142
gene-LOC11420033	12.0167	12.6011	11.1849	9.00721	9.52159	8.45931	10.7721	12.4339	15.364	10.4967	12.0269	7.61889
gene-LOC25498138	0	0	0	0	0	0	0	0	0	0	0	0
gene-LOC25498134	0	0	0	0	0	0	0	0	0	0	0	0
gene-LOC25498137	1.2748	1.92416	2.97815	0.796687	1.56989	2.00093	2.89367	1.63329	2.67791	2.41738	1.20757	2.45294
gene-LOC25498131	0	0.035261	0.065456	0.033961	0.029098	0.032437	0	0	0	0	0.034541	0
gene-LOC25498133	1.75062	1.10591	1.22533	1.60643	1.01428	1.08655	0.948268	1.55716	1.37986	0.934943	0.663037	0.808048
gene-LOC25485178	0	0	0	0	0	0	0	0	0	0	0	0
gene-LOC25485176	4.35914	4.18614	4.44783	4.81049	4.27419	5.00123	3.90332	4.47263	3.75391	4.49811	3.89502	4.87966
gene-LOC25485172	16.597	18.2594	21.5229	14.6976	18.8245	15.2227	34.649	26.6298	21.9252	21.0723	19.6811	20.6579
gene-LOC25485170	0	0	0	0	0	0	0	0	0	0	0	0
gene-LOC11410978	36.5095	29.2433	27.7288	39.6202	38.8495	34.4823	27.126	29.7839	30.9204	42.8892	39.2848	35.471
gene-LOC11410975	28.1067	28.3652	26.8942	26.1655	26.737	25.3075	27.231	27.3627	27.8046	25.1745	25.3586	25.2153
gene-LOC11410971	0	0	0	0	0	0	0	0	0	0	0	0
gene-LOC11410973	5.65566	3.10309	3.78884	2.25419	4.79324	3.46756	1.6794	2.79048	2.86109	3.48404	4.07312	4.9955
gene-LOC11439135	7.67992	7.55973	6.85386	7.92454	6.72572	7.35287	7.2591	5.98969	6.9956	6.94366	5.56507	5.36126
gene-LOC11409641	27.7105	13.7303	31.948	29.3332	14.2778	24.2656	32.2235	22.2255	17.3405	30.9999	11.1873	29.1179
gene-LOC11409643	0	0	0	0	0	0	0	0	0	0	0	0
gene-LOC11409642	12.607	18.8914	19.2627	19.848	26.2161	31.4156	17.6204	19.304	19.4236	20.389	24.9761	25.9055
gene-LOC11445447	0	0	0	0	0	0	0	0	0	0	0	0
gene-LOC11439136	7.03963	1.96924	2.78791	5.41285	20.5826	6.00699	0.749374	1.04305	0.93062	5.43134	6.29792	1.13843
gene-LOC25487998	4.35608	1.91133	8.68445	20.5453	31.5376	24.5341	3.03667	2.6805	1.80298	18.2231	16.0926	9.1111
gene-LOC25487999	53.0442	41.6893	50.641	32.6395	34.7675	32.3156	40.8118	47.9949	43.3136	29.4087	33.5588	41.0378
gene-LOC25487997	0.034621	0	0.117877	0.230945	0.06338	0.129118	0.073623	0	0.047222	0.151047	0	0.141118
gene-LOC25487994	0	0	0	0	0	0	0	0	0	0	0	0
gene-LOC11445448	4.37	4.56457	13.8265	2.06957	1.12793	2.51619	3.29878	4.03896	7.23293	2.18954	1.31615	3.85343
gene-LOC25487992	13.2057	12.2503	15.0587	14.6394	11.6492	13.9509	14.9927	13.5752	12.0759	13.2723	11.6654	14.8118
gene-LOC11426459	43.5253	70.3167	42.4194	36.0019	34.0484	36.1483	45.5803	96.3585	97.6463	31.5004	27.7508	28.621
gene-LOC25487990	5.81423	5.56069	4.93	9.64621	9.72665	8.22622	7.02718	5.6327	7.6913	7.24568	9.21473	6.02204
Medicago_truncatula_newGene_1944	2.28938	0	0	3.80797	25.1022	10.6364	0	0	0	2.68305	9.56317	0
Medicago_truncatula_newGene_1945	8.64435	8.81904	11.3852	7.78125	7.06095	8.43164	9.88052	10.7673	10.7163	6.12953	6.84942	7.85664
Medicago_truncatula_newGene_1941	1.48753	0	0	2.24146	18.4581	3.5254	0	0	0	7.11668	8.36923	0
Medicago_truncatula_newGene_1942	0	0	0	0.266492	0	0	0	0	0	0	0.223356	0
Medicago_truncatula_newGene_1943	4.26475	0	0	5.22933	34.7948	6.85394	0	0	0	7.0493	13.5445	0
Medicago_truncatula_newGene_1949	15.3246	16.379	21.4308	20.086	14.5599	20.7828	6.1723	4.14366	3.39788	3.49599	3.43786	3.85125
gene-LOC25481569	0	0	0	0	0	0	0	0	0	0	0	0
gene-LOC11406190	69.6945	78.3111	54.0025	95.9731	91.1045	70.3811	69.8428	72.1536	76.5246	76.4297	63.9153	72.5325
gene-LOC11406193	2.27898	4.46404	5.41603	6.38765	14.4719	12.0596	2.63228	3.4645	4.84917	7.7068	8.49745	9.34168
gene-LOC11406196	2.31909	0.686855	0.791051	4.01432	0.29026	3.25452	3.91165	2.08932	0.264813	2.2896	0.288176	0.877056
Medicago_truncatula_newGene_2996	34.3358	31.7913	34.1687	30.6554	34.6152	30.2722	36.8742	31.8739	35.9046	29.9131	31.2565	36.0948
Medicago_truncatula_newGene_2992	1.14557	0.506968	0.347764	0.308812	0.667281	0.731434	0.962719	0	1.1693	0.465377	0.470071	0.553328
Medicago_truncatula_newGene_2990	1.58495	0.172422	0	2.39181	11.1554	2.64092	0	0	0	3.37947	4.92934	0
Medicago_truncatula_newGene_2991	33.2918	3.85765	19.7735	8.2284	22.0057	6.07572	1.31894	6.19547	0.674078	6.8351	11.4372	0
gene-LOC25486489	24.1279	21.7971	22.6476	23.8456	21.4881	21.4524	23.5771	22.0116	20.3352	20.9645	21.0341	21.6905
gene-LOC25486488	0	0	0	0	0	0	0	0	0	0	0	0
gene-LOC25486483	5.15799	6.00276	4.08559	4.60342	5.29416	5.99722	5.26747	6.48823	9.29149	5.85661	6.14126	4.69805
gene-LOC25486480	14.1595	8.8633	11.307	7.78787	11.6224	8.25645	9.87427	9.78152	9.23261	9.97093	8.47706	6.58681
gene-LOC11441212	2.88885	2.5622	1.53036	2.75776	2.37471	1.99898	2.34114	2.90602	1.11637	1.69907	1.17807	1.75344
gene-LOC11441210	0.150907	0.066614	0.031848	0.025246	0	0.171357	0.033851	0.061873	0	0.048594	0.032945	0
gene-LOC11441216	0.03103	0.044994	0.096155	0.34454	0.501991	0.300196	0.32315	0.040301	0.057196	0.257045	0.351064	0.213401
gene-LOC11441217	29.2405	30.2293	22.8943	28.2925	29.2586	27.991	23.8058	31.6511	30.9047	27.675	28.4837	22.4838
gene-LOC11441218	33.6405	39.4609	35.411	26.1711	34.5569	26.6392	34.7247	50.069	43.9914	26.2612	23.7607	21.3179
gene-LOC11441219	3.00386	3.481	4.6569	15.5015	9.35006	13.5522	4.73534	3.77657	2.65924	16.1373	8.72917	9.55479
gene-LOC11408592	0.402885	0.20931	0.678123	0.797577	0.69672	0.738633	0.346098	0.284151	0.262482	0.6395	0.399323	0.492303
gene-LOC25485285	0	0	0.36262	0.106043	0.353641	0.091722	0.256555	0.201242	0.179119	0.31646	0.174543	0.314154
gene-LOC25485286	2.40377	2.56585	3.90354	1.05234	1.56673	3.45748	2.64459	3.46942	3.11947	1.58172	0.834584	1.10038
gene-LOC25480671	27.7993	25.27	27.2868	29.5033	27.5517	26.6539	26.8075	28.9299	25.92	27.0833	25.54	27.4015
gene-LOC11408596	0.577429	1.15878	0.735116	1.57787	1.84889	1.48846	0.691976	0.567623	0.504493	1.71539	1.90661	2.02606
gene-LOC25485281	0.941763	0.738076	2.33048	0.336352	1.30824	0.508167	0.902528	1.08369	1.84242	0.358261	0.382528	0.20657
gene-LOC25488469	0	0	0	0	0	0	0	0	0	0	0	0
gene-LOC25488468	0.189709	0	0	0.188665	0.245605	0	0	0	0	0	0.255392	0.080355
gene-LOC25488466	0	0	0	0	0.022847	0	0	0	0	0	0	0
gene-LOC25488464	4.75699	3.6267	3.94472	3.74676	4.22945	3.23351	4.35825	3.23784	3.92493	3.11977	3.15908	3.09511
gene-LOC25485288	127.329	172.049	157.715	64.8901	67.9433	85.5157	165.236	194.729	170.564	51.9525	43.9073	84.0021
gene-LOC25485289	0	0	0	0	0	0	0	0	0	0	0	0
gene-LOC11410358	1.47311	2.04272	2.94044	7.02223	4.31672	6.1801	2.93429	2.04895	2.61097	4.58907	3.18638	3.72357
gene-LOC11410353	13.3588	8.37284	19.9329	39.1093	15.2789	29.1875	18.133	11.8092	8.9266	40.1606	17.0596	33.6486
gene-LOC11410352	1.08525	1.26802	1.80262	2.1444	1.06289	1.45587	1.2489	1.27375	0.965805	1.3437	0.864197	1.37522
gene-LOC11410354	14.0417	12.199	13.4841	10.2866	12.6022	11.8279	12.5906	12.6656	13.7522	10.8416	11.7552	10.338
gene-LOC25481103	0.38261	0.629611	0	0.301558	0	0.210519	1.52504	1.04383	0.353333	0.647634	0	0.311233
gene-LOC25481102	0	0	0	0	0	0	0	0	0	0	0	0
gene-LOC25481101	0.290155	0.394093	0.558242	0.75765	0.168068	0.366632	0.592304	0.400999	0.228031	0.216603	0.396819	0.437286
gene-LOC25481100	0.524274	2.0316	0.540416	0.076617	0.957723	0.196207	0	0.884823	0.79877	2.52232	0	0.251916
gene-LOC11422109	18.8809	18.6363	19.6047	19.4286	18.055	17.9707	20.9203	19.6305	18.6747	18.894	17.0231	18.9243
gene-LOC25486733	4.44316	2.53435	8.11476	7.65304	5.68912	7.51964	5.32174	2.90058	1.778	5.97633	4.83044	4.43348
gene-LOC25486732	17.8725	12.7027	11.753	14.5801	28.7649	14.3028	9.17938	10.1294	12.6031	17.2719	16.9621	10.3206
gene-LOC11422104	12.9998	14.9601	9.91642	14.1599	16.0582	15.3333	10.6996	11.6691	13.261	18.5659	14.0406	14.2221
gene-LOC11422103	61.7541	61.3642	59.7735	66.6259	65.0203	65.9697	64.1435	59.4598	60.8855	64.6099	63.1742	63.4869
Medicago_truncatula_newGene_1255	0.495988	1.44162	1.51853	1.51427	1.47513	2.62558	1.38469	1.36359	1.36934	1.05688	1.53326	1.0597
Medicago_truncatula_newGene_1362	4.50066	3.66642	8.36661	8.8209	3.63634	7.47598	9.21184	4.14031	3.4479	5.56004	3.64581	6.73118
Medicago_truncatula_newGene_1363	3.24971	3.50359	3.29961	3.63052	3.08907	3.37407	3.20692	3.48971	2.91561	3.5616	3.7073	3.28865
Medicago_truncatula_newGene_1365	1.06801	0.114111	0.810042	1.79003	1.88213	1.27094	0.498067	0.550678	0.492727	0.526158	0.787262	0.330899
Medicago_truncatula_newGene_1366	38.4929	38.9201	36.3488	42.1541	43.8232	43.9733	32.6958	37.1365	38.2989	47.3287	38.7002	37.2956
gene-LOC11419267	33.7463	31.4856	27.6661	45.2856	39.9464	41.124	22.7182	28.2285	30.4594	48.1081	40.4358	44.5617
Medicago_truncatula_newGene_1368	0.701479	0.812815	1.14196	0.556332	0.159772	0.445664	1.17142	0.822764	0.452223	0.343221	0.411832	0.571885
Medicago_truncatula_newGene_1369	9.48382	7.10787	11.6744	11.3487	10.4087	14.666	10.7183	11.6883	10.2247	11.3127	12.5417	9.32725
gene-LOC11419264	26.6138	20.9552	22.0606	20.4509	21.0032	19.1395	30.6299	28.5801	26.1437	19.6223	19.9351	20.0187
gene-LOC11440161	15.4588	13.7576	15.4933	16.1978	15.699	16.5123	16.4936	14.6134	13.2986	15.3526	13.6738	17.5494
gene-LOC11440167	53.8049	54.801	56.1122	34.2707	36.1396	32.4568	58.1749	56.4652	51.9052	35.3105	37.2968	35.3659
gene-LOC25485992	9.48599	8.75752	10.09	7.80777	6.30753	8.88381	10.9999	10.104	9.308	9.40967	7.92104	8.78418
gene-LOC25480517	0	0	0	0	0	0	0	0	0	0	0	0
Medicago_truncatula_newGene_1253	0.514945	0.020515	0.293493	0.167303	0.076882	0.036822	0.385487	0.201396	0.637049	0.274048	0.22429	0.291768
gene-LOC11419263	5.85527	8.09952	8.47035	10.235	8.78431	9.73082	8.294	8.49709	9.19598	9.93772	8.55363	13.5799
gene-LOC11411758	14.1989	13.0843	16.134	10.5379	9.95532	11.0037	22.341	17.1039	13.4035	11.4858	8.74189	10.6585
gene-LOC25493573	7.12122	7.30636	7.35261	10.0751	8.69108	8.43438	6.95539	6.43413	6.53577	10.2905	7.5609	8.05762
gene-LOC11414500	13.549	17.4987	12.2483	13.5628	16.9128	17.4497	13.3131	12.3161	17.4888	20.5837	20.1474	29.5482
gene-LOC11414501	10.0851	7.94991	8.81106	8.86877	11.3064	9.53643	7.40409	7.81419	9.43755	10.3659	7.03118	8.98278
gene-LOC11411751	6.3211	4.66505	5.00748	5.30933	3.63493	4.69616	5.30787	4.89859	4.58216	4.26323	4.43087	5.0182
gene-LOC11414505	2.7317	1.0047	6.4553	3.08171	0	2.57002	7.71102	2.68518	0.035622	2.18873	0	0.227692
gene-LOC25489330	8.21037	9.39467	9.4505	8.22835	6.12345	8.169	9.84078	8.62983	7.89556	7.43326	7.72061	6.00893
gene-LOC25489333	7.32506	3.97116	6.97977	7.89386	4.32101	6.74345	8.61562	6.25455	3.29261	7.04906	4.73491	6.55613
gene-LOC25489334	29.8238	5.36529	4.26361	26.7435	45.6436	8.08102	0	0.988582	0.088457	11.5854	15.5679	0
gene-LOC25489336	10.6778	10.5645	9.0639	9.57642	7.70395	8.87334	11.4122	8.25473	9.41595	8.44501	6.36261	6.86315
gene-LOC25489338	6.21834	7.94169	7.00609	6.56387	7.21762	6.85991	9.55381	9.64782	10.7417	5.76479	7.30626	6.76905
gene-LOC25485820	26.1682	27.4464	27.7457	29.7489	27.7945	29.7036	30.7245	27.9902	26.6957	28.3505	25.6987	32.6511
gene-LOC25485821	18.1816	15.7441	14.6225	13.005	16.6765	17.25	15.2417	13.1772	14.3502	16.1082	15.3388	14.4355
gene-LOC25485822	0	0	0	0	0	0.079422	0	0	0.053957	0	0	0
gene-LOC25485823	0	0	0	0	0	0	0	0	0	0	0	0
gene-LOC25485824	36.1582	37.6169	23.2254	29.7178	39.2117	28.6291	11.4847	25.3516	35.5385	45.2976	42.1665	21.4087
gene-LOC25485826	7.84026	3.4766	4.03951	2.23658	5.17713	1.83389	2.44417	3.23859	1.43934	2.21485	3.69108	2.32896
gene-LOC25485827	26.1833	23.223	25.253	25.1191	21.679	23.0983	26.2169	24.7087	21.8971	20.5894	21.6982	24.0892
gene-LOC25485828	0.614441	0.239665	0.577957	0.122447	0.630594	0.188704	0.332768	0.055361	0.130116	0.325752	0.254119	0.044862
gene-LOC25485829	2.48704	0.71897	0.511029	0.636269	0.398316	0.922434	1.95372	1.05527	2.32434	1.31547	1.46691	2.88904
gene-LOC11415453	0.254262	0.030599	0.071372	1.38784	0.098426	1.00384	1.06519	0.333277	0	0.333243	0.070492	0.065955
gene-LOC25487467	26.5768	22.748	26.5877	26.7921	26.2767	23.673	24.9701	24.6677	22.9526	22.1932	22.5338	26.1738
gene-LOC25479304	0	0	0	0	0	0	0	0	0	0	0	0
gene-LOC25479302	8.73983	7.14375	9.23993	11.8342	12.6794	10.751	9.27895	8.13247	8.45123	10.5251	12.4922	15.3148
gene-LOC25479300	5.92142	3.0665	17.7597	5.87116	1.75683	6.29226	19.0944	7.95432	1.41183	3.87894	0.864567	3.671
gene-LOC11425456	18.7979	17.6322	18.6906	16.6483	16.3977	15.7904	18.4396	19.2516	17.1553	16.489	15.797	16.8578
gene-LOC11425454	129.616	149.849	98.5385	117.843	172.082	126.149	84.4603	109.438	138.818	143.398	145.997	93.7519
gene-LOC11425452	19.0444	18.6814	18.6097	18.5945	18.1217	16.9599	17.6023	17.889	16.2472	17.6042	16.9615	18.2045
gene-LOC11425450	2.18423	2.66288	1.76312	1.22808	2.20498	1.54119	0.757893	2.3175	1.81444	2.42948	2.96615	1.26567
gene-LOC25479309	0.652448	0.268044	1.03428	1.47204	0.472642	1.34113	1.22265	0.388358	0.411013	1.19033	0.454156	1.03948
gene-LOC25498785	4.50037	6.07069	5.55433	4.29535	3.71966	4.23155	5.54031	4.99047	5.76089	3.64139	3.64863	5.50311
gene-LOC25480514	5.25205	6.06694	3.83494	11.7794	11.8796	13.5655	4.54039	7.21688	7.18433	10.364	8.18995	9.98346
gene-LOC25490979	8.08585	8.37578	8.03444	7.2188	7.33754	6.75831	5.62011	7.5751	4.76463	7.04793	7.35275	5.69678
Medicago_truncatula_newGene_4464	1.00796	0.927746	0.355289	2.64956	2.09859	2.61171	0.83964	1.40515	1.24389	1.47685	1.10088	2.32017
Medicago_truncatula_newGene_4467	0.830184	0.587123	0.387637	0.636215	0.734062	0.661704	0.29155	0.63111	0.436073	0.912167	0.403398	0.566719
Medicago_truncatula_newGene_4460	0	0	0	0	2.99784	0.721307	0	0	0	0.503867	0.665942	0
Medicago_truncatula_newGene_4462	0.313819	0.398281	0.156761	0.098383	0.260304	0.284555	0	0.10519	0.393523	0.245903	0.605354	0.358069
gene-LOC11412229	10.2916	7.79471	4.47989	4.35131	8.33243	6.03841	2.49449	5.25693	6.50723	10.5958	9.02624	13.7634
gene-LOC11412228	0	0	0	0	0	0	0	0	0	0.062293	0	0
gene-LOC11412223	0.507214	0.42706	0.356008	0.568667	0.447656	0.734027	0.708396	0.260333	0.440124	0.199249	0.315991	0.811685
gene-LOC11412227	0.129947	0.053239	0	0.177168	0.284708	0.1507	0	0.115227	0	0.406449	0.063808	0.052044
gene-LOC11412225	195.759	244.104	171.976	143.755	153.424	148.761	156.589	179.47	247.316	173.053	191.896	120.886
gene-LOC11412224	0	0	0	0	0	0.055199	0.058814	0	0	0	0	0
gene-LOC25492947	113.017	102.238	129.371	113.916	121.854	108.072	126.843	120.004	96.6728	98.3995	105.254	111.72
gene-LOC25492946	4.00664	3.54596	5.40089	4.03365	3.89258	3.84274	4.13288	3.61461	5.07462	3.33374	4.46066	3.18825
gene-LOC25492945	7.01636	5.15014	5.46318	6.4045	5.26366	4.37239	8.36244	6.33969	4.16969	5.80883	5.86232	7.37659
gene-LOC25492944	36.9464	41.5554	34.3592	29.6622	25.1353	28.2717	42.149	37.6719	41.2229	29.3788	26.5158	21.587
gene-LOC25492943	33.153	21.8594	29.7145	22.1417	20.2519	20.2649	34.5008	28.5869	27.4068	20.4722	19.4365	20.2151
gene-LOC25492942	27.4785	32.2015	28.5085	54.8876	33.2399	44.1421	43.4214	34.0365	33.5233	40.6869	49.4392	70.7876
gene-LOC25492940	0	0	0	0	0.110337	0	0	0	0	0	0	0
gene-LOC25492948	34.2574	35.2596	36.2767	33.6849	31.6297	34.5353	34.0591	42.0703	37.3605	31.0892	26.0912	32.3987
gene-LOC11416906	0	0	0	0	0	0	0	0	0	0	0	0
gene-LOC11416907	11.7702	9.269	8.53748	8.54082	10.0024	6.69953	7.88157	8.699	8.82499	8.98651	9.00485	7.99784
gene-LOC11416905	31.2287	7.42804	9.75335	16.4726	36.452	7.66402	1.62839	2.34637	0.776507	12.1488	10.1528	0.135866
gene-LOC11416903	1.63281	1.13422	1.73888	1.04472	0.583695	1.43593	3.94028	1.52277	1.06505	0.84124	0.46068	0.156757
gene-LOC11416900	0	0	0	0	0	0	0	0	0	0	0	0
gene-LOC11416901	41.1124	44.3359	39.9348	33.0999	33.5565	31.2851	47.1644	44.1549	44.3174	27.4819	28.9665	33.4545
gene-LOC11439208	0	0	0	0	0	0	0	0	0	0	0	0
Medicago_truncatula_newGene_4285	1.76283	2.15908	2.42268	2.22676	1.19765	2.00884	3.49022	2.00677	2.16361	1.13661	1.14633	2.27324
Medicago_truncatula_newGene_4286	0	0.081606	0	0.030522	1.77989	0.932882	0	0	0	0.213424	0.270596	0
Medicago_truncatula_newGene_4287	0	0.742154	0	0	0.049041	0.044828	0	0.507023	0.696734	0.189516	0.36416	0.028464
Medicago_truncatula_newGene_4288	0.132131	0.039029	0.101344	0.184084	0.020918	0.0508	0	0.241709	0.655123	0.101166	1.41203	0.2339
gene-LOC11439200	3.39177	1.93667	0.98257	5.06468	1.65945	4.67307	5.49719	3.69644	0.893139	2.60392	1.30976	2.1251
gene-LOC11439201	14.8284	16.272	13.5495	12.6386	15.5304	12.6743	10.7188	12.1014	14.4973	14.8998	16.2002	11.4987
gene-LOC11439207	0.099684	0.194272	0.335819	0.224062	0	0.262187	0.279528	0.250861	0	0.329684	0.429083	0
gene-LOC11439204	0.103124	0	0.100603	0	0.281287	0.368475	0	0.201022	0	0	0	0
gene-LOC25491418	48.2588	59.3692	53.8701	45.5543	49.965	44.762	53.6361	57.45	49.0465	45.3629	42.207	59.7336
gene-LOC25491419	5.04578	4.88471	15.6111	4.21405	4.37749	8.05566	2.27106	2.31826	3.54991	6.45774	4.34297	16.509
gene-LOC25491410	7.52869	6.10276	5.05754	7.16295	6.7882	7.26881	4.68549	4.51688	5.07704	8.86611	6.70052	5.3788
gene-LOC25491411	27.9001	27.7451	30.9919	22.732	27.4849	23.137	31.1585	28.3652	24.5719	20.1234	23.8051	23.2527
gene-LOC25491412	0	0	0	0	0	0	0	0	0	0	0	0
Medicago_truncatula_newGene_5051	0	0	0	0.104223	0	0.21267	0.215517	0	0	0	0	0.379502
gene-LOC25491414	20.0058	16.7383	19.943	23.4376	23.447	20.0486	18.9437	18.3234	16.4155	20.0981	18.6422	21.5859
gene-LOC25491415	3.83853	0.175159	2.30879	0.507731	2.00536	0.435967	0.326342	0.874103	0.163703	0.833813	1.32048	0
gene-LOC25491416	0.672241	0.440081	0.150842	1.96796	3.37164	1.21521	0.47422	0.239652	0.45149	2.02412	1.70213	1.4717
gene-LOC11434287	0	0	0	0	0	0	0	0	0	0	0	0
Medicago_truncatula_newGene_2506	3.34763	0	0	9.23467	154.29	37.8418	0	0	0	31.2123	55.5532	0
Medicago_truncatula_newGene_2501	0.277449	0.061085	0	1.1591	9.71258	3.59154	0	0	0	1.2396	4.3176	0
Medicago_truncatula_newGene_2500	0.90957	0	0	2.10801	40.2057	10.3522	0	0	0	8.13495	17.8873	0
Medicago_truncatula_newGene_2503	36.2627	2.05299	0.124281	84.505	901.679	238.303	0	0	0	167.735	290.582	0
gene-LOC25497816	0	0	0	0	0	0	0	0	0	0	0	0
gene-LOC25497817	14.0951	7.09046	11.5099	7.31198	6.05786	8.34272	11.9073	10.3715	7.97744	9.23323	7.89883	11.154
gene-LOC25497814	3.57205	3.18999	3.86898	3.88722	4.7355	3.22752	4.20147	3.65823	3.67165	3.3476	3.82688	4.1264
gene-LOC25497813	0.451518	0.675494	0.777769	0.686524	0.602964	0.72813	0.587303	0.852632	0.502411	0.682622	0.578056	0.48534
gene-LOC25497811	0.242558	0.448418	0.45313	0.320501	0.396207	0.496424	0.327845	0.38487	0.459124	0.242006	0.106196	0.340595
gene-LOC11439974	45.1432	47.0039	36.4535	41.3465	45.418	41.9068	34.5057	36.7622	43.8701	52.0582	68.6943	75.4488
gene-LOC11439975	7.38352	8.07562	11.4665	9.03474	9.40455	11.7703	9.04395	7.11813	8.65992	8.67342	8.65007	12.359
gene-LOC11439976	0.080271	0.115873	0.4129	0.187227	0.144625	0.313201	0.161121	0.11708	0.118129	0.137551	0.040188	0.141154
gene-LOC11437530	17.2037	3.28871	0.709828	26.9997	0.092193	19.1477	29.5574	11.9915	0	11.7174	0.059803	7.20701
gene-LOC11437531	29.04	26.7293	25.6017	32.8439	39.7692	30.6793	23.9352	23.5948	23.1195	32.2126	31.1858	30.5474
gene-LOC11437536	0	0	0	0	0	0	0	0	0	0	0	0
gene-LOC11437537	0	0	0	0	0	0	0	0	0	0	0	0
gene-LOC11437534	9.57601	9.20104	7.7436	8.05277	8.71765	7.62125	5.72391	5.64573	8.4056	9.17924	7.23726	6.64538
gene-LOC112420742	0	0	0	0	0	0	0	0	0	0	0	0
gene-LOC112420743	0	0	0	0	0	0	0	0	0	0	0	0
gene-LOC112420740	0	0	0	0	0	0.050438	0	0	0.043406	0	0.082535	0
gene-LOC112420741	0.64787	0.644058	0.4918	0.546453	0.731093	0.540246	0.793944	0.565011	0.950222	0.239584	0.366874	0.700335
gene-LOC112420746	0	0	0	0	0	0	0	0	0	0	0	0
gene-LOC112420747	0	0	0	0	0	0	0	0	0	0	0	0
gene-LOC112420744	0	0	0	0	0	0	0	0	0.017694	0.009984	0.053725	0.042933
gene-LOC112420745	2.93906	4.03652	0.799234	3.03382	2.08467	3.37201	0	3.09308	2.33596	5.30159	4.28363	3.63703
gene-LOC11420244	23.2184	29.7025	31.6161	28.8351	29.8833	33.6084	22.8516	23.9934	21.7912	31.3172	29.5287	41.4781
gene-LOC11420245	19.8761	20.9931	19.6795	19.2254	19.393	19.0512	23.6879	23.0189	21.8792	20.562	16.5876	19.8738
gene-LOC11420246	34.6434	31.5089	26.3081	35.5248	32.6793	34.3072	34.6492	30.1483	25.312	31.1139	26.9526	25.131
gene-LOC11420240	11.7625	7.99382	13.1269	12.1584	16.4527	13.9842	10.2882	9.09121	6.30745	13.2078	9.24947	9.65163
gene-LOC112416465	0.452548	0.014933	1.21836	0	0.210461	0.1773	4.95946	2.57911	4.63856	4.15266	6.32788	3.87501
gene-LOC11420242	22.9649	20.8199	20.6541	29.8716	39.0954	30.9916	20.8416	24.2069	24.9085	32.5946	23.8585	20.6811
gene-LOC11420243	5.20862	8.92239	1.28232	5.3091	4.67391	5.90774	0.860862	3.69932	7.91357	10.8104	11.0418	5.71735
gene-LOC25490459	0	0.040426	0	0.021326	0	0	0	0	0	0	0	0
gene-LOC25490457	8.24057	2.69748	5.55457	10.1081	7.84244	5.63698	3.56424	3.699	0.669011	5.64713	4.311	1.18643
gene-LOC25490451	0	0	0	0	0	0	0	0	0	0	0	0
gene-LOC11426166	10.4115	7.26347	10.3247	44.1154	6.73902	39.0247	22.3268	9.63021	6.5205	25.3115	7.16434	12.5682
gene-LOC11426162	2.28186	1.31589	2.79104	1.81998	1.43284	1.75721	2.23373	1.13205	1.28844	1.49454	1.56953	1.82573
gene-LOC11436526	6.38319	6.4169	7.21484	10.0422	9.01116	9.13779	7.48542	5.63563	5.84792	10.687	9.81525	10.8647
gene-LOC25500670	6.94201	7.09329	7.83269	7.92159	7.95819	7.47482	8.12595	7.72065	8.74549	7.05685	6.51261	8.03405
gene-LOC25500675	12.5178	10.6309	14.3041	10.6548	9.47908	8.49298	11.4415	13.2858	11.2164	9.67129	9.31897	9.40696
gene-LOC25500674	24.0353	22.3251	28.5642	23.4953	23.9207	23.2382	25.3504	22.0435	22.4975	23.0288	23.407	28.1228
gene-LOC25500677	2.37739	2.21399	2.74393	3.24569	3.63333	3.64893	3.28357	2.43113	2.46541	3.02222	2.89546	4.03477
gene-LOC112421297	19.9521	17.759	14.7613	16.3513	18.539	14.6775	13.4979	14.4907	17.5342	17.8393	17.8002	14.2574
gene-LOC112421295	24.1647	26.43	18.9999	19.8599	28.7895	24.9102	21.3495	22.4346	28.9235	26.0936	23.702	18.2159
gene-LOC25500171	95.9658	104.328	131.023	138.651	87.2387	115.706	114.314	135.841	119.102	136.813	111.228	156.122
gene-LOC112421292	22.4884	21.4061	18.0543	18.9223	17.8023	17.6298	21.427	22.6342	19.5169	18.1563	17.4967	19.2338
gene-LOC25493224	0.228461	0.101088	0.30644	0.8869	0.646097	0.176774	0.387678	0.062365	0.034842	0.839689	0	0.088854
gene-LOC25493221	2.64163	3.47743	1.38906	1.88504	0.821543	1.50074	1.92838	2.64127	1.53222	2.33636	0.911117	1.83203
gene-LOC25493222	2.17883	2.50583	1.22397	1.55048	5.83068	2.6248	0.78644	1.11022	2.14623	4.86783	2.82943	2.41473
gene-LOC112422076	0	0	0	0	0	0	0	0	0	0	0	0
gene-LOC11435645	4.59037	3.95828	3.65294	3.74204	4.07407	3.5631	4.88071	4.31988	4.03616	3.59678	3.9012	4.08941
gene-LOC25497374	0	0	0	0	0	0	0	0	0	0	0	0
Medicago_truncatula_newGene_2450	0.934785	0.238552	0.771499	0.664867	0.558162	0.72456	1.10252	0.52461	0.340286	0.95625	0.69678	0.339539
gene-LOC25497379	15.0473	8.49981	21.5629	14.6881	3.56847	9.85122	17.8473	8.4228	6.31439	9.40963	4.17669	12.4913
Medicago_truncatula_newGene_2456	2.09951	0.764838	2.13956	3.17655	1.41382	2.66061	2.69769	1.36053	0.72897	3.65654	1.27708	2.52249
gene-LOC25500179	0	0	0	0	0	0	0	0	0	0	0.035128	0
gene-LOC112422071	0.078797	0	0	0	0	0	0	0	0	0	0	0
gene-LOC11420861	0.042782	0.143505	0	0.081469	0.232241	0.285776	0	0	0.229536	0.237567	0.666656	0.273997
gene-LOC25497103	50.8836	48.7431	37.6093	11.6461	10.6313	10.0125	116.302	134.108	111.447	8.62133	8.68816	11.0086
gene-LOC25497105	0	0	0	0	0	0	0	0	0	0	0	0
gene-LOC11420866	23.3912	21.6277	23.2013	21.1705	23.5073	20.2706	26.1226	23.8049	20.8783	20.8451	19.7777	22.8777
gene-LOC25497107	0.09932	0.01733	0	0	0	0	0	0	0.07591	0.049195	0	0.166854
gene-LOC11420868	24.7421	26.7101	27.9503	24.4148	21.2203	26.6944	25.9241	26.1756	25.8222	21.947	22.7676	23.5379
gene-LOC25493488	0	0	0	0	0.039907	0	0	0	0	0	0	0.020866
gene-LOC25496479	0	0	0	0	0	0	0	0	0	0	0	0
gene-LOC25493481	7.47087	7.15698	5.98497	30.1686	21.6154	14.2099	13.2427	14.0597	16.2374	31.0359	18.6958	20.5595
gene-LOC25496472	3.57127	3.4966	3.25614	3.03777	3.59939	3.34513	2.71814	2.15026	2.53272	3.18526	3.10127	2.94478
gene-LOC25493483	0	0	0.062436	0.106237	0.034903	0	0.052598	0	0	0.10704	0	0
gene-LOC25493482	23.4438	22.8045	23.7451	21.592	19.9409	22.8727	24.0663	27.2307	23.3979	22.1065	23.5858	32.1215
gene-LOC25496477	17.614	18.2152	36.3109	17.0503	9.81611	34.3006	7.38705	12.0986	8.51019	13.513	5.83865	20.2936
gene-LOC25493484	14.7244	18.1973	16.2118	13.0302	12.5741	12.0286	17.4052	17.5431	16.1289	15.1401	12.5611	10.3622
gene-LOC25496475	21.0635	19.9496	38.7082	19.6535	7.49542	46.1749	9.95864	15.4679	9.25892	16.1299	5.38498	21.1415
gene-LOC25496474	0	0.521579	1.02768	0.194692	0.130572	0.336455	0.240721	0.792679	1.33418	0.496704	0	0
gene-LOC25483754	0	0	0	0	0	0	0	0	0	0	0	0
gene-LOC25483757	6.24353	6.13296	5.48042	6.93011	5.41498	6.27668	6.58264	5.88397	6.33377	4.63193	5.22431	4.82607
gene-LOC25483751	0	0	0	0	0	0	0	0	0	0	0	0
gene-LOC25483752	0.600512	0.905108	0.165768	0.32313	0.473442	0.256571	0.662323	0.759121	0.361873	0.936371	0.563051	1.20447
gene-LOC25483753	0	0	0	0	0	0	0	0	0	0	0	0
gene-LOC25483759	331.166	316.479	319.536	346.143	307.695	334.193	311.052	295.963	328.979	350.818	339.638	329.187
gene-LOC25492578	1.16229	0.558231	0.603335	1.18874	3.36763	0.591189	0.233284	0.503021	0.119898	1.67311	0.965977	0.483396
gene-LOC25492576	0.397355	0	0.183146	0.220766	0.678365	1.58384	2.08589	0.227902	0.120628	0.363628	0.236126	0.163582
gene-LOC25492575	1.25508	0.413994	1.59217	1.28607	0.769391	1.08768	1.40508	0.720005	0.733407	1.96155	0.899569	1.24851
gene-LOC25492573	1.81517	8.13711	5.13411	3.14596	4.85823	8.03998	2.82443	6.2534	5.01769	9.13726	9.6437	11.308
gene-LOC25492570	0	0	0	0	0	0	0	0	0	0	0	0
gene-LOC25492571	3.07755	1.67496	3.01107	2.7588	3.25296	3.00246	2.61887	2.16469	1.58177	2.88353	2.20157	1.73689
gene-LOC11433534	41.6251	45.773	42.7034	53.275	50.2631	49.7486	47.1588	45.1725	39.1708	49.442	50.9142	59.6639
gene-LOC11433535	0.79169	0.894109	1.2557	1.42223	1.34956	1.7026	1.88659	1.23123	0.597594	0.856974	0.438641	0.861561
gene-LOC11433533	22.2273	18.0791	19.6682	15.8831	16.2971	16.3355	20.4491	17.5772	16.9186	18.0335	18.6164	18.7873
gene-LOC11433531	0	0	0	0	0	0	0	0	0	0	0	0
gene-LOC11411252	40.1681	46.0204	27.9446	25.1172	25.7384	24.4558	29.9769	32.1515	40.7245	29.5634	31.5597	20.9036
gene-LOC11411250	19.9962	31.4744	19.6529	35.117	59.1739	40.1804	20.1123	21.0599	22.7548	38.7603	91.5386	69.2752
gene-LOC11429389	9.4359	7.68895	7.80143	9.23604	9.9443	8.27658	8.20133	8.36603	7.86405	9.13632	9.82987	8.49776
gene-LOC11411259	8.68798	10.9124	11.5766	19.129	11.2215	13.3841	10.5673	10.4555	10.4507	11.4375	16.9909	22.8335
gene-LOC11429385	7.5456	5.87969	6.60717	6.40064	6.98718	5.66274	6.78622	7.83398	7.03006	7.04859	6.13211	6.92646
gene-LOC11419460	0	0	0	0	0	0	0	0	0	0	0	0
gene-LOC11419461	44.0884	46.1924	42.8107	42.1827	39.3062	40.8207	49.602	43.8331	40.9818	40.5193	35.9646	40.8672
gene-LOC11419462	0.053975	0	0	0	0.072434	0	0	0	0	0	0	0
gene-LOC11419463	0	0	0	0	0.020129	0	0	0	0	0	0	0
gene-LOC11419465	0	0	0	0	0	0	0	0.058881	0	0	0.099842	0.059895
gene-LOC11419467	51.3736	22.2327	68.0247	44.3612	33.8472	47.6191	74.8687	36.4352	22.8432	50.3113	24.1568	33.7154
gene-LOC25491886	0	0	0	0	0	0.118624	0	0	0	0	0	0
gene-LOC25491885	2.63465	1.64103	1.90454	0.971834	0.609244	1.18474	3.32563	2.26404	2.72815	0.684277	0.586313	1.04637
gene-LOC25491884	0	0	0	0	0	0	0	0	0	0	0	0
gene-LOC25491882	4.60951	3.71286	5.77115	3.52751	3.53837	3.20796	3.72244	4.1264	3.81862	3.34659	3.33932	4.01175
gene-LOC25491881	2.59242	2.03911	2.4853	2.95698	2.9944	3.37723	2.7217	2.48937	1.70518	3.33292	2.69189	2.32457
gene-LOC25491880	3.57702	2.42388	3.52581	2.07429	3.1274	2.19151	1.42717	1.85692	2.02909	2.29947	2.18496	1.90684
gene-LOC11442835	15.6674	13.897	16.6273	13.4854	12.2849	14.2521	15.4014	14.0056	15.8913	13.0702	12.6779	13.1168
gene-LOC11442833	5.57695	7.97115	5.1054	7.5271	7.74696	6.85852	8.06097	8.05841	7.48179	7.98787	8.56013	11.1081
gene-LOC11442832	10.5743	9.30693	9.88994	9.03604	7.51117	7.47069	10.0198	9.0876	8.58542	7.46701	7.83993	6.78722
gene-LOC11442830	6.68215	9.46491	2.66632	9.75591	13.3886	16.5676	0.703956	0.796711	2.45634	21.2453	25.777	32.4615
gene-LOC11442838	21.0675	19.9016	19.6377	22.0497	19.5499	20.9483	24.1936	19.8667	18.9514	21.6324	19.2661	22.2435
gene-LOC25492685	10.9492	11.0903	11.3096	11.2677	11.6464	11.4661	11.8756	11.1607	12.3197	13.4875	9.02155	9.79594
gene-LOC25492686	69.2169	74.8067	61.2395	49.5233	56.7846	63.1899	52.7592	72.3275	86.0503	58.9499	75.5939	34.761
gene-LOC25492681	0.259154	0.141034	0.417238	4.71693	2.75811	3.89005	0.666882	0.56006	0.790775	2.89557	1.12648	3.92997
gene-LOC25492682	10.1896	8.18154	9.96535	9.31864	11.9095	9.18857	8.40086	8.66978	7.54437	9.82505	10.1855	7.99018
gene-LOC25492683	0.168724	0.181034	0.074797	0.186352	0.276203	0.126481	0.120643	0	0.053677	0.27057	0.198476	0
gene-LOC25492688	21.3437	20.6154	22.2873	18.8988	18.7114	16.5783	20.6502	20.475	20.6245	18.9406	19.0205	17.871
gene-LOC25492650	30.5082	28.0753	28.1439	21.1359	21.1399	23.2901	26.2665	27.6256	27.0297	21.336	20.5327	21.617
gene-LOC11435265	3.18407	2.37701	1.82492	2.70294	8.31291	3.06611	0.858911	1.47852	2.09212	2.83697	8.13283	2.96559
gene-LOC11435261	4.07681	0.638263	0.490541	1.80524	1.59075	1.73624	7.5214	2.72786	0.188236	1.96641	0.417715	0.562089
gene-LOC11438615	2.422	2.91655	2.02636	1.96668	2.04199	1.99994	1.75796	1.34669	1.71758	1.78252	2.56579	1.83284
gene-LOC11438618	18.0817	17.6966	6.31097	14.9466	11.855	22.3102	6.29313	10.4388	11.5698	28.2761	25.6461	22.0899
gene-LOC11439763	2.12315	2.39933	1.97913	2.81804	2.46221	2.55231	2.16975	1.36097	2.0349	3.4374	2.39716	3.03577
gene-LOC11439764	17.1971	14.5796	15.6239	14.8431	14.5089	13.0447	16.1676	15.4212	13.7723	14.3239	13.1775	16.14
gene-LOC25484199	15.0672	15.8334	13.2802	16.7009	16.6971	16.559	11.1983	12.3635	14.7417	22.1325	17.8247	16.4594
gene-LOC25484198	112.606	105.284	92.493	89.494	110.801	92.4745	94.4066	99.2075	105.713	106.276	99.8723	87.6324
gene-LOC25484193	7.19456	7.77688	8.12017	7.66081	6.02444	7.29703	7.74469	9.14269	8.88485	8.5011	7.25889	8.44468
gene-LOC25484190	13.9095	14.6056	14.0535	10.4821	11.3321	13.697	16.0692	12.4527	15.5689	10.7578	11.3944	10.5661
gene-LOC25484197	14.8388	15.8981	14.0624	20.4392	23.7151	18.6655	13.5922	14.6087	13.6814	19.9689	23.4769	23.6074
gene-LOC25484195	15.5908	16.6973	16.1558	21.8497	24.1427	19.4074	15.0249	14.1791	15.0796	18.8895	23.941	22.95
gene-LOC25484194	27.65	38.2381	26.9513	28.7572	29.7582	29.6087	30.3705	38.0158	40.0567	29.5977	34.4539	40.2522
gene-LOC11431556	4.87592	4.47507	3.70694	3.44815	3.69548	3.61238	2.97922	3.58327	3.37054	4.0367	4.90119	3.49504
gene-LOC11439567	16.6278	7.06231	23.2949	65.7657	11.9724	49.6421	43.5921	14.8131	5.91438	51.0453	17.8158	36.1916
gene-LOC11439565	147.236	157.739	119.643	173.935	169.732	163.183	129.582	134.245	152.464	175.103	166.154	140.104
gene-LOC11439564	255.684	284.794	233.82	245.605	157.745	216.76	326.536	345.711	349.342	204.602	185.323	261.656
gene-LOC11439569	0.49031	3.11446	0.452204	4.17939	7.08437	5.3332	0.141164	0.041654	0.676809	5.17721	7.36232	9.65818
gene-LOC11439568	16.9619	14.1346	10.7312	11.8335	15.0815	12.0717	6.39406	9.35657	11.0996	12.6092	12.1119	9.43709
gene-LOC11430374	0	0	0	0	0	0	0	0	0	0	0	0
gene-LOC11430377	1.22354	0.546185	2.15699	11.7491	0.316768	7.08912	1.95324	1.80373	0	8.38016	0.839048	6.03808
gene-LOC11430370	0	0	0	0	0	0	0	0	0	0	0	0
gene-LOC11430373	0	0	0	0	0	0	0	0	0	0	0	0
gene-LOC11428478	0	0	0	0	0	0	0	0	0	0	0	0
gene-LOC11428475	0	0	0	0	0	0	0	0	0	0	0	0
gene-LOC11428474	13.8686	7.62479	7.70964	22.8707	6.11771	19.0296	30.5721	16.3317	4.9158	16.1496	4.28065	8.73834
gene-LOC11430378	16.0539	16.5842	13.9454	15.1779	12.7874	12.6603	14.7348	12.905	13.1147	15.1207	12.8862	14.2271
gene-LOC25490867	23.6097	22.8996	23.716	25.6519	20.166	24.3409	30.4128	24.0624	20.8616	22.8735	22.2714	26.1608
gene-LOC25490864	0.032065	0.032734	0.05222	0	0	0	0.098141	0.092175	0	0	0	0.032214
gene-LOC11421382	7.84452	15.6944	7.71384	7.0879	6.92444	8.64291	5.73599	9.91768	11.497	7.76813	6.75646	8.01294
gene-LOC25490863	82.8708	70.0008	103.562	48.2955	32.7878	38.1526	102.609	88.158	71.1833	44.7016	41.7895	61.8936
gene-LOC25490860	0	0	0	0	0	0	0	0	0	0	0	0
gene-LOC25490861	0	0	0	0	0	0	0	0	0	0	0	0
gene-LOC11424150	17.6093	14.2914	17.336	13.2132	13.816	13.2108	17.2012	15.7984	16.4671	13.7995	13.081	13.9916
gene-LOC11432282	19.7467	21.8299	21.3702	23.912	23.2771	21.897	24.9402	22.7556	20.4959	20.7232	21.5363	23.7427
gene-LOC11424152	4.46294	4.42715	3.55372	2.97084	4.0046	3.70507	2.77587	3.63908	4.13133	3.77541	4.29136	2.57022
gene-LOC11432287	0.607236	0.958536	0.507237	0.691531	0.370191	0.214737	0.333591	0.333336	0.753456	0.470338	0.445219	0.210089
gene-LOC25490868	48.749	44.0831	49.1355	38.8013	46.427	41.3317	53.5175	42.1713	41.1923	35.98	41.3025	40.6902
gene-LOC11424157	3.12302	1.64278	2.18724	2.82147	1.49842	3.00787	1.5945	1.46158	1.50984	1.84509	1.04304	1.63589
gene-LOC11431390	0.638645	0	0	0.084708	0	0	0.501955	0.213013	0	0.314448	0	0
gene-LOC11431397	0	0	0	0	0	0	0	0	0	0	0	0
gene-LOC11431398	0	0	0	0	0	0	0	0	0	0	0	0
gene-LOC11406351	1.64218	1.43363	0.719362	1.14862	1.65211	1.03723	0.661919	1.11654	0.51492	0.54197	0.924366	0.8002
gene-LOC11406357	11.0053	9.38396	12.919	15.3765	14.7192	14.2948	13.5266	11.7729	10.5808	14.5324	12.229	15.4774
gene-LOC11435480	0	0	0	0	0	0	0	0	0	0	0	0
gene-LOC11435481	0	0	0	0	0	0	0	0	0	0	0	0
gene-LOC11435484	3.27102	2.13537	3.98234	4.4131	3.91082	4.28368	3.35022	1.97782	1.82278	3.66597	3.27159	3.0741
gene-LOC11435486	0	0	0	0	0	0	0	0	0	0	0	0
gene-LOC11442301	0.861644	0.513352	0.426005	0.546304	0.634465	0.590907	0	0.392419	0.45411	1.05909	1.02062	0.330701
gene-LOC11435489	19.5716	11.1401	11.2379	8.28777	12.1367	8.31564	8.14004	10.97	7.53712	10.4792	8.54768	7.99023
gene-LOC11442303	0.250994	0	0.092535	0.112106	0.027386	0.120309	0.065132	0	0	0.093705	0.0886	0.030885
gene-LOC11442302	5.84229	8.82264	9.75171	10.2471	11.7584	12.2931	6.90303	6.98024	6.91256	9.90883	11.6512	11.796
gene-LOC11442305	0	0	0	0	0	0	0	0	0	0	0	0
gene-LOC11442304	3.03688	1.36194	3.21252	1.24292	1.59416	1.30034	2.2602	1.91873	1.95348	1.64236	1.01299	0.802428
gene-LOC11442306	29.1224	23.6255	34.6647	40.4885	24.263	35.526	34.8245	28.4742	24.7987	39.7035	27.5613	40.5624
gene-LOC11433884	3.22797	2.27666	3.95269	3.45105	1.89618	4.03043	4.08368	3.21072	1.93761	2.59755	1.53557	2.6729
gene-LOC11421658	3.42345	4.00274	9.17303	3.34471	4.17296	6.99683	1.90169	2.52787	3.49118	2.59817	1.91729	6.2683
gene-LOC11421654	6.04773	2.97052	4.24482	3.41593	4.24172	3.93518	4.49487	4.4223	3.72375	3.77389	2.31158	3.39538
gene-LOC11421655	20.3423	19.3412	18.8719	12.7824	9.27688	11.4261	20.9338	21.1624	21.4914	12.1086	13.8178	12.2899
gene-LOC11421657	15.6975	15.7371	13.5165	10.7296	11.7726	11.7414	11.0894	12.9586	13.029	11.9999	12.9022	13.4873
gene-LOC11421651	5.07538	5.45581	5.19707	15.3292	14.0044	11.7867	10.3041	9.87317	10.46	21.0126	20.0208	25.3745
gene-LOC11421652	3.71056	1.66589	3.32954	4.46264	3.72842	3.59519	3.18284	1.98382	1.49881	3.9901	2.57029	2.5142
gene-LOC11421653	154.425	179.952	190.233	105.477	89.2635	102.63	215.32	207.716	188.376	97.8007	81.5013	145.122
gene-LOC11431026	1.41396	1.83232	0.346238	0.711972	0.996945	2.09923	0.043819	0.643208	1.14247	1.83635	1.95211	1.86571
gene-LOC11431027	4.61442	2.65006	3.05565	6.05158	3.04076	4.52647	5.2292	4.86249	3.09896	3.38687	2.03067	4.54687
gene-LOC11431025	0.157536	0	0	0.081311	0.115753	0	0	0.067946	0.380094	0.254656	0.292304	0.151125
gene-LOC11431021	2.55177	2.28384	1.76534	2.79098	1.54635	1.19412	2.77974	2.45587	2.80934	1.77772	2.00557	1.82548
gene-LOC112420921	0	0	0	0	0	0	0	0	0	0	0	0
gene-LOC25480479	22.7174	18.3104	21.2303	22.7893	23.7178	24.133	19.4924	21.1927	20.2257	23.8659	23.4384	21.5904
Medicago_truncatula_newGene_2945	1.12579	0.766147	0.505785	0.953546	1.16633	0.625515	0.860022	0.877209	0.902408	1.03527	0.780927	0.313023
gene-LOC11445078	0	0	0	0	0	0	0	0	0	0	0	0
gene-LOC25501908	27.358	29.1784	30.7344	31.6425	32.4082	28.8161	31.0041	25.4142	31.271	30.9214	28.2587	32.2836
gene-LOC112419959	1.26529	1.00208	1.46552	1.25695	0.900695	1.13865	0.738742	0.862324	1.00109	0.70944	1.10349	0.820785
gene-LOC11445076	18.3713	19.2889	18.511	20.777	24.5192	21.6741	27.596	22.5658	20.6436	17.2331	25.3642	24.1
gene-LOC11445075	6.90162	6.49957	8.68765	9.90822	7.80786	9.51557	8.8864	7.14189	7.833	7.87532	7.33358	6.93424
gene-LOC25486137	3.2782	2.94027	3.39926	2.82685	2.68814	3.15597	3.22601	3.58348	2.30295	3.01439	3.28763	3.6048
gene-LOC112417882	0	0	0	0	0	0	0	0	0	0	0	0
gene-LOC112417881	0	0	0	0	0	0	0	0	0	0	0	0
gene-LOC25486134	9.00919	5.94367	11.7001	1.36792	0.657635	1.45615	10.5854	7.47462	5.48319	0.896131	0.768264	1.37382
gene-LOC25486133	55.0748	55.0824	53.9086	53.1772	56.187	54.9032	52.4102	53.1152	52.9522	55.3108	52.6184	53.1823
gene-LOC25486132	13.6121	15.6879	14.0886	17.3556	14.6125	13.6399	14.1225	12.3419	13.7258	16.8187	15.8524	22.0586
gene-LOC112417885	0	0	0	0	0	0	0	0	0	0	0	0
gene-LOC25486130	18.0764	20.9974	15.1355	13.3882	13.7391	12.5845	15.0288	14.9532	17.6014	13.6202	14.0291	9.45355
gene-LOC11441760	54.2208	49.3282	51.7376	47.8024	49.4328	43.7299	53.0611	45.8209	46.3008	48.2885	43.6382	43.9916
gene-LOC112417888	0	0	0	0	0	0	0	0	0	0	0	0
gene-LOC25486139	12.4625	18.4979	8.74626	38.3332	45.3912	33.1865	11.4342	11.5866	14.4451	29.5327	33.5781	28.9463
gene-LOC25486138	667.631	672.404	767.968	583.669	516.008	619.891	910.489	775.427	663.847	454.5	426.651	547.832
gene-LOC11429408	0	0	0	0.060353	11.8264	0	0	0	0	0.261703	0.387392	5.37654
gene-LOC112416282	7.46499	6.46855	7.26171	9.40154	8.65571	8.46408	6.89402	5.88568	6.80173	7.51162	6.52904	8.20411
gene-LOC11429401	72.1371	73.2127	57.5156	73.4289	73.2374	69.4594	64.6426	65.9438	73.4885	80.5546	73.851	63.0211
gene-LOC11429407	7.32567	8.91779	5.36007	6.34508	6.07675	6.78514	6.10455	6.24991	7.19539	7.54601	5.60302	5.9787
gene-LOC25482839	1.92137	2.93386	2.47768	2.13768	2.38517	1.62893	1.74273	1.47614	1.74217	2.31069	1.23692	0.965797
gene-LOC25482833	0.621057	1.06725	0.749987	0.723257	0.70876	0.500411	0.884569	0.931643	0.99585	0.535812	0.640375	0.461792
gene-LOC25482830	0	0	0	0.022844	0.094457	0.020863	0	0	0.057341	0.117121	0.135084	0.237169
gene-LOC25482831	2.53903	1.69772	1.29739	0.927217	1.30515	1.11578	1.63859	1.77006	1.65687	1.2887	1.81424	1.7099
gene-LOC25482836	1.62746	1.75607	1.33304	6.3604	16.057	6.73896	1.11048	1.68196	1.71773	8.2762	7.30365	6.67517
gene-LOC25482834	54.0661	66.1591	35.7961	29.0835	36.3518	35.1555	44.1605	65.9017	57.7585	29.5081	27.6324	23.0105
gene-LOC11427714	0.844861	2.01068	0.278514	0.788215	0.880319	0.925829	1.72522	1.13616	0.882226	0.778514	0.735576	1.66809
gene-LOC11427712	9.92895	15.7659	13.3332	6.44774	7.89767	8.09449	4.01593	11.5324	16.4463	11.0082	10.9961	10.0829
gene-LOC11405190	126.495	130.907	130.643	128.825	128.173	125.127	147.4	133.992	125.811	120.067	133.611	130.123
gene-LOC11405197	38.7815	34.3229	37.1278	40.0048	33.8927	33.9878	39.4509	35.8185	34.1783	34.4669	34.7995	36.5767
gene-LOC11405199	0.677338	1.37846	0.1868	1.05076	0.882325	1.11656	0.560092	1.32829	0.973177	1.02251	1.06775	1.03204
gene-LOC11442612	0.25672	2.78436	1.30458	2.37731	3.8739	1.92077	0.221768	6.99871	5.08829	3.09913	1.70703	2.81081
gene-LOC25487268	0.125364	0.11374	0	0	0.068523	0.097847	0	0	0.043883	0.132154	0.114595	0.244548
gene-LOC25487269	98.8093	99.6116	83.1392	68.4872	76.5866	66.5063	68.6166	83.0551	98.007	75.5038	83.8424	58.2639
gene-LOC11440412	34.1304	31.3864	26.6503	42.8439	20.3649	29.7606	50.4133	28.6086	18.8702	38.1893	21.8442	31.5217
gene-LOC25487262	5.38233	2.44998	4.06188	4.82645	8.61693	4.4926	2.81696	2.69128	2.55144	5.15622	6.12837	4.01557
gene-LOC25487263	12.4947	1.9626	17.0642	14.9338	3.90618	11.4898	19.5854	8.10424	3.63515	11.5255	6.11105	7.31405
gene-LOC11440417	0.046078	0	0	0	0	0	0	0	0	0	0	0
gene-LOC25487265	58.3472	68.8305	60.5199	54.7645	46.2379	54.9845	73.7737	73.0026	69.5921	56.6125	53.9273	58.3178
gene-LOC11440415	99.3472	123.536	100.823	94.956	89.753	95.3196	94.21	137.021	123.147	107.732	84.4967	99.2765
gene-LOC11440414	22.5496	20.0309	23.4588	27.0685	24.6209	25.5094	22.5909	20.4211	20.1379	23.9396	22.9915	27.8626
gene-LOC112416420	0	0	0	0	0	0	0	0	0	0	0	0
gene-LOC11444308	0	0	0	0	0	0	0	0	0	0	0	0
gene-LOC112416424	0.075433	0.127591	0.043594	0.073325	0.055703	0.049949	0.023143	0.028961	0.036583	0.031593	0.028408	0.064184
gene-LOC11444303	0.489142	0.961594	1.01197	1.40482	2.68436	1.13738	0.78597	1.00315	0.757113	1.33248	1.12839	2.53844
gene-LOC11444301	0.446419	0.524358	0.529024	0.393229	0.319647	0.711999	0.22944	0.496313	0.592869	0.430144	0.354716	0.530345
gene-LOC112416429	0	0	0	0	0	0	0	0	0	0	0	0
gene-LOC11426441	0	0	0	0	0	0	0	0	0	0	0	0
gene-LOC25482168	0	0	0	0	0	0	0	0	0	0	0	0
gene-LOC25482169	3.77159	0	0	11.6744	0	6.54225	10.2551	3.69922	0	3.66724	0	0
gene-LOC25479498	2.28609	1.69654	2.24053	2.89221	1.8262	3.54323	3.84646	1.81663	2.41172	3.94374	3.58362	4.16367
gene-LOC11426447	0	0	0	0.210802	0.190051	0.039707	0	0	0	0.069192	0.053426	0.07561
gene-LOC25482164	104.003	118.007	87.3142	110.098	120.911	115.452	87.9489	95.9278	92.9176	120.72	110.661	96.9833
gene-LOC11426449	10.9908	11.8981	12.3879	18.021	14.3094	16.9341	10.12	10.3188	12.345	16.9113	16.4284	25.9498
gene-LOC25482166	1.99546	0.348788	6.73129	15.0513	1.04689	11.7433	2.26657	0.308137	0.116958	15.0242	0.475144	8.06377
gene-LOC25482160	215.596	227.36	181.528	134.334	157.685	143.963	163.46	187.179	217.363	181.465	187.998	126.714
gene-LOC25482161	128.705	120.831	211.679	66.646	27.0141	66.8334	192.283	176.643	146.843	62.0359	40.5258	73.8194
gene-LOC25479490	16.9568	13.9969	21.9135	46.5951	47.2656	43.9795	22.4677	15.5566	17.1366	41.1054	39.4204	53.0018
gene-LOC25482163	41.3154	38.405	24.6347	31.776	33.0277	30.2386	26.7672	31.7805	37.7566	41.1991	38.773	27.26
gene-LOC11443829	0	0	0	0	0	0	0	0	0	0	0	0
gene-LOC11415349	0.62351	0.15236	0.60365	0.89484	0.480814	0.673956	0.877836	0.504807	0.320658	0.287248	0.20907	0.530291
gene-LOC11443825	18.4703	15.5865	18.321	24.0596	22.3389	20.4168	17.8138	15.8148	14.8052	22.0033	19.2408	22.0343
gene-LOC11443824	4.73606	3.93573	3.75886	4.78184	7.39391	3.55737	3.81944	3.72768	2.7945	5.19853	5.19512	6.55502
gene-LOC11443823	68.5329	6.83978	48.9463	13.6651	40.3135	17.1716	6.11246	15.9191	4.07307	14.4103	21.9594	1.28739
gene-LOC11443820	516.492	616.991	507.842	343.624	335.122	311.838	536.983	528.346	509.369	287.654	309.297	363.222
gene-LOC25502028	0	0	0	0	0	0	0	0	0	0	0	0
gene-LOC25502029	6.8152	7.68891	7.31067	6.81381	7.0699	6.21461	9.43074	6.38998	8.95233	6.1621	6.02506	4.98165
gene-LOC25502022	3.0071	4.98569	13.0923	15.2788	9.44671	16.5552	10.0341	9.52822	10.5149	12.0593	22.8344	22.2394
gene-LOC25502023	3.52943	1.97858	3.80113	4.61891	0.762762	3.34128	7.17849	5.41195	2.94068	1.79117	0.812648	0.951862
gene-LOC25502020	70.2115	45.0426	83.604	54.1357	29.5929	37.9058	96.411	55.7472	39.6011	72.0329	50.3451	109.86
gene-LOC25502021	0.226589	0.076232	0.270623	0.146356	0.091925	0.342427	1.32512	0.272403	0	0	0.099235	0.100028
gene-LOC25502026	1.06431	0.462357	1.28418	1.97622	1.77726	1.49609	1.61237	0.666807	0.439592	1.75376	1.0763	1.61477
gene-LOC25502024	15.3157	13.2919	17.2151	16.7883	16.2165	16.1178	17.9175	15.6771	14.3747	14.6603	15.6334	16.8445
gene-LOC25502025	16.5231	14.5067	14.8164	13.5212	15.4535	12.008	12.9062	12.7703	14.4975	13.606	12.0474	10.7746
gene-LOC112417169	0	0	0	0	0	0	0	0	0	0	0	0
gene-LOC11429646	0	0	0	0	0	0	0	0	0	0	0	0
gene-LOC11415927	0	0	0	0	0	0	0	0	0	0	0	0
gene-LOC11415926	10.4482	7.14371	10.9046	7.15999	8.68143	5.75449	9.95886	10.7317	8.72374	7.23539	5.54786	5.81762
gene-LOC11415929	314.075	342.467	300.141	225.41	252.302	240.868	259.273	303.959	352.59	261.825	291.608	181.166
gene-LOC11446813	12.8899	11.9585	15.1899	12.2756	10.5235	11.7681	15.4709	14.4652	13.3985	10.7735	10.5501	14.0527
gene-LOC25481607	0	0	0	0	0	0	0	0	0	0	0	0
gene-LOC25492476	1.65985	1.34544	2.44395	2.94417	1.72809	2.68109	3.16141	2.10405	1.13717	1.76609	2.10663	1.95564
gene-LOC112417160	1.46484	1.00176	1.07127	0.797859	1.54554	0.509171	0.687058	0.503141	0.87944	0.781484	0.998475	0.398715
gene-LOC25492475	2.92909	2.33466	3.44932	3.2414	3.19292	3.5199	2.36687	2.70947	1.98413	2.98262	2.8548	2.41362
gene-LOC112420082	0	0	0	0	0	0	0	0	0	0	0	0
Medicago_truncatula_newGene_85	0	0.181757	0	0.830613	0.643492	0	0	0.275156	0	0.395391	0.574828	0.056886
gene-LOC112420084	0	0	0	0	0	0	0	0	0	0	0	0
gene-LOC112420086	0	0	0	0	0	0	0	0	0	0	0	0
gene-LOC11429649	0.130234	0.154767	0.06074	0.402344	0.370096	0.385932	0.38051	0.210973	0.06052	0.30671	0.258978	0.335246
gene-LOC11407297	0.34596	0.109055	0.195087	0.096855	0.240326	0.336668	0.304132	0.120756	0.049868	0.230302	0.29725	0.302013
Medicago_truncatula_newGene_4915	1.14867	0.987388	1.0995	1.23225	1.11029	0.838999	0.665689	0.815496	0.85085	0.656923	0.611441	0.880085
gene-LOC25499186	0.582099	0.705236	0.829282	1.69467	0.334605	1.82929	2.41416	1.46672	0.199962	0.959188	0.151902	0.54363
gene-LOC25499184	7.63637	7.95075	5.59803	10.8542	11.9859	11.4423	4.81637	5.13988	8.12331	12.647	13.0049	7.7964
gene-LOC25499185	0.872768	0.270036	1.13088	0.236764	0.16415	0.487658	1.21871	1.04587	0.477531	0.475428	0.24642	0.638334
gene-LOC25488209	3.08769	0.987814	2.00895	2.44233	2.16766	1.60099	2.64465	1.11732	0.41331	2.41734	1.46408	2.01226
gene-LOC25488207	0	0	0	0	0	0	0	0	0	0	0	0
gene-LOC25488205	4.87944	5.62207	6.31073	4.85509	5.9005	4.49629	5.90325	6.13019	6.18258	4.58868	5.37302	6.06967
gene-LOC25488202	5.42518	9.65902	1.41471	10.3233	15.761	15.7943	0.533673	1.25325	2.19331	17.8296	27.6092	28.8996
gene-LOC25499188	37.4779	24.9536	41.6715	49.2393	28.6397	40.4629	48.6354	32.5425	23.3639	48.0223	35.3735	68.442
gene-LOC25488200	0.61965	0.717697	0.77716	0.818203	0.631866	0.694605	0.886482	0.593277	0.648133	0.489788	0.428296	0.89993
gene-LOC11427878	12.057	11.1203	12.0894	11.473	11.009	11.6134	11.8295	11.8206	12.1051	10.4649	11.3261	15.8696
gene-LOC11445899	12.0169	11.9757	12.7993	10.9178	11.3154	9.27168	10.7766	12.1111	11.2304	10.7874	10.5101	10.4394
gene-LOC11445890	4.81115	4.04378	2.51938	4.64727	3.9208	4.16298	4.25318	3.41182	2.68785	4.54935	3.5976	5.40612
gene-LOC11445891	25.3832	26.3126	26.1774	29.707	31.8405	28.1484	27.6254	25.637	27.1218	30.1916	27.915	36.6631
Medicago_truncatula_newGene_2866	1.00976	0.106759	0	1.11188	9.89108	2.30143	0	0	0	1.62683	3.99836	0
gene-LOC25490849	30.2129	31.5175	30.8389	33.972	35.2785	38.5424	32.6274	31.5683	37.3213	31.7062	36.8008	25.6
gene-LOC25484470	59.103	48.0825	68.5269	77.3303	39.4095	61.5268	76.0808	62.9913	41.2408	61.286	26.0258	45.8055
gene-LOC25499458	10.0697	7.60285	7.99052	10.9965	10.9871	10.505	7.37811	6.01475	8.22682	16.4857	12.2159	9.22539
gene-LOC112419533	70.445	73.3435	63.9657	70.8289	71.7377	67.2345	68.6891	72.1199	71.0048	68.8511	69.3168	69.6139
gene-LOC25499454	14.1133	18.3906	21.2037	13.5056	13.7162	13.3912	12.6796	13.7973	16.7462	12.9826	15.8817	22.5357
gene-LOC25499455	7.32268	8.2174	6.0038	6.47715	4.99947	6.35846	8.14457	7.11914	8.17993	7.51488	7.02334	7.18091
gene-LOC25499456	39.6302	36.2305	30.3631	30.456	28.8269	26.8971	37.1042	35.7695	31.492	32.4025	29.1536	25.6765
gene-LOC25499457	3.48815	2.54821	2.80263	2.90023	1.34394	2.92956	6.47122	3.44142	2.83554	2.5691	1.96586	3.8089
gene-LOC25499451	1.33432	0.744106	1.14339	0.448516	0.787557	0.775339	1.32584	0.69202	0.557544	0.751423	0.689145	0.315774
gene-LOC25499452	4.63402	4.11226	1.91192	1.82549	2.92612	1.42869	0.804478	2.0924	4.31584	3.1666	4.08818	0.582654
gene-LOC25499453	8.33892	6.49415	6.4469	4.50539	6.71984	4.41174	7.45437	6.25184	6.04684	6.47969	5.54955	5.4062
gene-LOC11416788	26.8362	33.4464	39.7788	35.5193	32.0647	40.6901	36.8522	40.7453	35.1603	36.9267	30.54	40.4792
gene-LOC11416789	12.3857	12.3071	14.1411	15.8747	12.8465	13.5169	12.9065	12.5739	10.9869	13.2445	14.705	17.9549
gene-LOC11427871	0	0	0	0	0	0	0.055708	0	0	0	0	0
gene-LOC11416780	24.3637	27.9022	21.254	22.6885	33.3566	24.4586	10.9775	20.0198	26.5881	29.6848	30.6952	20.3233
gene-LOC25484474	25.6175	29.6448	25.6524	31.6025	34.6257	31.0625	26.419	26.2733	27.2149	33.7422	35.759	29.4651
gene-LOC11416782	5.38603	4.65758	2.43911	4.05203	3.09539	3.48452	3.60828	3.57302	4.7731	6.0223	4.47166	3.6198
gene-LOC25480753	24.4302	24.1465	22.6729	23.7059	24.0526	23.3578	19.7358	20.647	24.1767	23.7859	20.763	22.1317
gene-LOC11416786	2.07871	1.57393	3.94653	6.57853	6.62414	6.08086	3.11303	2.15165	2.03021	7.17626	4.85609	6.50098
gene-LOC25484475	33.1569	34.3486	31.401	35.8681	40.5344	37.234	33.2491	33.7126	32.8784	39.9118	36.3975	42.1701
gene-LOC11410838	31.9619	36.7606	30.6439	26.9885	26.6431	26.6577	33.7396	29.3392	31.2463	30.8362	27.8048	26.5139
gene-LOC11410839	91.047	93.9243	81.6684	86.8465	81.9229	81.9566	83.5215	79.7484	93.7437	91.1507	89.1653	82.2053
Medicago_truncatula_newGene_2079	11.9877	3.05736	1.62334	5.91639	11.7408	2.94714	0	0.263122	0	4.21581	3.10127	0
gene-LOC11443605	0.416317	0.430597	1.19086	0.913937	0	0.764741	1.79723	0.575742	0	1.25373	0.509052	0.986181
gene-LOC11410830	0	0	0	0	0	0	0	0	0	0	0	0
Medicago_truncatula_newGene_2074	0.175417	0.112995	0.147147	0.413137	0.300438	0.311771	0.284637	0.265934	0.114453	0.30375	0.111534	0.201477
gene-LOC11410833	0.028494	0	0.04422	0.077222	0.029786	0	0.022256	0.0307	0.047818	0.026028	0.020935	0
Medicago_truncatula_newGene_2071	0	0	0	0.343727	0	0.259251	0.150793	0	0	0.344993	0.30861	0
gene-LOC11410837	2.18643	1.39314	1.36231	1.84776	1.36403	1.82541	1.12376	1.13572	0.763637	1.38026	1.08228	1.29196
gene-LOC11407124	7.1696	10.2172	3.29279	5.243	7.76439	7.80169	2.82418	5.71322	6.83942	11.1486	8.9855	8.87244
gene-LOC25489551	20.1904	20.5609	17.1279	22.2184	22.3759	22.071	19.4131	17.1244	22.1376	24.9415	22.9452	25.3042
gene-LOC25501708	0	0.016928	0	0	0.088146	0	0.032397	0	0	0	0.016223	0
gene-LOC25489553	0.136008	0.169346	0.195454	0.598634	0.372539	0.205188	0.292277	0.231601	0.38964	0.106864	0.317022	0.365407
gene-LOC25489555	15.2494	15.49	17.7828	16.775	14.0111	16.0407	19.675	18.5739	14.9258	14.699	14.5989	19.537
gene-LOC25489557	31.9646	30.1616	26.3664	21.3065	25.2878	21.6108	23.6571	26.7762	29.2236	23.4346	26.9572	18.6603
gene-LOC25489558	10.3391	10.7641	11.9288	7.93088	8.35128	7.51225	11.5548	10.6877	8.59986	8.76345	11.2192	12.7482
gene-LOC25501703	42.6771	40.2825	35.866	33.7329	34.2939	33.7549	37.485	38.4408	41.4574	38.8397	35.7169	31.3912
gene-LOC25501700	0.505581	1.11045	6.23709	0.149464	0.204786	3.07748	1.20278	0.464248	1.46868	0.735151	0.116146	1.45849
gene-LOC25501701	0	0	0	0	0	0	0	0	0	0	0	0
gene-LOC25501706	5.73653	5.10517	4.87313	5.23071	4.39611	5.56951	5.57734	3.72513	5.49393	5.74563	3.77887	4.1916
gene-LOC25501707	0.998228	0.872687	0.637424	1.00088	0.345688	0.589948	0.657922	0.510163	0.980576	1.07777	0.607155	1.17783
gene-LOC25501704	15.5091	14.2436	14.0732	17.478	16.4578	16.1622	13.8503	14.036	12.288	16.0418	15.8038	17.4735
gene-LOC11408962	0	0	0	0	0	0	0	0	0	0	0	0
gene-LOC11408961	11.09	9.71397	8.71427	9.58694	9.29946	9.53991	7.76165	8.93263	9.5676	11.113	10.714	9.75895
gene-LOC11406653	82.2124	82.2551	86.0571	77.6117	76.0363	86.2062	78.0431	83.83	79.7198	74.7989	77.0117	68.3164
gene-LOC11406652	7.2299	7.02741	5.82221	6.75466	8.38432	7.01494	6.69179	7.18609	6.2143	7.42699	7.01658	8.08348
gene-LOC11406651	0.325196	0.368728	0.653946	0.263767	0.75747	0.723014	0.226222	0.526611	0.530427	0.395416	0.401798	0.442493
gene-LOC11437730	80.2256	76.3672	61.497	55.6498	67.7702	55.2796	55.9928	67.0025	87.9175	67.367	64.1077	45.3638
gene-LOC11410788	0	0	0	0	0	0	0	0	0	0	0	0
gene-LOC11410789	3.06544	0.625744	1.2611	0.681832	2.11305	0.809007	0.385452	0.320908	0.106054	0.850765	0.532129	0.366485
gene-LOC11410784	3.52589	0.750399	1.30837	2.09596	6.21774	3.25405	1.00533	0.676118	0.11116	2.05936	2.04561	1.48079
gene-LOC11410782	3.39993	0.851929	3.63709	1.64547	2.53791	1.97091	1.55286	0.903801	0.745034	1.78026	1.01885	0.871502
gene-LOC11410781	6.55228	2.02297	10.1054	9.00305	2.88833	6.92594	7.77555	4.54973	2.31611	5.45764	3.60213	4.06825
gene-LOC11430434	47.773	45.9992	58.8038	30.6446	34.3244	32.0714	98.7931	76.1553	64.6943	21.329	23.9774	26.4866
gene-LOC11417783	12.6735	10.1362	10.2293	19.2019	28.5373	21.2967	9.3808	11.4854	9.07334	16.0637	15.7728	11.6027
gene-LOC11417780	6.29428	6.08152	5.83872	5.30209	5.67688	5.0448	3.01645	4.60954	4.34973	5.67467	5.23883	3.54976
gene-LOC11437429	14.3178	11.1152	12.6154	15.1764	19.973	13.5858	11.6958	11.0491	9.75024	15.4534	14.8591	13.7707
gene-LOC25501719	31.575	29.827	36.902	34.4642	29.501	32.0879	34.9655	30.0206	29.951	29.1242	30.3166	35.6066
gene-LOC11417788	37.2033	40.4729	43.1588	36.9898	39.5978	34.7826	42.5382	38.2477	36.7863	37.0925	38.4998	41.42
gene-LOC25501718	6.49125	9.11487	3.68475	4.69622	6.49612	4.49581	1.77875	4.60185	7.90508	8.33663	8.56495	5.24708
gene-LOC25485327	124.9	166.527	149.277	129.843	148.856	158.109	156.499	174.008	173.163	124.477	170.817	142.571
gene-LOC25485326	14.8871	9.17586	20.0528	24.695	27.3583	23.0334	10.226	8.64526	5.92437	19.4763	16.1944	15.9636
gene-LOC25485325	1.44358	0.637293	0.948156	0.420808	1.58595	0.779354	0.179888	0.388861	0.328223	0.802125	0.767872	0.078483
gene-LOC25485324	0.711965	0	0.140986	1.4362	0	0.641545	0.436466	0.419701	0	0.2114	0	0.222167
gene-LOC25485323	0	0	0	0	0	0	0	0	0	0	0	0
gene-LOC25485322	0	0.028251	0	0.049989	0	0.036432	0	0.116508	0	0.137668	0.138685	0.386267
gene-LOC25485320	1.59273	0.835226	1.25677	1.2138	2.2305	1.52847	1.1131	0.98356	0.993997	1.28987	1.5842	1.47138
gene-LOC11437088	0	0	0.062539	0.095771	0	0	0	0	0	0	0	0
gene-LOC11437082	0.080953	0.036604	0.331893	0.059779	0.076688	0.075171	0.08493	0.100276	0	0.082168	0.061522	0
gene-LOC11437083	123.131	132.038	105.114	116.421	115.56	122.453	110.215	111.751	122.029	131.643	126.515	116.378
gene-LOC11437084	28.6059	25.3078	36.4844	31.0632	24.6117	33.1383	25.4523	31.5564	28.6045	25.0622	17.602	24.4008
gene-LOC25500079	27.6308	27.7267	23.1729	24.8382	27.421	23.3577	23.0064	22.9657	26.6674	31.1083	28.9518	25.449
gene-LOC25500078	5.79397	5.14685	4.69553	6.21213	6.1157	5.70292	5.19761	4.55965	5.41809	5.48007	4.69096	4.72844
gene-LOC25500072	0	0	0	0	0.045565	0	0	0	0	0	0.158821	0.192669
gene-LOC25500071	0	0	0	0	0	0.047257	0	0	0	0.097988	0.445685	0.40596
gene-LOC25500077	3.98326	4.02975	2.88689	2.77569	3.68073	3.0283	2.63981	3.28	3.80591	3.51029	4.16433	2.45031
gene-LOC25500076	0	0	0	0	0	0	0	0	0	0	0	0
gene-LOC25500074	22.2377	43.4347	15.4882	33.2366	37.6439	37.6081	59.3868	15.7067	26.2275	40.4729	102.996	75.487
gene-LOC11417431	7.80809	7.81858	7.34394	8.18501	7.61876	7.83751	7.82109	7.15278	6.99502	7.28546	6.5993	7.68056
Medicago_truncatula_newGene_941	2.05111	0.980542	1.79591	1.14523	0	1.23546	4.18429	1.95299	0.514169	0.948709	0.17259	0.079396
gene-LOC11442399	5.62993	4.98143	6.57878	5.41178	6.23978	5.1559	5.76354	4.98405	5.86537	4.92049	5.24373	6.27119
Medicago_truncatula_newGene_943	0.802444	1.2349	0.718542	1.04916	0.884179	0.74339	1.14827	1.43004	1.16895	0.853547	0.920303	0.554819
Medicago_truncatula_newGene_944	24.5453	21.7477	25.4459	19.9547	19.1755	19.7075	0.023712	0	0	0	0.012148	0
Medicago_truncatula_newGene_946	0.198618	0	0	0	0	0	0	0	0	0	0	0.32935
gene-LOC11417436	45.5853	43.758	52.5894	54.2142	52.2922	55.06	47.7684	43.7542	43.3575	55.1686	51.7131	60.4356
Medicago_truncatula_newGene_1755	0	0	0.361485	0.147116	0	0.05738	0	0	0.070399	0	0	0
gene-LOC11408382	0.228879	0.09753	0.610604	0.107434	0	0.329919	0.094512	0.090583	0.18397	0.21167	0.283773	0.169819
gene-LOC11423469	0.965062	0.267148	0.353483	0.352836	0	0.453564	1.85898	1.03328	0.242532	0.308597	0.279252	0.225396
Medicago_truncatula_newGene_1750	0	0	0	0.145971	0	0.224465	0.601532	0	0	0.155673	0	0
gene-LOC11408384	0.911455	0.756844	0.874741	1.05896	0.765702	0.740444	1.16605	0.965112	0.853767	0.955644	0.92922	1.04453
gene-LOC11423464	11.2818	9.0606	9.24195	11.2349	15.6337	9.74795	8.76157	8.67155	9.11708	9.95724	11.9933	10.6725
gene-LOC11408389	17.193	15.7511	25.2933	23.3763	19.0247	22.6786	15.5539	11.8695	8.29388	17.276	17.2156	14.6329
gene-LOC11408388	0	0	0.13514	0.03805	0	0	0.039055	0	0	0.069356	0.075555	0.066038
gene-LOC11423461	0.663979	0.138228	1.01246	0.335021	1.06234	0.949154	0.157512	0.113507	0.053434	0.847308	0.283008	0.472195
Medicago_truncatula_newGene_1758	1.39149	0.168041	0	2.01227	8.95743	1.79079	0	0	0	1.66084	3.15084	0
gene-LOC11423462	2.97395	2.03135	3.58902	2.7318	2.48526	3.81091	3.46058	2.34227	2.29605	3.52777	2.03791	2.77366
gene-LOC11409380	24.1134	21.8115	23.7377	26.2109	24.1991	25.4233	25.5919	22.7098	17.8992	23.3273	24.4306	28.3798
gene-LOC11409387	0.2317	0.583993	0.541757	0.942033	0.718727	0.752263	0.048498	0	0.350127	0.958476	0.33765	0.074579
gene-LOC11414207	7.64989	6.28116	5.70603	6.3574	6.94295	4.59953	7.76389	6.33907	7.37188	7.29118	6.39454	5.54233
gene-LOC11414206	0	0	0	0	0	0	0	0	0	0	0	0
gene-LOC11414205	0.308057	0.141889	0.108408	0.449758	0.389262	0.457086	0.119031	0.281332	0.310308	0.19539	0.170302	0.249976
gene-LOC11414204	28.3322	30.0254	26.0383	22.975	26.9126	21.5315	28.0508	25.5005	26.0178	22.3756	21.8885	19.8014
gene-LOC11414209	0	0	0	0	0	0	0	0	0	0	0.025571	0
gene-LOC25486670	0	0	0	0	0	0	0	0	0	0	0	0
gene-LOC25486671	0	0	0	0	0	0	0	0	0	0	0	0
gene-LOC11441400	0.246528	0.134789	0.057575	0.160686	0.096579	0.372513	0.343726	0.17371	0	0.238	0.137641	0.111441
gene-LOC11441407	26.5918	24.7069	27.6447	28.191	24.9038	26.4124	29.5829	23.3323	23.4996	29.2312	25.744	31.6136
gene-LOC11441406	15.8544	27.4143	12.7913	14.7456	14.4595	13.4123	7.70876	19.493	34.6602	14.2096	22.5838	11.0831
Medicago_truncatula_newGene_5278	168.409	45.2031	10.03	114.275	231.265	64.3011	0	0.323622	0	71.9041	67.3825	0
gene-LOC25486677	0.548274	0.509836	0.558774	0.906649	0.35795	0.520402	0.628159	0.32273	0.35097	0.50007	0.619678	0.410946
gene-LOC25486678	9.99254	11.6151	9.04952	9.85122	9.70538	11.9822	11.5238	13.5862	15.1336	11.7734	10.9224	12.1693
Medicago_truncatula_newGene_5277	7.20735	0.231925	0	16.3784	53.764	10.9432	0	0	0	18.0327	7.61301	0
gene-LOC11441408	9.67801	5.00988	7.85605	6.66475	2.30387	6.37795	11.8561	6.28999	4.5884	4.67359	1.73852	3.31011
Medicago_truncatula_newGene_5273	6.03739	0	0	11.4948	21.7007	3.7633	0	0	0	6.2108	7.96316	0
Medicago_truncatula_newGene_5270	0.704404	0	0	1.01233	18.253	5.76989	0	0	0	5.07844	8.40889	0
gene-LOC11408038	0	0	0	0	0	0	0	0	0	0	0	0
gene-LOC11408033	2.09357	0.367774	1.81878	0.705626	1.11277	0.512526	1.29443	0.728282	0.223494	0.563493	0.565916	0.108032
gene-LOC11406667	25.3258	26.3258	25.1397	28.8579	30.959	27.6075	23.3069	22.7385	22.907	28.0987	30.075	26.6642
gene-LOC11406665	0.143197	0	0.195008	0.056964	0.232467	0.156124	0.136982	0.066884	0	0.201397	0.036297	0.102309
gene-LOC11411495	14.8616	15.6635	11.3548	20.2898	16.1824	17.5963	12.1215	12.2843	13.6787	20.0276	20.0991	16.9954
gene-LOC11411494	0	0	0	0	0.026583	0	0	0	0	0	0.03048	0
gene-LOC11411496	0	0	0	0.14821	0	0.073394	0	0	0	0	0.145957	0.129715
gene-LOC11422738	18.2525	18.8446	13.0876	12.6766	9.68514	11.6968	10.8582	11.9677	16.9524	13.7329	11.1482	10.2151
gene-LOC11422735	408.008	436.102	339.768	439.579	447.504	435.053	323.345	446.009	417.908	505.876	503.067	334.129
gene-LOC25493971	89.6146	90.1294	106.722	192.119	179.488	173.933	102.984	97.5186	91.2979	139.066	122.73	157.56
gene-LOC25493970	22.4784	14.3671	19.7694	18.0605	27.3114	18.4829	25.2373	26.0121	23.1545	24.5863	22.8731	22.6871
gene-LOC25493973	7.21035	6.32095	6.51149	7.59378	7.38082	6.67213	5.54428	6.06713	6.23862	5.71096	7.35682	6.79106
gene-LOC25493972	14.6815	14.9716	11.0748	29.419	24.7154	22.9183	16.5783	13.0242	14.8384	23.6998	18.7873	25.3148
gene-LOC25493974	17.7246	19.8394	11.414	12.3094	16.5271	13.3018	7.99989	10.2969	16.0704	16.0417	15.0628	10.7757
gene-LOC25493977	14.1799	12.9906	14.5624	10.311	9.3287	10.4148	11.6038	11.6754	12.4273	10.543	9.36712	8.29618
gene-LOC25493978	0.037251	0.069022	0.029022	0.033869	0.014253	0	0	0.022234	0	0.028444	0.011544	0
gene-LOC11415559	0.469241	0.152629	0.236017	0.383258	0.315118	0.071165	0.596583	0.507985	0.628561	0.497771	0.058531	0.403119
gene-LOC11415551	8.35474	6.99279	7.9024	4.8715	5.37756	4.5743	7.81837	8.01559	7.67324	5.34897	4.98189	5.79319
gene-LOC11415553	0	0	0	0	0	0	0	0	0	0	0	0
gene-LOC11415556	19.2161	19.5666	18.1478	19.226	17.0247	19.5149	15.6222	17.5465	23.3933	21.2649	19.3208	15.1036
gene-LOC11415557	6.82746	3.94954	4.67069	11.6826	7.65752	8.72351	7.55528	7.64373	4.02783	7.49096	6.66475	6.71927
Medicago_truncatula_newGene_5184	0.942298	0.50396	1.1992	0.588132	0.320229	0.593438	0.676375	0.958675	1.30266	0.538464	0	0
Medicago_truncatula_newGene_5181	0.942942	1.60924	1.86571	0.76844	0.178737	0.526626	0.453116	1.79255	1.28327	0.370629	0	0
Medicago_truncatula_newGene_5182	0.799208	1.18101	1.23139	0.284711	0.285282	1.70478	0.591139	1.03433	2.05049	0.610456	0	0.196778
Medicago_truncatula_newGene_5188	28.7796	23.7789	26.1739	23.8809	25.3003	24.6874	24.6551	22.7555	22.1519	21.97	22.2302	19.9917
gene-LOC25502342	23.4541	21.857	23.2801	18.643	19.2681	16.1049	23.9644	22.6491	23.1722	17.9093	18.1327	15.9397
gene-LOC25502341	1.96763	2.31263	2.69873	2.88424	3.83518	3.57033	2.28631	2.26781	2.27636	3.30858	3.05528	3.40891
gene-LOC25502340	5.11641	3.96044	4.94384	4.34315	4.26963	3.76978	4.75287	3.87543	3.2155	3.33534	3.49038	3.63665
Medicago_truncatula_newGene_4589	6.9321	6.17805	6.35317	5.9534	5.82935	5.27305	7.03747	8.22687	5.77262	5.68972	5.36248	6.16109
Medicago_truncatula_newGene_4588	0.193168	0.289001	0.20515	0.225902	0.293109	0.207881	0.19348	0.213936	0.187469	0.216568	0.187823	0.229997
Medicago_truncatula_newGene_4586	0.467032	0.249397	0.434344	0.253472	0.454447	0.355499	0.202116	0.694535	0.14213	0.431592	0.177703	0.073827
Medicago_truncatula_newGene_4585	2.13301	3.24071	3.14409	2.34366	2.95148	1.76031	2.26016	2.62531	2.56775	2.35619	1.89206	5.18249
Medicago_truncatula_newGene_4583	0.98444	0.889975	0.999828	1.03264	0.886396	1.1491	0.721994	0.95934	1.2637	0.967579	0.990647	0.955228
Medicago_truncatula_newGene_4582	0.463709	0.428137	1.12122	0.723668	0.760701	0.366261	0.875575	0.709862	0.809805	0.606361	0.618959	0.643268
Medicago_truncatula_newGene_4581	23.5787	19.166	25.4981	22.657	24.8471	19.1696	21.3239	21.0341	20.5057	16.2774	21.7089	24.0363
gene-LOC25485964	16.1245	15.7309	14.1328	14.8513	16.4618	14.1386	13.6696	13.2451	14.0025	13.9619	13.8805	12.0026
gene-LOC25485966	20.3418	19.7544	16.4032	22.1256	25.4277	21.0138	18.1004	19.4039	19.9467	19.7188	19.4159	20.1041
Medicago_truncatula_newGene_4631	0.62574	0.855216	0.364691	0.495983	1.32822	0.73925	0.365868	0.523478	0.448103	0.522091	0.66676	1.27408
Medicago_truncatula_newGene_4632	2.31255	0	0	10.9544	117.89	26.8009	0	0	0	23.235	39.5768	0
gene-LOC11424569	15.4597	15.1924	15.2911	16.3231	17.4632	14.5676	13.0018	14.5459	14.7038	19.5114	15.681	13.6549
Medicago_truncatula_newGene_4639	0.179647	0.245128	0.271352	0.518493	0	0.24394	0	0.233084	0	0.360221	0.35759	0
gene-LOC11438361	0	0	0	0	0	0	0	0	0	0	0	0
gene-LOC11438366	0	0.151067	0	0	0.262203	0	0	0.110127	0.09734	0.228365	0	0
gene-LOC11425175	9.39598	13.0341	21.2122	3.97224	5.23472	10.652	4.76073	11.1655	9.9394	7.43128	4.69446	14.5271
gene-LOC112420345	22.8823	18.9053	22.0656	24.0387	22.433	22.2096	21.0015	19.2191	17.3852	22.1086	20.5081	21.2332
Medicago_truncatula_newGene_162	0.776805	0.803715	1.42623	1.90814	1.29091	0.906466	0.191631	0.212848	0.143071	0.364802	0.417312	0.770268
gene-LOC11425178	1.31332	2.60176	3.51161	3.2716	4.1413	3.78925	0.694542	1.72934	2.13055	5.39454	7.11077	8.73053
gene-LOC11432049	1.82968	1.88469	2.18764	1.21247	1.72402	1.49145	2.38178	1.36392	1.13365	1.65035	1.40009	1.0028
gene-LOC11432048	15.45	14.0241	15.5234	14.4268	14.5227	13.2803	15.1923	16.3511	14.0283	13.783	13.3671	15.1628
gene-LOC11432045	0.855188	0.566818	0.580564	1.02249	0.712621	0.811723	0.957177	0.432012	0.380404	0.786058	0.627023	0.900708
gene-LOC11432044	1.81272	1.57582	3.60457	1.77833	0.939557	2.14405	5.5503	2.2965	2.33074	2.68683	3.86717	4.3291
gene-LOC11432047	32.4723	26.2327	29.391	18.1347	17.9196	18.1083	42.8901	36.5197	30.4191	13.4216	12.7539	15.251
gene-LOC11439016	15.9875	21.7113	20.417	18.3155	18.5851	20.1099	19.0926	24.5561	24.1651	17.1543	18.2643	22.7196
gene-LOC11432043	0.439911	0.257135	0.341462	0.190309	0.360666	0.345952	0.242603	0.266911	0.269924	0.531124	0.481995	0.450196
gene-LOC11409813	218.125	333.332	110.537	234.671	195.32	276.605	119.074	196.357	236.377	398.152	324.747	276.053
gene-LOC11409814	25.3764	44.4874	25.1747	43.8915	41.5504	38.2727	22.3591	37.1187	46.3164	47.6627	47.1743	56.683
gene-LOC11409815	550.519	563.181	688.354	534.458	481.424	587.921	696.161	605.798	531.005	448.204	458.936	500.356
gene-LOC11409816	2.04743	0.828131	2.79246	3.20419	1.25742	2.68114	2.05249	1.38631	0.546665	1.27061	0.777557	1.06645
gene-LOC11435184	22.4207	18.5622	20.5257	27.855	35.6867	30.5519	13.7564	15.2756	21.1974	25.5676	29.8966	24.6467
gene-LOC11409818	0	0	0	0	0	0	0	0	0	0.17313	0	0.105042
gene-LOC25491923	0	0	0	0	0	0	0	0	0	0	0	0
gene-LOC11417841	8.77776	6.95347	8.40658	12.3136	8.89402	9.59474	12.939	9.4863	6.96294	9.59029	8.89769	13.0046
gene-LOC11417842	2.58456	1.70634	4.77325	8.29489	3.58013	10.1716	4.75454	2.16163	3.44067	4.2481	8.71026	3.30379
gene-LOC11417845	40.5228	43.7453	45.2797	41.5209	42.305	42.6053	41.7486	44.6614	46.5395	45.2674	43.783	49.3035
gene-LOC11417846	55.5807	54.4872	54.3819	55.727	54.1057	53.1399	53.5982	50.5744	52.7221	55.7843	54.367	66.3466
gene-LOC11417848	28.0047	27.0323	25.61	29.7105	31.4487	28.4313	24.6093	25.6595	24.6392	28.4622	29.8011	30.5213
gene-LOC11417849	3.59752	1.90492	3.33976	3.09933	2.72837	2.144	2.81259	2.50953	1.82014	2.53204	1.87553	2.52801
gene-LOC11421415	0	0	0	0	0	0	0	0	0	0	0	0
gene-LOC11419868	3.41235	3.39106	2.54855	2.95094	2.64761	2.53518	2.50574	3.25939	3.23069	2.92585	3.49429	2.65898
Medicago_truncatula_newGene_3068	0	0	0	0	0	0	0	0	0	0	0	0.198223
gene-LOC11421410	2.71092	3.23332	4.67309	5.96471	1.92861	5.41109	6.38094	6.42978	4.13197	3.14778	1.55537	2.12101
gene-LOC11438946	0	0	0	0	0	0.047677	0	0	0	0	0	0
gene-LOC11438947	0	0	0	0	0	0	0	0	0	0	0	0
gene-LOC11438942	14.386	12.366	14.6145	12.7896	14.0184	13.1061	12.8912	13.4727	14.3682	13.705	13.4397	13.3515
gene-LOC11438940	15.1416	13.5094	14.8375	11.6461	12.629	12.9713	13.3411	12.1859	12.8558	10.442	15.5124	12.1231
Medicago_truncatula_newGene_2337	7.70025	5.59066	7.21635	8.15769	8.49949	8.53723	6.03919	7.00727	9.18545	8.45471	8.87027	7.17647
Medicago_truncatula_newGene_2335	9.69935	28.8044	18.3288	14.8874	18.4908	60.3106	22.9443	37.9479	38.5069	24.097	41.6312	38.2951
Medicago_truncatula_newGene_2332	1.75855	1.92677	2.24877	2.26978	2.00547	2.67017	2.49329	1.57537	1.98724	2.47672	1.89465	1.76165
gene-LOC112416621	0	0	0	0	0	0	0	0	0	0	0	0
gene-LOC112422571	0	0	0	0	0	0	0	0	0	0	0	0
Medicago_truncatula_newGene_2339	0.575289	0	0.442924	0	1.43344	0.987199	0	0	0	0.230556	0	0
gene-LOC25491608	0	0	0	0	0	0	0	0	0	0	0	0
gene-LOC25491601	0.677951	0.515504	0.397687	0.54403	0.613845	0.904876	0.261991	0.713704	0.876314	0.662541	0.540405	0.607769
gene-LOC25491602	113.949	112.865	156.198	38.4547	28.3696	37.7807	165.554	142.572	120.679	38.4817	31.6664	40.8675
gene-LOC25491604	0	0	0.053803	0	0	0	0	0	0.03312	0	0	0.017014
gene-LOC11437098	0	0	0	0	0	0	0	0	0	0	0	0
gene-LOC11435816	6.23955	7.12873	5.60522	14.4106	24.7802	20.3268	7.07511	6.0278	9.31436	21.2094	20.7405	21.3124
gene-LOC11435814	0	0	0	0	0	0	0	0	0	0	0	0
gene-LOC11435813	0	0	0	0	0	0	0	0	0	0	0	0
gene-LOC11435812	18.1187	16.6406	16.0735	16.5583	16.6953	16.7543	14.8232	15.2063	14.9993	17.3498	17.8455	17.2548
gene-LOC11435811	0.967473	2.66272	0.434143	0.806159	1.04275	0.974311	0.49769	1.606	3.74402	1.75124	1.98712	1.15949
gene-LOC11435810	12.5605	11.2199	9.27645	9.77404	10.987	10.1308	10.506	12.242	11.898	12.02	10.6933	9.62781
gene-LOC25497607	0	0	0	0	0	0	0	0	0	0	0	0
gene-LOC25497606	0	0	0	0	0	0	0	0	0	0	0	0
gene-LOC112422574	0	0	0	0	0	0	0	0	0	0	0	0
gene-LOC25497603	2.73081	2.33341	1.63906	1.03339	1.54241	1.20578	0.644864	1.71989	2.18099	1.20817	1.67754	1.35718
gene-LOC25497601	0	0	0	0	0	0	0	0	0	0	0	0
gene-LOC11409755	1.18868	0.97531	1.12542	1.13466	0.860845	0.904941	1.61182	1.24102	0.907922	1.09222	0.862162	0.8569
gene-LOC11427153	0.77104	0.776561	0.271496	1.08561	1.21015	2.17957	0.639923	0.582172	1.39008	0.79294	1.10262	1.50173
gene-LOC11427152	0.509063	0.506684	0.368598	0.508493	1.06059	0.547745	0.548693	0.491925	0.512635	0.835101	1.18263	0.558491
gene-LOC11427155	2.84364	2.06752	2.79297	2.55992	2.0416	2.34391	2.08364	2.06476	1.81102	2.50885	2.49266	2.68625
gene-LOC11427154	3.23204	3.71575	2.63386	3.28493	4.50515	3.53797	3.11455	2.7227	2.94726	3.58071	4.88664	2.83312
gene-LOC25496122	0.654471	0.177036	0.071412	0.156173	0.255414	0.215512	0.133896	0.139988	0.02198	0.118196	0.022246	0.089694
Medicago_truncatula_newGene_679	40.3713	31.12	39.4991	29.4351	32.1528	31.5021	40.0198	33.655	30.2336	29.8688	28.8364	33.4726
gene-LOC25501062	2.41009	2.74274	3.9605	3.24988	1.20628	3.52672	5.28653	2.57023	2.31617	1.85116	0.748723	2.17426
gene-LOC25501067	13.6746	14.252	9.25837	9.73951	9.80069	8.09294	8.44072	10.4515	11.2442	10.7846	11.4395	9.03222
gene-LOC25501065	16.5732	13.9089	16.5709	20.5156	16.2346	20.143	17.5645	12.9654	11.2245	17.8155	14.8483	19.6009
gene-LOC25501064	0	0.077437	0.223291	0.233981	0.197436	0.214738	0.192848	0.026188	0.06813	0.078657	0	0
gene-LOC25501069	2.44994	2.84767	2.28841	2.78345	1.94091	3.31097	3.04088	3.14053	2.37	5.26124	2.33786	1.98853
gene-LOC11423814	51.613	50.2623	50.1131	48.5256	53.8246	51.4762	53.8019	49.8237	48.6931	48.9039	48.3608	48.471
gene-LOC11423815	0	0	0	0.061606	0	0	0.065326	0	0	0.118272	0	0
gene-LOC11423816	0	0	0	0	0	0	0	0	0	0	0	0
gene-LOC11423817	13.5556	13.4317	19.3961	6.57047	9.40519	12.3584	12.7564	14.057	15.208	7.49367	7.94216	9.84837
gene-LOC11423811	2.26039	1.77116	2.2474	2.67839	1.87159	2.27591	2.49687	2.49891	1.74568	2.16961	1.63146	2.10763
gene-LOC11423818	1.75177	1.3745	1.30087	1.7011	1.12503	1.07854	1.35871	2.05264	0.883634	1.45583	1.31048	1.2142
gene-LOC11423819	10.224	6.24966	11.1092	12.5154	8.42725	11.3723	11.1365	8.66404	4.56331	8.03831	6.01789	5.15062
gene-LOC112418671	0	0	0	0	0.00867	0	0	0	0	0	0	0
gene-LOC11410797	0.067631	0.447522	0.37355	0	0	0.18067	0	0	0.511436	0.483758	0.050805	0.29117
Medicago_truncatula_newGene_3345	0.789713	0.911864	2.68113	3.3196	3.17528	2.97694	1.82122	0.980845	0.734665	3.16341	1.22704	2.23735
Medicago_truncatula_newGene_3346	0	0	0.405291	0	0	0	0	0	0	0	0	0
gene-LOC11410799	4.6275	4.49019	4.39691	4.22735	4.28282	4.49503	4.90864	3.803	3.75186	4.21185	3.80762	4.71518
gene-LOC11418018	4.95188	3.89728	3.51237	5.3163	4.01213	5.13434	6.38401	5.13096	3.66419	4.29495	3.78672	3.62351
gene-LOC11418019	90.0404	99.1685	70.8188	78.923	78.2978	78.2974	78.2108	83.9593	92.9528	86.937	88.7858	63.5286
gene-LOC11418016	0.024559	0.016795	0	0.024182	0	0	0	0.023602	0.040508	0	0.039935	0
gene-LOC11418017	0	0	0	0	0	0	0	0	0	0	0	0
gene-LOC11418015	4.91566	4.7398	5.96159	7.39562	7.88076	6.97649	1.80045	1.76549	2.29457	1.91394	1.97055	2.24884
gene-LOC11418012	24.4406	26.0221	21.4411	22.8122	24.5376	24.6472	17.5486	22.0183	24.4839	29.3146	25.2378	21.227
gene-LOC11418010	8.40075	7.84819	10.0686	9.08765	6.95915	7.48291	8.20722	8.15222	8.7004	8.76535	8.61312	8.2963
gene-LOC11418011	0	0	0	0	0	0	0	0	0	0	0	0
gene-LOC11426282	10.9068	9.29193	11.0919	9.78799	13.6733	9.85001	8.74964	9.58683	9.71871	11.1221	9.40177	11.0528
gene-LOC11430554	0.908058	0.796235	0.92464	0.241051	0.891412	0.473554	0.913583	0.732079	0.874556	0.807513	0.897591	0.827376
gene-LOC11426280	80.7574	78.7438	85.7188	64.3145	62.5718	64.3175	101.395	90.9455	82.5461	62.6166	64.5492	80.6239
gene-LOC11430551	22.6067	20.6826	22.5886	19.3645	18.6292	18.0274	24.6071	20.8122	19.7643	19.6953	17.5159	21.0226
Medicago_truncatula_newGene_3342	0	0	0	0.141415	2.85257	0.405694	0	0	0	0.621426	2.31731	0
gene-LOC11430552	40.3901	38.9125	42.6944	34.2572	41.4674	38.0434	33.4988	38.4463	43.5948	44.1317	42.862	35.657
gene-LOC25482366	33.918	21.8369	25.9173	76.2931	105.928	93.4332	9.36005	25.6904	29.0232	89.9073	89.5281	78.2969
gene-LOC25482367	0	0	0	0	0.040501	0	0	0	0.046281	0	0	0
gene-LOC25482365	12.4177	14.2686	14.6659	12.6482	15.0898	14.6997	15.369	14.6913	13.9926	16.4252	15.2711	15.0545
gene-LOC25482362	0	0	0	0	0	0	0	0	0	0	0	0
gene-LOC25482360	36.371	30.7481	36.7706	6.11046	6.10731	5.94498	41.9879	35.3236	34.6656	5.42088	7.08437	7.0762
gene-LOC25482361	34.7818	34.3014	34.4041	28.0785	23.5673	23.7588	32.8932	32.9281	29.8331	26.631	24.5538	28.8973
gene-LOC25490035	0	0	0	0	0	0	0	0	0	0	0	0
gene-LOC11417448	0.036389	0.056999	0.058814	0.016407	0	0	0.122655	0.009088	0	0.018518	0	0
gene-LOC11416475	18.1114	19.0758	10.0733	13.9714	14.0492	13.107	8.44916	10.9789	15.0415	18.1946	20.3674	19.9038
gene-LOC11423103	0	0	0	0	0	0	0	0	0	0	0	0
gene-LOC11423109	42.9226	37.0688	62.0498	78.5899	33.4934	65.8277	57.9173	41.736	30.871	62.1483	33.6353	53.1489
gene-LOC11434079	14.5586	23.7146	21.2715	16.7881	13.7498	13.2429	19.0441	30.8866	32.9411	17.3831	14.2848	22.0605
gene-LOC11434077	9.02036	10.1017	10.7761	11.3446	11.6587	11.5409	10.7503	10.2964	8.65724	10.7962	9.43359	11.9872
gene-LOC11434074	20.3081	17.4128	16.6075	19.6469	18.9755	20.7941	14.7647	16.1804	16.8636	14.2397	20.8893	17.0606
gene-LOC11434075	5.13457	5.95639	3.95543	2.54697	3.54936	2.33761	1.41794	7.40944	8.49095	3.60946	4.14461	3.20762
gene-LOC11434073	32.6959	27.8809	26.0549	26.1334	33.5397	27.0113	27.8839	26.525	27.3265	27.5854	28.5785	26.9761
gene-LOC11429887	0.025998	0.027009	0.013949	0	0	0	0	0	0	0	0.027854	0
gene-LOC11429886	21.3032	19.3604	18.8413	16.4776	14.9698	14.2707	22.3045	19.376	19.6988	15.68	16.8605	14.8847
gene-LOC11429881	13.3545	11.4703	13.3575	15.45	12.9856	14.7065	13.3475	11.8028	13.7663	14.5137	13.4054	14.6627
gene-LOC11432894	22.8527	20.5828	21.4744	19.3453	27.8535	22.1659	16.3708	16.8039	21.655	24.4496	27.0122	23.4868
gene-LOC11432890	8.71927	4.92617	12.1068	18.1088	16.9933	14.9266	11.7437	8.84455	7.61945	11.5853	14.3434	19.4861
gene-LOC25497874	26.8487	27.5275	29.3107	32.0273	34.7909	34.392	28.3744	29.779	28.9542	34.5408	32.7867	35.1528
gene-LOC11418902	5.82285	7.43197	5.85981	8.45983	7.09538	7.47915	6.86962	5.34759	6.90194	8.46262	8.06893	9.06036
gene-LOC11418904	0.108598	0	0.040963	0.025092	0.214993	0.069609	0	0	0	0.076204	0.235886	0.127527
gene-LOC11418906	0	0	0	0	0	0	0	0	0	0	0	0
gene-LOC11418908	11.2754	13.1487	16.5492	14.7205	13.834	14.607	12.6981	11.5037	12.6939	15.5305	13.0431	18.597
gene-LOC25492726	33.2091	30.6273	28.6357	27.7285	24.3498	28.9266	29.2417	27.7851	31.4205	30.2347	28.3933	31.2576
gene-LOC25492725	34.3239	54.1189	22.1963	35.2356	41.8345	54.2792	15.8669	37.8309	57.8482	60.8593	73.4472	69.8495
gene-LOC25492724	126.05	118.433	93.1188	84.1681	88.2201	88.8568	97.203	111.933	113.856	105.49	98.161	69.0737
gene-LOC25492723	47.5751	116.391	47.0885	20.3763	27.1645	22.2723	7.33088	134.318	154.98	48.6576	58.5079	22.5179
gene-LOC25492721	13.1595	2.42813	3.13081	6.01965	18.2062	4.37984	0.230695	2.29539	0	4.25535	6.67007	0
gene-LOC25492720	32.1022	2.98512	22.4437	5.05984	18.5084	6.01181	1.33275	10.2007	0.683299	6.50214	8.77506	0
gene-LOC11425260	9.11339	11.6787	9.32405	8.63728	9.81744	8.55544	8.76103	13.0985	12.7573	8.54866	9.46017	11.8182
gene-LOC11419055	213.099	227.33	245.292	217.047	149.198	203.91	260.183	236.988	234.559	218.381	143.928	240.528
gene-LOC11419054	12.0103	11.8974	11.9092	11.1636	11.5767	11.4905	12.0249	11.6503	12.9399	9.94935	9.83258	11.3163
gene-LOC11419056	23.0702	22.5302	25.7117	22.9827	19.6406	24.5807	27.1873	23.2197	22.0596	21.9845	21.116	22.148
gene-LOC11419051	76.3745	24.476	10.06	59.8911	204.268	45.4854	10.3444	13.7704	10.054	71.5043	57.0167	2.64844
gene-LOC11419050	0.051548	0.193401	0.087357	0.415068	0.190317	0.11256	0.19299	0.112702	0	0.342934	0.667737	0.153654
gene-LOC11432281	0.117595	0	0	0	0	0	0	0	0	0	0	0
gene-LOC11425262	0	0	0	0	0	0	0	0	0	0	0	0
gene-LOC25483093	0	0	0	0	0	0	0	0	0	0	0	0
gene-LOC11419058	11.7871	11.7676	9.34472	14.3088	12.1422	13.7598	7.65451	8.62133	8.84489	15.1708	15.6241	13.8713
gene-LOC11431608	0	0	0	0	0	0	0	0	0	0	0	0
gene-LOC11431609	31.8429	32.2642	40.3956	39.1643	28.3992	34.2864	52.9083	42.9967	30.9318	41.3571	42.9545	62.4204
gene-LOC25483545	9.87845	10.6361	9.74967	9.91325	9.21486	9.77168	10.8397	8.13437	9.04025	9.36277	7.69283	7.8809
gene-LOC25483544	23.0443	21.8934	23.5594	21.7496	20.9882	20.5076	26.0496	24.1914	21.8661	19.4065	21.846	20.5292
gene-LOC25483547	15.8133	14.0655	13.36	10.8943	11.1837	12.4618	12.2878	11.3771	12.8194	13.1775	9.15312	9.51037
gene-LOC25483546	269.294	315.323	221.405	197.214	215.259	208.344	225.491	251.836	303.349	251.506	256.28	175.957
gene-LOC25483540	0	0	0	0	0	0	0	0	0	0	0	0
gene-LOC11435389	12.9523	16.379	12.4523	5.46174	6.72748	6.14618	14.0478	20.0303	20.125	9.14158	8.85614	11.9725
gene-LOC11435388	1.94426	1.80064	0.902901	1.40264	1.82871	1.55902	0.988826	1.45314	1.65026	2.50978	1.65206	2.02149
gene-LOC11435387	23.7099	26.8224	28.147	31.0873	33.067	31.2477	22.6262	28.3562	31.1127	25.2087	33.2942	24.6255
gene-LOC11429612	0	0	0	0	0	0	0	0	0	0	0	0
gene-LOC11435385	0	0.057991	0.216651	0.273328	0.120504	0.143059	0	0.107398	0	0.26455	0	0.054216
gene-LOC11435384	7.02229	5.42615	10.0967	12.6862	10.1079	11.6464	7.43287	5.2374	3.44937	8.49275	8.50158	8.84409
gene-LOC25483549	7.23298	9.88485	5.11016	8.56692	10.9233	8.75602	4.76996	6.80759	7.49851	9.61481	9.35212	9.16383
gene-LOC25483548	0	0	0	0	0	0	0	0	0	0	0	0
gene-LOC11435381	0	0	0	0	0	0	0	0	0	0	0	0
Medicago_truncatula_newGene_4999	0	0	0.378776	0	0	0	0	0	0	0	0	0
gene-LOC11434384	8.13973	8.55131	5.94944	12.0418	13.0219	14.6822	5.04011	6.00063	6.89893	14.3926	11.5529	13.2677
gene-LOC25495510	0	0	0	0	0	0	0	0	0	0	0	0
gene-LOC11434386	16.2189	13.7801	14.2156	13.2194	10.7283	12.9413	15.3837	11.2882	10.86	12.3584	11.1765	11.6657
gene-LOC11434380	0	0	0	0	0	0	0	0	0	0	0	0
gene-LOC25495514	0	0	0	0	0	0	0	0	0	0	0	0
gene-LOC11434382	0	0	0	0	0	0	0	0	0.015606	0	0.061009	0.060608
gene-LOC11434383	96.409	81.5704	75.6602	126.006	109.94	131.586	79.9289	49.576	54.4345	112.791	160.288	108.473
gene-LOC25495518	16.4089	13.1295	15.0088	18.3796	16.4303	17.1556	15.5723	13.0315	13.5906	15.8467	13.0661	16.6271
gene-LOC11433765	15.7443	13.8485	13.9978	12.9671	13.6738	12.1065	13.519	13.2099	12.807	12.4088	12.0073	12.9748
gene-LOC11433764	13.966	11.5534	13.2284	11.9885	12.2386	11.0038	13.3062	12.7965	11.7954	10.68	11.0151	10.3992
gene-LOC11433762	32.3555	27.8445	21.9929	25.8704	42.8626	27.1436	18.8309	23.1382	24.4052	26.1556	27.0306	19.0495
gene-LOC11433760	5.88014	5.7211	5.48086	6.41934	5.01305	6.8416	6.41069	5.01713	4.32683	8.47343	6.70379	8.54117
gene-LOC11429262	0	0	0	0	0	0	0	0	0	0	0	0
gene-LOC11429265	15.16	15.9221	11.7627	10.7311	11.301	9.79728	12.7066	14.4463	14.7492	12.0661	13.5724	8.15588
gene-LOC11429266	0	0	0	0.118937	0	0	0	0.039851	0.163094	0.639938	0.222256	0.261199
gene-LOC11407109	0	0	0	0	0.107404	0	0	0	0	0	0	0
gene-LOC11435035	7.42107	8.08278	8.01229	4.68223	6.78267	6.28752	7.96315	7.62883	6.83825	4.88765	5.1494	6.58265
gene-LOC11435037	0	0.030856	0.298811	0.372282	0.19444	0.084803	0.075951	0.094267	0	0.033816	0.147558	0.176292
gene-LOC11438007	44.9016	47.048	36.3299	52.3864	50.5535	49.802	36.2722	36.1268	45.7723	60.6759	51.8737	49.384
gene-LOC11438006	0.502934	0.270518	0.074079	0.581894	0.191612	0.473035	0.653817	0.249107	0.078078	0.171976	0.046549	0.151478
gene-LOC11435032	32.4648	30.9674	31.5821	29.1864	29.4966	26.319	36.7274	33.6627	31.5825	27.4882	27.2381	30.1379
gene-LOC11407725	9.23428	10.4819	14.2622	7.71515	9.17873	9.66532	7.03582	7.25616	8.51559	9.5463	8.82276	10.0039
gene-LOC11407721	0.405075	0.260359	0.494014	1.01489	0.766315	0.367001	0.105259	0.196744	0.230939	0.265613	0.410845	0.167283
gene-LOC11443773	0.958438	0.923181	0.957529	1.45069	1.22025	1.29084	0.795718	1.06984	1.21265	1.21786	1.19777	1.41057
gene-LOC11443771	3.4246	3.18904	3.98094	3.09479	2.86869	2.28308	3.10727	2.74933	3.2114	2.19743	2.3809	2.63383
gene-LOC11443776	0.661623	0.853633	0.41419	0.535105	0.462194	0.67874	1.16815	0.99089	0.88537	0.507717	0.60763	0.669167
gene-LOC11443774	0	0	0	0	0	0	0	0	0.079	0	0	0
gene-LOC11413621	7.78632	5.23274	6.07322	4.98602	7.61878	6.11958	7.56452	8.5213	8.14359	5.08497	4.07469	4.78325
gene-LOC11443778	8.58514	8.3645	8.44922	7.12171	6.59269	7.42571	8.45441	6.49171	6.38004	5.98659	5.24725	5.50152
gene-LOC11441386	24.3289	24.8419	26.3632	20.4486	21.5231	20.4052	26.2649	25.7947	23.5857	20.9454	19.0445	19.3976
gene-LOC25499519	67.6106	68.9537	54.6864	75.4011	75.8752	78.5982	64.623	68.1348	55.189	85.4883	65.0787	71.7528
gene-LOC25499518	0.614117	0.173329	0.121843	0.428073	0.955072	0.276481	0.521881	0.180711	0	0.271255	0.848181	0.10347
gene-LOC25499515	1.63949	0.863798	3.06161	0.377885	0.978235	2.00296	0.824915	1.28039	1.14698	1.446	0.518367	0.876439
gene-LOC25499516	0.093274	0.06963	0.268464	0.103075	0.074714	0.124107	0.133943	0.144135	0	0.232876	0.174516	0
gene-LOC11444927	1.0761	0.661894	1.03804	0.388449	0.338468	0.247121	0.816411	0.808051	0.324653	1.13289	0.856778	0.953872
gene-LOC25499510	17.178	16.9233	18.8352	24.7907	20.7216	22.1981	19.6743	19.1886	16.8244	23.22	21.0109	29.3381
gene-LOC25499512	15.0851	18.3701	15.6247	19.6778	22.1683	21.4092	17.1619	16.4194	18.4017	23.369	23.4608	21.5391
gene-LOC11406095	1.48552	1.97543	1.01136	0.982248	1.17964	1.08718	0.951069	1.89534	2.23333	1.28747	1.79551	1.07526
gene-LOC25494399	12.0599	16.4117	2.90965	10.1393	9.02522	9.74995	1.64726	7.74288	14.6509	19.8909	21.4129	12.4953
gene-LOC11406097	0	0.123513	0.102392	0.042827	0.09383	0.106004	0.335059	0	0.209247	0	0	0.178625
gene-LOC25494393	10.802	7.21052	18.3995	27.8324	30.4645	28.1052	9.98554	5.49857	5.00798	23.3499	18.1653	21.4771
gene-LOC11406099	0	0.033175	0	0.06077	0	0.065059	0	0	0	0.056531	0.053909	0
gene-LOC25494395	1.16228	0.996062	1.49549	2.68303	0.85871	1.16621	1.18159	1.06316	1.03937	1.05546	1.18729	1.1842
gene-LOC11430232	0.233435	0.162068	0.235039	1.09144	0.243383	0.696775	0.464657	0.362254	0.018982	0.308431	0.285275	0.367642
gene-LOC11430234	31.3317	33.3811	54.3367	39.6436	37.2764	47.3817	34.6483	31.7022	34.17	35.09	34.354	40.1302
gene-LOC11430236	13.4902	11.7015	11.0708	12.918	11.5995	11.7627	12.1509	11.2733	10.4075	12.3248	12.7054	11.5208
gene-LOC11425056	65.2696	70.9522	65.6469	68.9226	71.1261	74.2445	59.7065	61.8916	70.2276	76.915	80.5374	70.5423
gene-LOC11430239	20.9117	33.6865	5.20194	16.2362	18.96	24.0142	1.16435	8.53314	21.7871	40.2104	44.1085	34.652
gene-LOC11434921	57.2093	53.2473	52.5553	51.7905	57.214	50.5051	53.9956	52.1777	50.2735	52.5503	53.3146	49.8706
gene-LOC11434922	20.6274	22.0362	23.2646	22.0525	25.1136	21.7531	20.1699	20.7217	20.934	25.5915	23.5971	23.3546
gene-LOC11434927	91.4993	85.6133	102.671	111.927	61.7301	109.034	147.829	102.093	69.2469	103.581	83.6542	130.242
gene-LOC25484018	2.39494	3.14593	3.74999	4.19674	3.51679	4.08596	2.65212	2.4496	3.16925	3.93023	4.44112	3.65081
gene-LOC11446204	90.8113	97.7834	94.9174	109.285	106.028	107.089	100.296	101.178	101.222	108.385	121.092	142.584
gene-LOC11432567	14.8099	15.1696	19.3961	15.2702	14.8348	15.9994	13.2467	12.6538	12.8126	14.4234	15.6922	20.8964
gene-LOC11432564	17.0332	16.1352	17.851	21.004	11.5739	17.2244	16.9655	13.6804	14.1227	17.4663	13.4619	17.4939
gene-LOC11432565	0	0	0	0	0	0	0	0	0	0	0	0
gene-LOC11446200	25.6566	35.688	38.3386	53.9865	51.1431	56.1052	41.3693	38.8225	44.2538	52.6141	43.1715	52.0041
gene-LOC11432560	0	0	0	0	0	0	0	0	0	0	0	0
gene-LOC11446203	13.7077	10.319	16.7754	16.9965	10.6767	16.3791	19.5099	12.9199	9.781	14.7695	10.96	15.598
gene-LOC11412469	10.5456	12.0547	8.98261	11.029	11.6458	12.4667	9.24109	9.89466	12.3332	12.2544	11.5015	9.06347
gene-LOC11446209	43.912	59.9322	42.1398	50.2284	42.91	53.8168	37.3153	66.6824	69.2553	56.9171	51.0718	84.8093
gene-LOC112422849	0	0	0	0	0	0	0	0	0	0	0	0
gene-LOC11444695	2.74176	6.91636	1.12428	3.40538	2.42488	3.90447	0.402986	3.4314	6.8309	6.69636	5.87338	2.6245
gene-LOC11444696	0	0	0	0	0	0	0	0	0	0	0.027922	0
gene-LOC112419030	0	0.099516	0.060882	0.060702	0.017942	0	0	0.172327	0.087709	0	0	0
gene-LOC112419031	0.016361	0	0	0.097193	0	0.105811	0.253282	0	0.126319	0.150621	0	0
gene-LOC112419033	0	0	0	0	0	0	0	0	0	0	0	0
gene-LOC112419035	0	0	0	0	0	0	0.019884	0	0	0	0	0
gene-LOC112419036	2.76669	4.8087	1.45988	17.157	18.8323	11.0552	3.06865	2.32866	2.95494	15.1417	14.0948	14.1063
gene-LOC112419037	0.035046	0	0	0	0	0	0.007203	0	0	0	0	0
gene-LOC112419039	0.63791	0	1.29329	0.948004	0	0.620574	0.647741	0.243953	0.199814	0.343749	0	0.144379
Medicago_truncatula_newGene_3554	2.73172	3.17628	1.45299	3.45998	9.89998	3.90614	1.75062	1.4954	2.24821	3.85185	3.9002	2.95579
gene-LOC25489147	27.8542	27.2984	27.5116	41.7431	38.0173	36.6723	30.3553	30.0702	25.4173	36.9372	35.0593	45.0868
gene-LOC11424348	6.33467	4.17776	5.38672	4.31011	4.51944	3.66733	5.21496	4.07743	3.27415	3.83044	2.84849	1.81283
gene-LOC25489145	63.3031	65.8824	53.7041	40.6973	45.4544	42.6115	56.9757	61.9284	63.5009	50.2556	51.0635	40.3024
gene-LOC25489144	0.466322	0.573048	0.451839	1.01704	0.223807	0.48123	0.729393	1.11352	0.324518	0.848559	0.229405	0.905249
gene-LOC25489140	1.29597	0.848215	0.790335	1.69976	1.26023	1.59252	0.574469	0.562465	0.657487	2.19145	0.860329	1.15698
gene-LOC11424341	34.6468	32.516	33.9593	36.4486	37.9278	33.1649	29.9248	31.5166	31.4087	36.6955	34.872	38.9044
gene-LOC11424343	9.05707	8.83324	8.62586	7.12786	7.23745	8.71552	5.04788	7.52305	8.33021	8.80741	8.65153	7.60939
gene-LOC25489149	30.887	29.6078	32.682	31.8404	32.0009	34.259	30.3337	32.0342	30.5521	28.8664	32.5229	29.1065
gene-LOC25489148	20.2535	21.0425	19.4565	18.7865	19.3001	19.7188	22.4887	22.3679	20.7326	17.6538	19.4437	17.4254
gene-LOC25485657	13.2318	10.9625	11.3646	12.4163	10.5774	11.7991	9.72732	12.9407	12.3888	11.7498	11.9743	10.9122
Medicago_truncatula_newGene_1510	0.305852	0.347763	0.29012	0.656084	0.998916	1.17849	0.148149	0.170498	0.360218	0.712661	0.536489	1.13511
gene-LOC25485659	28.931	27.0677	29.5192	27.8436	22.8646	27.2196	36.3066	29.9723	22.6933	24.6407	23.6661	30.1479
gene-LOC25485658	2.60177	1.98715	2.6413	2.61217	3.00417	2.42947	1.69995	1.74797	1.06726	3.14218	3.15994	2.48235
gene-LOC25498649	8.75357	9.33887	8.36817	11.351	9.00669	10.5985	10.2376	10.5536	8.52566	11.4936	7.89691	10.1344
gene-LOC25498646	25.7504	26.0831	42.5172	13.9045	15.8659	17.7412	12.9443	14.7061	19.9367	19.0418	18.1522	18.7585
gene-LOC25481790	0	0	0	0	0	0	0	0	0	0	0	0
gene-LOC25498645	1.69792	2.35805	1.94204	2.90046	1.85547	2.89393	1.73534	2.04772	1.85581	3.37634	2.8914	3.26671
gene-LOC25481795	0	0	0	0	0	0	0	0	0	0	0	0
gene-LOC11441433	38.8089	15.694	25.9449	25.4587	60.5427	30.8723	6.71737	10.5023	8.9117	31.2993	36.2116	20.5744
gene-LOC11440339	16.7207	15.0287	15.1854	15.3806	13.9499	16.1714	14.987	15.779	14.7892	18.0527	16.4993	16.4494
gene-LOC11440332	0.126807	0.192751	0	0.052477	0.099384	0.041872	0.050301	0.080544	0.081648	0.205115	0	0
gene-LOC11440331	104.92	112.156	78.9832	105.56	111.941	102.42	79.142	87.7495	102.915	118.241	110.351	92.0619
gene-LOC25486308	0.582515	0.680641	0	0.171041	0.034065	0.258108	0.143115	0	0.325175	1.75348	1.36582	0.704343
gene-LOC25486309	0	0	0	0	0	0.263782	0	0	0	0.322499	0.062166	0
gene-LOC25486300	10.303	12.381	8.32356	8.83185	10.5165	9.43466	8.67989	9.69132	9.94353	9.64862	10.3231	9.69318
gene-LOC25486301	4.58084	9.14534	12.4109	4.28218	4.83446	12.0273	5.97138	7.95237	8.23579	4.71596	6.0412	3.61769
gene-LOC25486302	29.5263	19.1331	15.3191	13.5979	21.5302	11.2937	13.8274	19.5371	17.0202	14.6991	11.3574	6.2461
gene-LOC11415324	13.6719	19.8941	3.42365	10.321	20.7419	19.3803	1.38984	9.34911	16.0542	31.9145	27.3762	39.4524
gene-LOC25486305	0	36.7614	37.2064	12.9199	25.1843	37.3829	17.6627	38.3665	46.3781	38.4957	26.5465	11.0669
gene-LOC25486306	1.00243	1.19492	0	0.375185	0.206955	0.594529	0.083878	0	0.638492	2.992	2.15849	1.14871
gene-LOC25486307	20.6004	26.771	0.81329	13.626	6.58215	10.7627	11.23	0.627203	4.01855	30.6254	44.3682	20.7544
gene-LOC25487659	0	0	0	0	0.00995	0	0	0	0	0	0	0
gene-LOC25487658	0	0.042086	0	0.205783	0.064283	0.212736	0	0	0.028276	0.042922	0	0
gene-LOC25487657	4.41261	4.24942	4.21734	3.1774	3.1221	3.45555	5.20381	4.94531	3.96827	4.01151	3.99575	4.59589
gene-LOC25487656	4.67499	5.02755	6.83788	8.43072	8.00313	8.24634	6.82354	4.07842	5.22928	8.59009	9.13066	10.3074
gene-LOC25487651	2.25919	1.54118	3.07119	3.67835	2.27497	2.82474	3.98632	2.33759	1.91976	3.75556	2.52359	3.38173
gene-LOC25487653	20.5735	21.9193	31.3261	18.5155	16.5072	22.9909	27.9364	22.1802	20.7356	18.3451	20.8741	17.3976
gene-LOC25487652	8.72266	7.7017	7.80913	7.8565	8.86662	8.93343	7.19946	5.52101	8.85516	8.96824	8.63723	8.15689
gene-LOC11414950	0	0	0	0	0	0	0	0	0	0	0	0
gene-LOC25502185	33.9596	37.9164	26.7179	31.6251	39.8325	32.513	27.2247	36.3782	45.52	39.0028	39.3473	33.6512
gene-LOC25502184	2.87786	3.16276	3.33197	3.35528	4.47827	3.77696	4.03509	2.99768	2.91037	2.26025	3.2033	3.28183
gene-LOC25483938	27.9879	25.8932	20.8339	24.2843	33.2596	27.7079	21.0167	23.2318	31.5552	26.7226	26.8346	21.7152
gene-LOC25502180	48.4838	48.7959	64.2934	36.2075	31.941	34.3183	63.7952	54.0598	51.4886	33.9495	33.0253	36.1672
gene-LOC25502183	56.8248	68.4688	41.3728	50.8645	47.5664	46.7837	41.3043	47.8938	61.3857	64.3743	61.6155	45.1513
gene-LOC25483934	142.882	25.0203	93.6093	16.0791	75.867	28.6344	20.0205	42.241	12.4414	31.4653	26.0233	1.0997
gene-LOC25483935	32.9172	33.5372	37.7415	49.5674	49.806	45.0919	39.3991	40.4935	41.5883	50.5722	48.5827	55.6384
gene-LOC25483937	5.04887	6.69598	6.06599	10.1838	8.92914	8.27029	5.138	6.61833	10.1878	8.05301	7.36289	12.7324
gene-LOC25502189	15.473	19.8446	19.4693	20.7191	24.3812	22.0882	19.2457	21.7145	22.6846	16.8023	22.9248	27.0971
gene-LOC25483931	0	0	0.095052	0	0	0	0	0	0.707538	0	0	0
gene-LOC11440597	0.093644	0	0.073018	0.14605	0.096018	0.126399	0	0	0	0.04142	0	0
gene-LOC11440594	0	0.151854	0	0.158274	0	0.185961	0.180058	0	0	0	0	0
gene-LOC11440592	39.3036	45.169	28.5225	34.2596	40.4735	45.0755	27.0122	34.7553	51.7223	40.8905	47.1149	23.9972
Medicago_truncatula_newGene_4037	0	0	0	0	0	0	0	0	0	0.389669	0	0
Medicago_truncatula_newGene_4036	3.24121	3.65587	2.44013	3.13089	4.54534	3.38342	2.26192	2.64523	3.75246	3.00127	2.65836	2.6618
Medicago_truncatula_newGene_4035	4.96803	4.92643	6.63896	3.49745	4.22527	3.08738	6.11695	4.92796	4.17826	3.40135	3.17418	6.80961
Medicago_truncatula_newGene_4033	0.190843	0.122227	0.083216	0.59709	0.144419	3.5277	4.59457	0.237122	0.502388	0.947428	0.229434	0.119985
Medicago_truncatula_newGene_4031	0.166486	0.139189	0	0.249784	0.127359	0.103682	0	0.270704	0.043309	0.246689	0.269514	0.255309
gene-LOC25500781	7.17691	3.51482	6.69194	8.84667	13.8725	9.29402	12.436	6.16754	4.87545	5.75671	4.5609	3.36803
gene-LOC11446997	8.15208	8.18524	6.95581	8.91906	9.26575	9.18971	8.14944	8.46232	9.10192	8.56429	9.24981	9.94475
gene-LOC11446990	4.36993	3.01855	4.02953	12.9323	9.97003	12.12	7.78123	2.89518	2.60958	9.16629	8.63354	11.3393
Medicago_truncatula_newGene_4039	0.202041	0.232562	0.230721	0.343399	0.466772	0.407936	0.620048	0.450146	0.323583	0.787303	1.15586	0.693833
gene-LOC25497563	0	0	0	0	0	0	0	0	0	0	0	0
[truncated: 31,940 more rows]
