# Supplementary material for: G-type receptor-like kinase AsNIP43 interacts with rhizobia effector nodulation outer protein P and is required for symbiosis
Source: Plant Physiol. 2023 Jul 11;193(2):1527–46. doi: 10.1093/plphys/kiad318 (PMC10517198; doi:10.1093/plphys/kiad318)
Supplement: kiad318_Supplementary_Data [file kiad318_supplementary_data.zip › DS2.xlsx]

## Sheet: Sheet1
Supplemental Dataset S2
The FPKM of all genes in A. sinicus of AsNIP43-RNAi hairy roots at 1 day and 7 day post inoculation with wild-type M. huakuii 7653R
#ID	CKR1d1_FPKM	CKR1d2_FPKM	CKR1d3_FPKM	CKR7d1_FPKM	CKR7d2_FPKM	CKR7d3_FPKM	RNAiR1d1_FPKM	RNAiR1d2_FPKM	RNAiR1d3_FPKM	RNAiR7d1_FPKM	RNAiR7d2_FPKM	RNAiR7d3_FPKM
c1.graph_c0	0	0	0	0	0.69	0	0	0	0	0	0	0
c10.graph_c0	0	0	0	0	0	0	0	0	0	0	0	0
c100.graph_c0	0	0	0	0	0	0	0	0	0	0	0	0
c100.graph_c1	0	0	0	0.21	0.96	0	0	0	0	0	0	0
c10001.graph_c0	0	0	0	0	0	0	0	0	0	1.1	0	0
c10002.graph_c0	0	0	0.99	0	0	0	0	0	0	0	0.29	0
c10003.graph_c0	0	0	0	0	0.41	0	0	0	0	0	0	0
c10010.graph_c0	0	0	0	0	0	0	0	0	0	0	0	0
c10013.graph_c0	0	0	0.42	0	0	0	0	0	0	0.28	0	0
c10016.graph_c0	0	0	0	2.85	0	0	0	0	0	0	0	0
c10017.graph_c0	0	0	0	0	0	0	0	0	0	0	0	0
c10018.graph_c0	0	0	0	0	0.65	0	0	0	0	0	0	0
c1002.graph_c0	0	0	0	0	0	0	0	0	0.79	0	0	0
c1002.graph_c1	0	0	0	0	0	0	0	0	0	0	0	0
c10020.graph_c0	0	0	0	0	0	0	0	0	0	0	0.48	0
c10022.graph_c0	0	0	0	0	0	0	0	0	0	0	0	0
c10028.graph_c0	0	0	0	0.81	0	0	0	0	0	0	0	0
c10032.graph_c0	0	0	0	0	0	0	0	0	0	0	0	0
c10038.graph_c0	0	0	0	0	0	0	0	0	0	0	0	0
c10046.graph_c0	0	0	1.03	0	0	0	0	0	0	0	0	0
c1005.graph_c0	0	0	0	0	0	0	0	0	0	0	0	0
c10062.graph_c0	0	0	0	0	0	0	0	0	0	0	0	0.95
c10064.graph_c0	1.21	0	0	0	0	0	0	0	0	0	0	0
c1007.graph_c0	0	0	0	0	0	0	0	0	0	0	0	0
c10071.graph_c0	0	0	0	0	0	1.14	0	0	0	0	0	0
c10074.graph_c0	0	0	0	0	0	0	0	0	0	0	0	0
c10077.graph_c0	0	0	0	0	0	0	0	0	0	0	0	0
c10077.graph_c1	0	0	0	0	0	0	0	0	0	0	0	0
c10078.graph_c0	0	0	0	0	0	0	0	0	0	0	0	0
c10083.graph_c0	0	0	0	0	0	0	0	0	0	0	2.26	0
c10087.graph_c0	0	0	0	0	0	0	0	0	0	0.49	0	0
c1009.graph_c0	0	0	0	0	0	0.43	0	0	0	0	0	0
c10102.graph_c0	0	0	0	0	0.6	0	0	0	0	0	0.52	0
c10111.graph_c0	0	0	0	0	0	0	0	0	0	0	0	0
c10113.graph_c0	0	0	0	0.5	0	0.27	0	0	0	0	0	0
c10135.graph_c0	0	0	0	0	0	0	0	0	0	0	0	0
c10135.graph_c1	0	0	1.62	0	0	0	0	0	0	0	0	0
c10142.graph_c0	0	0	0	0	0	1.06	0	0	0	0	0	0
c10145.graph_c0	0	0	0	0	0	0	0	0	0	0	0	0
c10149.graph_c0	0	0	0	0	0	0	0	0	0	0.76	0	0
c10150.graph_c0	0	0	0	0	0	0	0	0	0	0	0	0
c10157.graph_c0	0	0	0	0.77	0.62	0	0	0	0	0	0	0
c10163.graph_c0	0	0	0	0	0	0	0	0	0	0	0	0
c10165.graph_c0	0	0	0	0	0	0.51	0	0	0	0	0	0
c1017.graph_c0	0	0	0	0	0	0	0	0	0	0	0	0
c10178.graph_c0	0	0	0	0	0	0	0	0	0	0	0	0
c10188.graph_c0	0	0	0	0	0	0	0	0	0.84	0	0	0
c10192.graph_c0	1.02	0	0	0	0	0	0	0	0	0	0	0
c10193.graph_c0	0	0	0	0	0	0	0	0	0	0	0.77	0
c10198.graph_c0	0	0	0	0	0	0	0.38	0	0	0	0	0
c10201.graph_c0	0	0	0	0	0.5	0	0	0	0	0	0.44	0.5
c1021.graph_c0	0	0	0	0	0	0	0	0	0	0	0	0
c10211.graph_c0	0	0	0	1.56	0	0	0	0	0	0	0	0
c10213.graph_c0	0	0	0	0	0	0	0	0	1.2	0	0	0
c10220.graph_c0	0	0	0	0	0	0	0	0	0	0	0	0
c10220.graph_c1	0	0	0	0	0	0	0	0	0	0	0	0
c10222.graph_c0	0.68	0	0	0	0	0	0	0.24	0	0	0	0
c10232.graph_c0	0	0.68	0	0	0	0	0	0	0	0	0	0
c10233.graph_c0	0	0	0	0	0	0	0.42	0	0.38	0.29	1.85	0
c10234.graph_c0	0	0	0	0	0	0	0	0	0	0.35	0	0
c10237.graph_c0	0	0	0	0	0	0	0	0	0	0	0	0
c10239.graph_c0	0	0	0	0	0.68	0	0	0	0	0	0	0
c10239.graph_c1	0	0	0	0.37	0.21	0	0	0	0	0	0	0
c10242.graph_c0	0	0	0	0	0	0	0	0	0	0	0	0
c10244.graph_c0	0	0	0	0.32	0.73	0	0	0	0	0	0	0
c10245.graph_c0	0	0	0	0.32	1.09	0	0	0	0	0	0	0
c10247.graph_c0	0	0	0	0	0.28	0	0.28	0	0	0	0	0
c10255.graph_c0	0	0	0	0	0	0	0	0	0	0	0	0
c10258.graph_c0	0	0	0	0	0	0	0	0	0	0	0	0
c10259.graph_c0	0	0	0	0	0	0	0	0	0	0	0	0
c10262.graph_c0	0	0	0	0	0	0	0	0	0	0	0	0
c10264.graph_c0	0	0	0	0	0	0	0	0	0	0	2	0
c10266.graph_c0	0	0	0	0	0.82	0	0	0	0	0	0	0
c10269.graph_c0	0	0.55	0	0	0	0	0	0	1.11	0	0	0
c10271.graph_c0	0	0	0	0	0	0	0	0	0	0	0	0
c10277.graph_c0	0	0	0	0	0	0	0	0	0	0	0	0
c10287.graph_c0	0	0	0	0	0.79	0	0	0	0	0	0	0
c10293.graph_c0	0	0	0	0	0	0	0	0	0	0	0	0
c10295.graph_c0	0	0	0	0	1.3	0	0	0	0	0	0	0
c10296.graph_c0	0	0	0	0.52	0.59	0	0	0	0	0	0	0
c10296.graph_c1	0	0	0	0	0	0	0	0	0	0	0	0
c1030.graph_c0	0	0	0	0	0	0	0	0	0	0	0	0
c10305.graph_c0	0	0	0	0	0	0	0	0	0	0.34	0	0
c10306.graph_c0	0	0	0	0	0	2.34	0	0	0	0	0	0
c10317.graph_c0	0	0	0	0	0	0	0	0	0	0	0	0
c10320.graph_c0	0	1.27	0	0	0	0	0	0	0	0	0	0
c10321.graph_c0	0	0	0	0	0	0	0	0	0	0	0	0
c10323.graph_c0	0	0	0	0	0	0	0	0	0	0	0.51	0
c1033.graph_c0	0	0	0	0	0	0	0	0	0	0	0	0
c10336.graph_c0	0	0	0	0	0	0	0	0	0	0	0	0
c10342.graph_c0	0	0	0	0	0	0	0	0	0	0	0	0
c10352.graph_c0	0	0	0	0	0	0	0	0	0	0	0	0
c10354.graph_c0	0	0	0	0	0	0	0	0	0	0	0	0
c10355.graph_c0	0	0	0	0	0	0	0	0	0	0	0	0
c10362.graph_c0	0	0	0	0	0	0	0	0	0	0	0	0
c10362.graph_c1	0	0	0	0	0	0	0	0	0	0	0.27	0
c10373.graph_c0	0	0	0	0	0	0	0	0	0	0	0	0
c10379.graph_c0	0	0	0	0	0	0	0	0	0	0	0	0
c10381.graph_c0	0	0	0	0	0	0	0	0	0	0	0	0
c10388.graph_c0	0	0	0	0	0	0	0	0.61	0	0	0	0
c10391.graph_c0	0.36	0	0	0	0.37	0	0	0	0.18	0	0.33	0
c10393.graph_c0	0	0	0	0	0	0	0	0	0	0	0	0
c10404.graph_c0	0	0	0	0	0	0	0	0	0	0	0	0
c10408.graph_c0	0	0	0	0	0	0	0	0	0	0	2.38	0
c10416.graph_c0	0	0	0	0	0	0	0	0	0	0	0	0
c10419.graph_c0	0.57	0	0	0	0	0	0	0	0	0	0	0
c10426.graph_c0	0	0	0	0	0	0	0	0	0	0	0	0
c1043.graph_c0	0	0	0	0	0	0	0	0	0	0	0	0
c10431.graph_c0	0	0	0	0	0	0	0	0	0	0	0	0
c10438.graph_c0	0	0	0	0	1.47	0	0	0	0	0	0	0
c10445.graph_c0	0	0	0	0	0	0	0	0	0	0	0	0
c10454.graph_c0	0	0	0	0	0	0.3	0	0	0	0	0	0
c10457.graph_c0	0	0	0	0	0	0	0	0	0	0	1.35	0
c10463.graph_c0	0	0	0	0	0.43	0.62	0	0	0	0	0	0
c10466.graph_c0	0	0	0	0	0	0	0	0	0	0	0	0
c10468.graph_c0	0	0	0	0	0	0	0	0	0	0	0	0
c10488.graph_c0	0	0	0	0	0	0	0	0	0	0	0	0
c10491.graph_c0	0	0	0	0	0	0	0	0	0	0	2.04	0
c105.graph_c0	0	0	0	0	0	0	0	0	0	0	0	0
c10502.graph_c0	0	0	0	0	0	1.96	0	0	0	0	0	0
c10508.graph_c0	0	0	0	0	0	0	0	0	0	0	0	0
c10509.graph_c0	0	0	0	0	0.84	0	0	0	0	0	0	0
c10521.graph_c0	0	0	0	0	0	0	0	0	0	0	0	0
c10522.graph_c0	0	0	0	0	0	0	0	0	0	0	0	0
c10523.graph_c0	0	0	0	0	0	0	0	0	0	0	0	0
c10524.graph_c0	0	0	0	0	0	0	0	0	0	0	0	0
c10537.graph_c0	0	0	0	0	0	0	0	0	0	0	1.25	0
c10539.graph_c0	0	0	0	0.21	0.24	0	0	0	0	0	0	0
c10543.graph_c0	0	0	0	0.48	0	0	0	0	0	0	0	0
c10546.graph_c0	0	0	0	0	0	0	0	0	0	0	0	0
c10561.graph_c0	0	0	0	0	0	0	0	0	0	0	0	0
c10568.graph_c0	0	0	0	0	0	0	0	0	0	0	0	0
c10569.graph_c0	0	0	0	0	0	0	0	0	0	0	0	0
c10584.graph_c0	1.44	0	0	0	0	0	0	0	0	0	0	0
c10591.graph_c0	0	0	0	0.72	0.8	0	0	0	0	0	0	0
c106.graph_c0	0	0	0	0	0	0	0	0	0	0	0	0
c10600.graph_c0	0	0	0	0	0	0	0	0	0	0	0	0
c1061.graph_c0	0	0	0	0	0	0	0	0	1.77	0	0	0
c10613.graph_c0	0	0	0	0	0	0.9	0	0	0	0	0	0
c10615.graph_c0	0	0	0	0	0	0	0	0	0	0	0	0
c10617.graph_c0	0	0	0	0	0	0	0	0	0	0	0	0
c10618.graph_c0	0	0	0	0	0	0	0	0	0	0	0	1.74
c1062.graph_c0	0	0	0	0	0	0	0	0	0	0	0	0
c1062.graph_c1	0	0	0	0	0	0	0	0	0	0	0	0
c10624.graph_c0	0	0	0	0	0	0	0	0	0	0	0	0
c10639.graph_c0	0	0	0	0	0	0	0	0	0	0	0	0
c10649.graph_c0	0	0	0	0	5.15	0	0	0	0	0	0	0
c1065.graph_c0	0	0	0	0	0.24	0	0	0	0	0	0	0
c1065.graph_c1	0	0	0	0	0	0	0	0	0	0	0	0
c10651.graph_c0	0	0	0	0	0	0	0	0	1.03	0	0	0
c10656.graph_c0	0	0	0	0	0	0	0	0	0	0	0	0
c10656.graph_c1	0	0	0	1.5	0	0	0	0	0	0	0	0
c10665.graph_c0	0	0	0	0	0	0	0	0	0	0	0	0
c10669.graph_c0	0	0	0	0	0	0	0	0	0	0	0	0
c10676.graph_c0	0	0	0	0	0	0	0	0	0	0	0	0
c10681.graph_c0	0	0	0	0	0	0	0	0	0	0	0	0
c10684.graph_c0	0	0	0	0.62	0.14	0	0	0	0	0	0	0
c10686.graph_c0	0	0	0	1.07	0	0	0	0	0	0	0	0
c1069.graph_c0	0	0	0	0	0	0	0	0	0	0	0	0
c10690.graph_c0	0	0	0	0	0	0	0	0	1.13	0	0	0
c10694.graph_c0	0	0	0	0	0	0	0	0	0	0	0	0
c10697.graph_c0	0	0	0	0	0.76	0	0	0	0	0	0	0
c107.graph_c0	0	0	0	0	0	0	0	0	0	0	0	0
c1070.graph_c0	0	0	0	0	0	0	0	0	0	0	0	0
c10700.graph_c0	0	0	0	0	0	0	0	0	0	0	0	0
c10702.graph_c0	0	0	0	0	0	0	0	0	0	0	0	0
c10712.graph_c0	0	0	0	0	0	0	0	0	0.88	0	0	0
c10719.graph_c0	0	0	0	0	0	0	0	0	0	0	0	0
c10725.graph_c0	0	0	0	0	0	0	0	0	0	0	0	0
c10729.graph_c0	0	0	0	0	0	0	0	0	0	0	1.7	0
c10736.graph_c0	0	0	0	0	0	0	0	0	0	0	0	0
c10738.graph_c0	0	0	0	0	0	0	0	0	0	0	0	0
c10741.graph_c0	0	0	0	0	0	0	0	0	0	0	0	0
c10747.graph_c0	0	0	0	0	0	0	0	0	0	0	0	0
c10758.graph_c0	0	0	0	0	0	0	0	0	0	0	0	0
c10759.graph_c0	0	0	0	0	0	0	0	0	0	0	0	0
c1078.graph_c0	0	0	0	0	0	0	0	0	0	0	0	0
c10790.graph_c0	0	0	0	0	0	0	0	0	0	0	0	0
c10794.graph_c0	0	0	0	0	0	0	0	0	0	0	0	0
c10805.graph_c0	0	0	0	1.43	0	0	0	0	0	0	0	0
c10806.graph_c0	0	0	0	0	0	0	0	0	0	0	0	0
c10808.graph_c0	0	0	0	0	0	0	0	0	0	0	0	0
c10814.graph_c0	0	0	0	0	0	0	0	0	0	0	0	0
c10815.graph_c0	0	0	0	0	0	0.74	0	0	0	0	0	0
c10820.graph_c0	0	0	0	0	0.79	0	0	0	0	0	0	0
c10829.graph_c0	0	0	0	0	0	0	0	0	0	0.84	0	0
c10834.graph_c0	0	0	0	0.63	0	0	0	0	0	0	0.32	0
c10840.graph_c0	0	0	0	0	0	0	0	0	0	0	0	0
c10844.graph_c0	0	0	0	0	0	0	0	0	0	0	0	0
c10851.graph_c0	0	0	0	1.79	0	0	0	0	0	0	0	0
c10860.graph_c0	0	0	0	0	0	0	0	0	0	0	0	0
c10861.graph_c0	0	0	0	0	0	0	0	0	0	0	0	0
c10862.graph_c0	0	0	0	0	0	0	0	0	0	0	0	0
c10866.graph_c0	0	0	0	0	0	0	0	0	0	0	0.72	0
c10870.graph_c0	0	0	0	0	0	0	0	0	0	0	0	0
c10871.graph_c0	0	0	0	0	0	0	0	0	0	0	0.58	0
c10877.graph_c0	0	0	0	0	0	0	0	0	0	0	0	0
c10885.graph_c0	0	0	0	0	0	0	0	0	0	0	0	0
c10886.graph_c0	0	0	0	0	0	0	0	0	0	0	0	0
c10887.graph_c0	0	0	0	0	0	0	0	0	0	0	0	0
c10888.graph_c0	0	0	0	0	0	0	0	0	0	0	0	0
c10888.graph_c1	0	0	0	0	0	0	0	0	0	0	0	0
c10891.graph_c0	0	0	1.42	0	0	0	0	0	0	0	0	0
c10898.graph_c0	0	0	0	0	0	0	0	0	0	0	0	0
c10903.graph_c0	1.33	0	0	0	0	0	0	0	0	0	0	0
c10908.graph_c0	0	0	0	0	0	0	0	0	0	0	0	0
c10910.graph_c0	0	0	0	0	0	0	0	0	0	0	0.42	0
c10913.graph_c0	0	0	0	0	0	0	0	0	0	0	0	0
c10919.graph_c0	0	0	0	0	0	0	0	0	0	0	0	0
c1093.graph_c0	0	0	0	0	0	0	0	0	0	0	0	0
c10937.graph_c0	0	0	0	0	1.06	0	0	0	0	0	0	0
c1094.graph_c0	0	0	0	0	0	0	0	0	0	0	0	0
c10955.graph_c0	0	0	0	0	0	0	0	0	0	0	0	0
c10964.graph_c0	0	0	0	0	0	0	0	0	0	0	0	0
c10965.graph_c0	0	0	0.9	0	0	0	0	0	0	0	0	0
c10971.graph_c0	0	0	0	0.5	0.28	0	0	0	0	0	0	0
c10973.graph_c0	0	0	0	1.33	0	0	0	0	0	0	0	0
c10974.graph_c0	0	0	0	0	0	0	0	0	0	0	0	0
c10975.graph_c0	0	0	0	0	0	0	0	0	0	0	0	0
c10977.graph_c0	0	0	0	0	0	0	0	0	0	0	0	0
c1098.graph_c0	0	0	0	0	0	0	0	0	0	0	0	0
c10997.graph_c0	0	0	0	0	0	0	0	0	0	0	0	0
c11.graph_c0	0	0	0	0	0	0	0	0	0.65	0	0	0
c11.graph_c1	0	0	0	0	0	0	0	0	0	0	0	0
c110.graph_c0	0	0	0	1.45	0.56	0	0	0	0	0	0	0
c1101.graph_c0	0	0	0	0	0	0	0	0	0	0	0	0
c11015.graph_c0	0	0	0	0	0	0	1.28	0	0	0	0	0
c11016.graph_c0	0	0	0	0	0	0	0	0	0	0	0	0
c11021.graph_c0	0	0	1.85	0	0	0	0	0	0	0	0	0
c11028.graph_c0	0	0	0	0	0	0	0	0	0	0	0	0
c11043.graph_c0	0	0	0	0	0	0	0	0	0.73	0	0	0
c11048.graph_c0	0	0	0	0	0	0	0	0	0	0	0	0
c11049.graph_c0	0	0	0	0	0	0	0	0	0	0	0	0
c11053.graph_c0	0	0	0	0	0	0	0	0	0	0	0	0
c11058.graph_c0	0	0	0	0	1.22	0	0	0	0	0	0	0
c11063.graph_c0	0	0	0	1.28	0.49	0	0	0	0	0	0	0
c11063.graph_c1	0	0	0	0	0	0	0	0	0	0	0	0
c11067.graph_c0	0	0	0	0.41	0.92	0	0	0	0	0	0	0
c11068.graph_c0	0	0.23	0	0	0	0	0	0	0	0.84	0	0
c11079.graph_c0	0	0	0	0	0	0	0	0	0	0	0	0
c1109.graph_c0	0	0	0	0	0	0	0	0	0	0	0	0
c11095.graph_c0	0	0	0	0	0	0	0	0	0	0	0	0
c11096.graph_c0	0	0	0	0	0.85	0	0	0.35	0.33	0.12	0	0
c111.graph_c0	0	0.7	0	0	0	0	0	0	0	0	0	0
c11102.graph_c0	0	0	0	0	0.26	0	0.51	0.26	0	0.53	0	0
c11105.graph_c0	0	0	0	0	0	0	0	2.51	0	0	0	0
c11117.graph_c0	0	0	0	0	0	0	0	0	0	0	0	0
c11119.graph_c0	0	0	0	0	0	0	0	0	0	0	2.24	0
c11121.graph_c0	0	0	0	0	0	0	0	0	0	0	0	0
c11124.graph_c0	0	0	0	0	1.15	0	0	0	0	0	0	0
c11131.graph_c0	0	0	0	1.16	0	0	0	0	0	0	0	0
c11138.graph_c0	0	0	0	0	0	0	0	0	0	0	0	0
c11143.graph_c0	0	0	0	0	0	0	0	0	0	0	0	0
c11154.graph_c0	0	0	0	0	1.36	0	0	0	0	0	0	0
c11163.graph_c0	0	0	0	0	0	0	0	0	0	0	0	0
c11174.graph_c0	0	0	0	0	0	0	0	0	0	0	0	0
c11179.graph_c0	0	0	0	0	0	0.53	0	0	0	0	0	0
c11179.graph_c1	0	0	0	0	0	0	0	0	0	0	0	0
c11182.graph_c0	0	0	0	0	0	0	0	0	0	0	0	0
c1119.graph_c0	0	0	0	0	0	0	0	0	0	0	0	0
c11192.graph_c0	0	0	0	0	0	1.12	0	0	0	0	0	0
c11195.graph_c0	0	0	0	0	0	0	0	0	0	0	0	0
c11196.graph_c0	0	0	0	0	0	0	0	0	0	0	0	0
c1120.graph_c0	0	0	0	0	0	0	0	0	0	0	0	0
c11215.graph_c0	0	0	0	0	0	0	0	0	0	0	0	0
c11223.graph_c0	0	0	0	0	0	0	0	0	0	0.6	0	0
c11224.graph_c0	0	1.09	0	0	0	0	0	0	0	0	0	0
c11240.graph_c0	0	0	0	0	0	0	0	0	0	0	0	0
c11241.graph_c0	0	0	0	0	0	0	0	0	0	0	0	0
c11242.graph_c0	0	0	0	0	0	0	0	0	0	0	0	0
c11243.graph_c0	0	0	0	0	0	0	0	0	0	0	0	0
c11246.graph_c0	0	0	0	0	0.57	0	0	0	0	0	0	0
c1125.graph_c0	0	0	0	0	0	0	0	0	0	0	0	0
c11251.graph_c0	0	0	0	0.53	0.9	0	0	0	0	0	0	0
c11255.graph_c0	0	0	0	0	0	0	0	0	0	0	0	0
c1126.graph_c0	0	0	0	0	0	0	0	0	0	0	0	0
c11260.graph_c0	0	0	0	0.24	0.27	0	0	0	0	0	0	0
c11270.graph_c0	0	0	0	0	0	0	0	0	0	0	0	0
c11278.graph_c0	0	0	0	0	0	0	0	0	0	0	0	0
c11286.graph_c0	0	0	0	0	0	0	0	0	0	0	0	0
c11288.graph_c0	0	0.91	0	0	0	0	0	0	0	0	0	0
c11289.graph_c0	0	1.66	0	0	0	0	0	0	0	0	0	0
c113.graph_c0	0	0	0	0	0	0	0	0	0	0	0	0
c1130.graph_c0	0	0	0	0	0.76	0	0	0	0	0	0	0
c11302.graph_c0	0	0	0	0	0.55	0	0	0	0	0	0	0
c11307.graph_c0	0	0	0	0	0	0	0	0	0	0	0.91	0.12
c11314.graph_c0	0	0	0	0	0	0	0	0	0	0	0	0
c11315.graph_c0	0	0	0	0	1.38	0	0	0	0	0	0	0
c11318.graph_c0	0	0.33	0	0	0	0.17	0.17	0	0.17	0	0.32	0.53
c11338.graph_c0	0	0	0	0	0	0	0	0	0	0	1.15	0
c1134.graph_c0	0	0	0	0	0	0	0	0	0	0	0	0
c11342.graph_c0	0	0	0	0	0.42	0	0	0	0.4	0	0	0.14
c11353.graph_c0	0	0	0	1.16	0	0	0	0	0	0	0	0
c11359.graph_c0	0	0	0	0	0	0	0	0	1.13	0	0	0
c11367.graph_c0	0	0	0	0	0	0	0	0	0	0	0	0
c1137.graph_c0	0	0	0	0	0	0	0	0	0	0	0	0
c1137.graph_c1	0	0	0	0	0	0	0	0	0	0	0	0
c11375.graph_c0	0	0	0	0	0	0	0	0	0	0	1.19	0
c11384.graph_c0	0	0	0	0	0	0	0	0	0	0	0	0
c11387.graph_c0	0	0	0	0	0.99	0	0	0	0	0	0	0
c11405.graph_c0	0	0	0	0	0.6	0	0	0	0	0	0	0
c11408.graph_c0	0	0	0	0.7	0.4	0	0	0	0	0	0	0
c11409.graph_c0	0	0	0	0	0	0	0	0	0	0	0	0
c11413.graph_c0	0	0	0	0	0.44	0	0	0	0	0	0	0
c11420.graph_c0	0	0	0	0	0	0	0	0	0	1.21	0	0
c11424.graph_c0	0	0	0	0	0	0.63	0	0	0	0.44	0	0.65
c11427.graph_c0	0	0	0	0	0	0	0	0	0	0	0	0
c11429.graph_c0	0	0	0	0	0	0	0	0	0	0	0.34	0.77
c1143.graph_c0	0	0	0	0	0	0	0	0	0	0	0	0
c11433.graph_c0	0	0.69	0	0	0	0	0	0	0	0	0	0
c11458.graph_c0	0	0	0	0	0	0	0	0	0	0	0	0
c11459.graph_c0	0	0	0	0	0	0	0	0	0	0	0	0
c1146.graph_c0	0	0	0	0	0	0	0	0	0	0	0	0
c11468.graph_c0	0	0	0	0	0	0	0	0	0	0	0	0
c11472.graph_c0	0	0	0	0	0	0	0	0	0	0	0	0
c11481.graph_c0	0	0	0	0	0	0	0	0	0	0	0	0
c11486.graph_c0	0	0	0	0	0	0	0	0	0	0	0	0
c11487.graph_c0	0	0.63	0	0	0	0	0	0	0.43	0	0	0.23
c115.graph_c0	0	0	0	0	0	0	1.04	0	0	0	0	0
c11525.graph_c0	0	0	0	0	0	0	0	0	0	0	0	0
c11530.graph_c0	0	1.3	0	0	0	0	0	0	0	0	0	0
c11531.graph_c0	0	0	0	1.64	0	0	0	0	0	0	0	0
c1154.graph_c0	0	0	0	0	0	0	0	0	0	0	0	0
c11541.graph_c0	0	0	0	0	0	0	0	0	0	0	0	0
c11542.graph_c0	0	0	0	0	0	0	0	0	0	0	0	0
c11543.graph_c0	0	0.53	0	0.26	0	0	0	0.29	0	0	0	0
c11549.graph_c0	0	0	0	0	0	0	0	0	0	0	0	0
c1155.graph_c0	0	0	0	0	0.81	0	0	0	0	0	0	0
c11550.graph_c0	0	0	0	0	0	0	0	0.76	0	0	0	0
c11551.graph_c0	0	0	0.57	0	0	0	0.55	0	0.52	0.19	0	0
c11562.graph_c0	0	0	0	0	0	0	0	0	0	0	0	0
c11564.graph_c0	0	0	0	0	0	0	0	0	0	0	0	0
c1157.graph_c0	0	0	0	0	0	0	0	0	0	0	0	0
c11574.graph_c0	0	0	0	0	0	0	0	0	0	0	0	0
c11578.graph_c0	0	0	0	0	0	0	0	0	0	0	0	0
c1158.graph_c0	0	0	0	0	0.69	0	0	0	0	0	0	0
c1158.graph_c1	0	0	0	0.27	0	0.29	0	0	0	0	0	0
c11585.graph_c0	0	0	0	0	0	0	0	0	0	0	0	0
c11585.graph_c1	0	0	0	0	0	0	0.34	0	0.94	0	0	0
c11596.graph_c0	0	0	0	0	0	0	0	0	0	0	0	0
c11597.graph_c0	0	0	0	0	0	0	0	0	0	0	0	0
c11611.graph_c0	0	0	0	0	1.65	0	0	0	0	0	0	0
c11619.graph_c0	0	0	0	0	0	0	0	0	0	0	0	0
c11623.graph_c0	0	0	0	0	0	0	0	0	0	0	0	0
c1164.graph_c0	0	0	0	0	0	0	0	0	0	0	0	0
c11640.graph_c0	0	0	0	0	0	0	0	0	0	0	0	0
c11640.graph_c1	0	0	0	0	0	0	0	0	0	0	0	0
c11644.graph_c0	0	0	0	0.94	0.54	0	0	0	0	0	0	0
c11651.graph_c0	0	0	0	0	0	0	0	0	0	0	0	0
c1166.graph_c0	0	0	0	0	0	0	0	0	0	0	0	0
c11665.graph_c0	0	0	0	0	0.62	0	0	0	0	0	0	0
c11667.graph_c0	0	0	0	0	0	0	0	0	0	0	0	0.32
c11669.graph_c0	0	0.52	0	1	0	0	0	0	0	0	0	0
c11670.graph_c0	0	0	0	0.28	0	0	0	0	0	0	0	0
c11674.graph_c0	0	0	0	0	0	1.59	0	0	0	0	0	0
c11678.graph_c0	0.32	0.62	0	0	0	0	0	0	0	0	0	0
c11681.graph_c0	0	0	0	0	0	0	0	0	0.91	0	0	0
c11687.graph_c0	0	0	0	0	0	0	0	0	0	0	0	0
c11696.graph_c0	0	0.2	0.22	0	0	0	0	0	0.6	0.15	0	0
c11697.graph_c0	0	0.66	0	0	0	0	0	0.36	0	0	0.32	0
c117.graph_c0	0.62	0	0	0	0	0	0	0	0	0	0	0
c1170.graph_c0	0	0	0.8	0	0	0	0	0	0	0	0	0
c11700.graph_c0	0	0	0	0	0	0	0	0	0	0	0	0
c11701.graph_c0	0	0	0	0	0.39	0	0	0	0	0	0	0
c11703.graph_c0	0	0	0	0	0	0	0	0	0	0	0	0
c11704.graph_c0	0	0	0	0	0	0	0	0	0	0	0	0
c11707.graph_c0	0	0	0	0	0	0	0	0	0	0	0	0
c11708.graph_c0	0	0	0	0.41	0.94	0	0	0	0	0	0	0
c1171.graph_c0	0	0	0	0	1.17	0	0	0	0	0	0	0
c11722.graph_c0	0	0	0	0	0	0	2.14	0	0	0	0	0
c11724.graph_c0	0	0	0	0.34	0.77	0.36	0	0	0	0	0	0.39
c11729.graph_c0	0	0	0	0	0	0	0	0	0	0	0	0
c1173.graph_c0	0	0	0	0	0	0	0	0	0	0	0	0
c11731.graph_c0	0	0	0	0	0	0	0	0	0	0	0	0
c11742.graph_c0	0	0	0	0.86	0	0	0	0	0	0	0	0
c11744.graph_c0	0	0	0	0.34	0.58	0.19	0	0	0	0	0	0
c11752.graph_c0	0	0	0	0	0	0	0	0	0.3	0.44	0	0
c11753.graph_c0	0	0	0	0	0	0	0	0	0	0	0	0
c11758.graph_c0	0	0	0	2.15	0	0	0	0	0	0	0	0
c11761.graph_c0	0	0	0	0	0	0	0	0	0	0	0	0
c11763.graph_c0	0	0	0	0	0	0	0	0	0	0	0	0
c11766.graph_c0	0	0	0	0	0	0	0	2.05	0	0	0	0
c11779.graph_c0	0	0	0	0	0	0	0	0	0	0	0	0
c11782.graph_c0	0	0	0	0	1.11	0	0	0	0	0	0	0
c11785.graph_c0	0	0	0	0	0	0	0	0	0	0	0	0
c11787.graph_c0	0	0	0	0	0	0	0	0	0	0	0	0
c11789.graph_c0	0	0	0	0	0	0	0	0	0	0	0	0
c11792.graph_c0	0	0	0	0	0.64	0	0.32	0.32	0	0	0.57	0
c11797.graph_c0	0	0	0	1.65	0	0	0	0	0	0	0	0
c118.graph_c0	0	0	0	0	0	0	0	0	0	0	0	0
c1181.graph_c0	0	0	0	0	0	0	0	0	0	0	0	0
c11821.graph_c0	0	0	0	0	0	0	0	0	0	0	0	0
c11829.graph_c0	0	0	0	0	0	0	0	0.76	0	0	1.36	0
c11831.graph_c0	0	0	0	0	0	0	0	0	0	0	0	0
c11835.graph_c0	0	0	0	0	0	0	0	0	0	0	0	0
c11837.graph_c0	0	0	0	0	0	0	0	0	0	0	0	0
c1184.graph_c0	0	0	0	0.83	0	0	0	0	0	0	0	0
c11847.graph_c0	0	0	0	0	0	0	0	0	0	0	0	0
c11849.graph_c0	0	0.39	0.65	0	0	0	0	0.21	0	0	0	0
c1185.graph_c0	0	0	0	0	0	0	0	0	0	0	0	0
c11850.graph_c0	0	0	0	0	0.42	1.19	0	0	0	0	0	0
c11851.graph_c0	0	0	0	0	0	0	0	0	0	0	0	0
c1186.graph_c0	0	0	1.09	0	0	0	0	0	0	0	0	0
c11865.graph_c0	0	0	0	0	0	0	0	0	0	0	0	0
c11869.graph_c0	0	0	0	0	0	0	0	0	0	0	0	0
c11879.graph_c0	0	0	0	0.93	0.53	0.25	0	0	0	0	0	0
c11883.graph_c0	0	0	0	0	0	0.7	0	0	0	0	0	0
c119.graph_c0	0	0	0	0	0	0	0	0	0	0	0	0
c119.graph_c1	0	0	0	0	0	0	0	0	0	0	0	0
c11903.graph_c0	0	0	0	0	0	0	0	0	0	1.24	0	0
c11908.graph_c0	0	0	0	0	0	0	0	0	0	0	0	0
c11913.graph_c0	0	0	0	0	1	0	0.99	0	0	0	0	0
c11914.graph_c0	0	0	0	0	0	0	0	0	0	0	0	0
c11916.graph_c0	0	0	0	0	0	0	0	0	0	0	0	0
c11919.graph_c0	0	0	0	0	0	0	0	0	0	0	0	0
c11922.graph_c0	0	0	0	0	0	0	0	0	0	0	0	0
c11929.graph_c0	0	0	0	0	0	0	0	0	0	0	0	0
c1193.graph_c0	0	0.35	0	0	0	0.36	0	0	0	0	0	0
c11930.graph_c0	0	0	0	0	0	0	0	0	0	0	0	0
c11932.graph_c0	0	0	0	0	0	0	0	0	0	0	0	0
c11934.graph_c0	0	2.37	0	0	0	0	0	0	0	0	0	0
c11944.graph_c0	0	0	0	0	0	0	0	0	0	0	0	0
c11946.graph_c0	0	0	0	0	0	0	0	0	0	0	0	0
c11951.graph_c0	0	0	0	0	0	0	0	0	0.75	0	0	0
c11952.graph_c0	1.83	0	0	0	0	0	0	0	0	0	0	0
c11958.graph_c0	0	0	0	0	0	0	0	0	0	0	0	0
c11964.graph_c0	0	0	0	0	0	0	0	0	0	0	0	0
c1197.graph_c0	0	0	0	0	0	0	0	0	0	0	0	0
c11970.graph_c0	0	0	0	0	0	0	0	0	0	0	0	0
c11972.graph_c0	0	0	0	0	0	0	0	0	1.06	0	0	0
c11978.graph_c0	0	0	0	0	0	0	0	0	0	0	1.47	0
c11987.graph_c0	0	0	0	0	0	0	0	0	0	0	0	0
c11992.graph_c0	0	0	0	0	0	0	0	0	0	0	1.76	0
c11998.graph_c0	0	0	0	0	0	0	0	0	0	0	0	0
c120.graph_c0	0	0	0	0	0	0.5	0	0	0	0	0	0.55
c12001.graph_c0	0	0	0	0	0	0	0	0	0	0	0	0
c12009.graph_c0	0	0	0	0	0	0	0	0	0	0	0.48	0
c12010.graph_c0	0	0	0	0	0	0	0	0	0	0	0	0
c12011.graph_c0	0	0	0	0	0	0	0	0	1.46	0	0	0
c12021.graph_c0	0	0	3.93	0	0	0	0	0	0	0	0	0
c12025.graph_c0	0.46	0.11	0.25	0	0	0	0	0	0	0	0.21	0.12
c1203.graph_c0	0	0	0	0	0	0	0	0	0	0	0	0
c12037.graph_c0	0	0	0	0	1.06	0	0	0	0	0	0	0
c12043.graph_c0	0	0	0	0.54	1.2	0	0	0	0	0	0	0
c12048.graph_c0	0	0	0	0	0	0	0	0	0	0	0	0
c12053.graph_c0	0	0	0	0	0	0	0	0	0	0.42	0	0.63
c12068.graph_c0	0	0	0	1.25	0	0	0	0	0	0	0	0
c1207.graph_c0	0	0	0	0.6	0	0	0	0	0	0	0	0
c12074.graph_c0	0	0	0	0	0	0	0	0	0	0	0.96	0
c12080.graph_c0	0	0	0	2.15	0	0	0	0	0	0	0	0
c12087.graph_c0	0	0	0	0	0	0	0	0	0	0	0	0
c12093.graph_c0	0	0	0	0	0.54	0	0	0	0	0	0	0
c121.graph_c0	0	0	0	0	0	0	0	0	0	0	0	0
c12102.graph_c0	0	0	0	0	0	0	0	0	3.38	0	0	0
c12105.graph_c0	0	0	0	0	0	0	0	0	0	0	0	0
c12108.graph_c0	0	0	0.28	0	0.28	0	0	0	0.52	0.19	0	0.28
c12110.graph_c0	0	0	0	0	0	0	0	0	1.45	0	0	0
c12125.graph_c0	0	0	0	0	0	0	0	0	0	0	0	0
c12133.graph_c0	0	0	0	0	0.82	0	0.41	0	0	0	0	0
c12137.graph_c0	0	0	0	0	0	0	0	0	0	0	0	0
c12141.graph_c0	0	0	0.89	0	0.29	0	0	0	0	0.2	0	0
c12154.graph_c0	0	0	0	0	1.05	0	0	0	0	0	0	0
c12158.graph_c0	0	0	0	1.53	0	0	0	0	0	0	0	0
c12162.graph_c0	0	0	0	0	0	0	0	0	0	0	0	0
c12163.graph_c0	0	0	0	0	0	0	0	0	0	0	0	0
c12168.graph_c0	0	0	0	0	0	0	0	0	0	0	2.37	0
c12169.graph_c0	0	0	0	0.56	0	0	0	0	0	0	0	0
c12173.graph_c0	0	0	0	0	0	0	0	0	0	0	0	0
c12177.graph_c0	0	0	0	0	0	0	0	0	0	0	0.78	0
c12179.graph_c0	0	0	0	0	0	0	0	0	0	0	0.8	0
c12180.graph_c0	0	0	0	0	0	0	0	0	0	0.17	0	0
c12184.graph_c0	0	0	0	0	0	0	0	0	0	0	0	0
c1219.graph_c0	0	0	0	0	0	0	0	0	0	0	0	0
c12194.graph_c0	0	0	0	0.39	0.54	0.53	0	0	0	0	0	0
c122.graph_c0	0	0	0	0	0	0	0	0	0	0	0	0
c122.graph_c1	0	0	0	0	0	0	0	0	0	0	0	0
c12200.graph_c0	1.65	0	0	0	0	0	0	0	0	0	0	0
c12205.graph_c0	0	0	0	0	0	0	0	0	0	0	1.87	0
c1221.graph_c0	0	0	0	0	0	0	0	0	0	0.82	0	0
c1221.graph_c1	0	0	0	0.38	0	0	0	0.42	0	0	0.38	0
c12213.graph_c0	0	0	0	0	0	0	0	0	0	0	0	0
c12221.graph_c0	0	0	0	0	0	0	0	0.79	0	0.55	0	0
c12223.graph_c0	0.24	0.23	0	0	0	0	0.24	0.5	0	0.17	0.44	0
c12226.graph_c0	0	0	0	0	0	0	0	0	0	0	0	0
c12227.graph_c0	0	0	0	0.58	0.64	0	0	0	0	0	0	0
c1223.graph_c0	0	0	0	0	0	0	0	0	0	0	1.65	0
c12233.graph_c0	0	0	0	0	0	0	0	0	1.17	0	0	0
c1224.graph_c0	0	0	0	0	0.51	0	0	0	0	0	0	0
c12241.graph_c0	0	0	0	0	0	0	0	0	0	0	1.41	0
c12247.graph_c0	0	0	0	0	0	0	0	0	0	0	0	0
c12248.graph_c0	0	0	0	0	0	0	0	0	0.73	0	0	0
c12262.graph_c0	0	0	0	0	0	0.49	0.53	0	0.48	0	0	0
c12263.graph_c0	0	0	0	0	0	0.77	0	0	0	0	0.36	0
c12264.graph_c0	0	0	0	0	0	0	0	0	0	0	0	0
c12266.graph_c0	0	0	0	0	0	0	0	0	0	0	0.37	0
c12267.graph_c0	0	0	0	0	0	0	0	0	0	0	0	0
c12268.graph_c0	0	0	0	0	0.58	0	0	0	0	0	0	0
c12276.graph_c0	0	0	0	0	0	0	0	0	0	0.86	0	0
c12284.graph_c0	0	0	0	0	0	0	0	0	1.17	0	0.18	0
c12291.graph_c0	0	0	0	0	0.81	0	0	0	0.25	0	0	0
c12299.graph_c0	0	0	0	0	0	0	0	0	0	0	0	0
c1230.graph_c0	0	0	0	0	1.06	0	0	0	0	0	0	0
c1230.graph_c1	0	0	0	0	0	0	0	0	0	0	0	0
c12307.graph_c0	0	0	0	0	0	0	0	0	0	0	0	0
c12308.graph_c0	0	0	0	0	0	0	0	0	0	0	0	0
c1231.graph_c0	0	0	0	0	0	0.7	0	0	0	0	0	0
c1231.graph_c1	0	0	0	0	0	1.15	0	0	0	0	0	0
c12317.graph_c0	0	0	0	0	0	0	0	0	0	0	0	0
c12325.graph_c0	0.49	0	0	0.46	0	0.49	0	0	0	0	0	0
c1233.graph_c0	0	0	0	0	0	0	0	0	0	0	0	0
c1233.graph_c1	0	0	0	0	0	0	0	0	0	0	0	0
c12338.graph_c0	0	0	0	0	0	0	0	0	0	0	0	0
c1234.graph_c0	0	0	0	0	0	0	0	0	0	0	0	0
c12363.graph_c0	0	0	0	0	0	0	0	0	0	0	0	0
c12367.graph_c0	0	0	0	0.98	0	0	0	0	0	0	0	0
c12371.graph_c0	0	0	0	0	0	0	0	0	0	0	0	0
c12377.graph_c0	0	0	0	0	0	0	0	0	0	0	0	1.71
c12396.graph_c0	0.27	0	0	0	0	1.06	0	0	0	0.38	0	0
c12397.graph_c0	0	0	0	0	0	0	0	0	0	0	0	0
c124.graph_c0	0	0	0	0	0	0	0	0	0	0	0	0
c12415.graph_c0	0	0	0	0	0.95	0	0	0	0	0	0	0
c12417.graph_c0	0	0	0	0	0	0	0	0	0	0	0	0
c12423.graph_c0	0	0	0	0	0.91	0	0	0	0	0	0	0
c12425.graph_c0	0	0	0	0	0	0	0	0	0	0	0	0
c12440.graph_c0	0	0	0	0.33	0	0	0	0.37	0	0	0.66	0
c12452.graph_c0	0	0	0	0	0	0	0	0	0	0	0	0
c12469.graph_c0	1.68	0	0	0	0	0	0	0	0	0	0	0
c12475.graph_c0	0	0	0	0	0.28	0	0	0.28	0.53	0	0	0
c12479.graph_c0	0	0	0	0	0	0	0	0	0	0	0	0
c1248.graph_c0	0	0	0	0	0	0	0	0	0	0	0	0
c12485.graph_c0	0	0	0	0	0	0	0	0	0.82	0	0	0
c12491.graph_c0	0	0	0.35	0	0	0	0	0	0	0	0	0
c12492.graph_c0	0	0	0	0	0	0	0.46	0	0.83	0	0	0
c125.graph_c0	0	0	0	0	1.36	0	0	0	0	0	0	0
c125.graph_c1	0	0	0	0.28	0.62	0	0	0	0	0	0	0
c12502.graph_c0	0	0	0	0	0	0	0	0	0	2.39	0	0
c12507.graph_c0	0	0	0	0	0	0	0	0	0	0	0	0
c12515.graph_c0	0	0	0	0	0	0	1.42	0	0.43	0	0	0
c12524.graph_c0	0	0	0	0	0	1.03	0	0	0	0	0	0
c12531.graph_c0	0	0	0	0.55	0.94	0	0	0	0	0	0	0
c12533.graph_c0	0	0	0	0	0	0	0	0	0	0	0	0
c12540.graph_c0	0	0	0	0	0	0	0	0	0	0	0	0
c12542.graph_c0	0	0	0	0	0.25	0	0	0	0	0	0	0
c1255.graph_c0	0	0	0	0	0	0	0	0	0	0	0	0
c12565.graph_c0	0	0	0	0	0	0	0	0	0	0	0	1.29
c12570.graph_c0	0.13	0.12	0	0.23	0	0	0.38	0	0	0	0.12	0.13
c12598.graph_c0	0	0	0	0	0.84	0	0	0	0	0	0	0
c12599.graph_c0	0	0	0	0	1.46	0	0	0	0	0	0	0
c1260.graph_c0	0	0	0	0	0	0	0	0	0	0	0	0
c12607.graph_c0	0	0	0	0	0	0	0	0	0	0	0	0
c12612.graph_c0	0	0	0	0	0	0	0	0	0	0	0	0
c12619.graph_c0	0	0	0	0	0	0	0	0	0	0	0	0
c12623.graph_c0	0	0	0	0	0	0	0	0	0	0	0	0
c12639.graph_c0	0	0	0	0	0	0	0	0	0	0	0	0
c12643.graph_c0	0	0	0	0	0	0	0	0	0	0	1.8	0
c12647.graph_c0	0	0	0	0	0	0	0	0	0	0	0	0
c12660.graph_c0	0	0	0	0.46	0	0	0	0	0	0	0	0
c12661.graph_c0	0	0	0	0	1.16	0	0	0	0	0	0	0
c12676.graph_c0	0	0	0	0	0	0	0	0	0	0	0	0
c12687.graph_c0	0	0	0	0	0	0	0	0	0	0	0	0
c12697.graph_c0	0	0	0	0	0.84	0	0	0	0	0	0	0
c127.graph_c0	0	0	0	0	0	0	0	0	0.49	0	0	0
c127.graph_c1	0	0	0	0	0	0	0	0	0	0	0	0
c12701.graph_c0	0	0	0	0	0	0	0	0	0	0	0	0
c12708.graph_c0	0	0	0	1.1	0	0	0	0	0	0	0	0
c1272.graph_c0	0	0	0	1.12	0	0	0	0	0	0	0	0
c12723.graph_c0	0	0	0	0	0	0	0	0	0	0.7	0	0
c12724.graph_c0	0	0	0	0	1.3	0	0	0	0	0	0	0
c12757.graph_c0	0	0	0	0	0.27	1.04	0	0	0.25	0	0	0
c12759.graph_c0	0	0	0	0	0	0	0	0	0	0	0.8	0
c12768.graph_c0	0	0	0	0	0	0	0	0	0	0	1.25	0
c128.graph_c0	0	0	0	0	0	0	0	0	1.6	0	0	0
c12801.graph_c0	0	0	0	0	0	0	0	0	0	0.58	0	0
c12822.graph_c0	0	0.29	0	0	0	0.61	0	0	0.3	0	0	0.32
c12827.graph_c0	0	0	0	0	0	1.85	0	0	0	0	0	0
c12834.graph_c0	0	0	0	0	0	0	0	0	0	0	0.99	0
c12838.graph_c0	0	0	0	0.38	0	0.82	0	0	0	0	0	0
c1285.graph_c0	0	0	2.07	0	0	0	0	0	0	0	0	0
c12857.graph_c0	0	0	0	0	0	0	0	0	0	0	0	0
c1286.graph_c0	0	0	0	0	0	0	0	0	0	0	0	0
c1287.graph_c0	1.02	0	2.24	0	0	0	0	0	0	0	0	0
c1288.graph_c0	0	0	0	0	2.59	0	0	0	0	0	0	0
c12882.graph_c0	0	0	0	0	0	0	0	0	0	0	0	0
c12884.graph_c0	0	0	0	0	0	0	0	0	0	0	0	0
c12886.graph_c0	0	1.46	0	0	0	0	0	0	0	0.74	0	0
c12887.graph_c0	0	0	0	0	0	0	0	0	0	0	0.58	0
c1289.graph_c0	0	0	0	0	0	0	0	0	0	0	0	0
c12896.graph_c0	0	0	0	0	0	0	0	0.2	0	0	0.35	0
c1290.graph_c0	0	0	0	0	0	0.58	0	0	0	0	0	0
c1291.graph_c0	0	0	0	0	0	0	0	0	0.4	0	0	0
c1291.graph_c1	0	0	0	0	0	0	0	0	0	0	1.04	0
c12915.graph_c0	0	0	0	0	0	0	0	1.06	0	0	0	0
c1292.graph_c0	0	0.23	0.25	0.43	0.49	0	0	0.25	0	0	0	0
c12927.graph_c0	0	0	0	0	0	0	0	0	1.48	0	0	0
c1293.graph_c0	0	0	0	0	1.24	0	0	0	0.38	0	0	0
c12931.graph_c0	0	0	0	0	0	0	0	0	0.37	0	0	0
c12937.graph_c0	0	0	0	0	0	0	0	0	0	0	0	0
c1294.graph_c0	0	0	0	0	0	0	0	0	0	0	0	0
c1295.graph_c0	0	0.25	0	0	0.81	0	0.27	0	0	0	0	0
c1296.graph_c0	0	0	0	0	0	0	0	0	0	0	1.5	0
c12963.graph_c0	0	0	0	1.21	0	0	0	0	0	0	0	0
c12965.graph_c0	0	0	0	0	0	0	0	0	0	0	0	0
c12967.graph_c0	0	0	0	0	0	0	0	0	0	0	1.17	0.67
c12970.graph_c0	0	0	0	0	0	0	0	0	0	0	1.1	0
c1298.graph_c0	0	0	0	0	0	0	0	0	0	0	0	0.57
c12984.graph_c0	0	0.38	0	0	0	0	0	0	0	0	0	0
c12986.graph_c0	0	0	0	0.32	0.63	0	0	0	0	0	0	0
c1299.graph_c0	0	0	0	0	0	0	0	0	0	0	0.79	0
c12991.graph_c0	0	0	0	0	0	0	0	0	0	0	0	0
c12992.graph_c0	0	0	0	0	0	0	0	0	0	0.48	0	0
c12996.graph_c0	0	0	0	0	0	0	0	0	0	0	0	0
c13.graph_c0	0	0	0	1.05	0	0	0	0	0	0	0	0
c13.graph_c1	0	0	0	0.66	0	0	0	0	0	0	0	0
c130.graph_c0	0	0	0	0	1.12	0	0	0	0	0	0	0
c1300.graph_c0	0	0	0	0	0	0	0	0	0	0	0	0
c1301.graph_c0	0	0	0	0	0	0	0	0	0	0	0	0
c13015.graph_c0	0	0	0	0	0	0	0	0	0	0	0	0
c1302.graph_c0	0	0	0	0	0	0	0	0	0	0	0	0
c13024.graph_c0	0	0	0	0	0	0	0	0	0	0	0	0.84
c13027.graph_c0	0	0	0	0	0	0	0	0	0.95	0.23	0	0
c1304.graph_c0	0	0	0	0	0	0	0	0	1.29	0	0	0
c1305.graph_c0	0	0	0	0	0	0	0	0	0	0.49	0	0
c13051.graph_c0	0	0	0	0	0	0	0	0	0	0	0	0
c13055.graph_c0	0	0	0	0	0	0	0	0	0	0	2.78	0
c13058.graph_c0	0	0	0	0.31	0	0	0	0	0	0	0	0
c1306.graph_c0	1.82	0	0	0	0	0	0	0	0	0	0	0
c13063.graph_c0	0.32	0	0	0.59	0.17	0	0	0	0.16	0.23	0	0.33
c1307.graph_c0	0	0	0	0.3	0.5	0	0	0	0	0	0	0
c13073.graph_c0	0	0	0	0	0	0	0	0	0	0	0	0
c1308.graph_c0	0	0	0	0	0	0.57	0	0	1.1	0	0	0
c1309.graph_c0	0	0	0	0.69	0	0	0.39	0	0	0	0	0
c1309.graph_c1	0	0	0	0	0	0	0	0	0	0	0	0
c13096.graph_c0	0	0	0	0	1.77	0	0	0	0	0	0	0
c1310.graph_c0	0	0	0	0	0	0	0	0	0	0	0	0
c13104.graph_c0	0	0	0	0	0	0	0	0	0	0	0	0.79
c13109.graph_c0	0.9	0	0	0	0	0	0	0	0	0	0	0
c1312.graph_c0	0	0.16	0	0	0	0	0	0	0.34	0	0	0
c13120.graph_c0	0	0	0	0	0	0	0	0	0	0	0	0
c1313.graph_c0	0	0	0	0.82	0.66	0	0	0	0	0	0	0
c13138.graph_c0	0	0	0.76	0.22	0	0	0	0	0	0.17	0	0
c13139.graph_c0	0	0	0	0	0	0	0	0	0	0	0	0
c1314.graph_c0	0	0	0	0	0	0	0	0	0	0	0	0
c1314.graph_c1	0	0	0	0	0	0	0	0	0	0	0	0
c13141.graph_c0	0	0	0	0	0	0	0	0	0	0	2.1	0
c1315.graph_c0	0	0	0.45	0	0	0	0	0	0	0	0	0
c13150.graph_c0	0	0	0	0	0	0	0	0	0	0	0	0
c13151.graph_c0	0	0	0	0	0	0.69	0	0	0	0	0	0
c1316.graph_c0	0	0	0	0	0	0	0	0	0	1.4	0	0
c13169.graph_c0	0	0	0	0	0	0	0	0	0	0	0	0
c1317.graph_c0	0	0	0	0	0	0	0	0	0	0	0	0
c1318.graph_c0	0	0	0	0	0	0	0	0	0	0	0.28	0
c13181.graph_c0	0	0	0	0	0	0	0	0	0	0	0	0
c1319.graph_c0	0	0	0	0	0.53	0	0	0	0	0	0	0
c13191.graph_c0	0	0	0	0.27	0.61	0.29	0	0	0	0	0	0
c13198.graph_c0	0	0	0	0	0	0	0	0	0	0	0	0
c132.graph_c0	0.79	0	0	0	0	0	0	0	0	0	0	0
c13208.graph_c0	0	0	0	0.24	0.8	0	0	0	0	0	0	0
c1321.graph_c0	0	0	0	0	0.64	0	0	0	0	0	0	0
c1322.graph_c0	0	0	0	1.2	0.54	0	0	0	0	0	0	0
c13221.graph_c0	0	0	0	0	0	0	0	0	0	0	0	0
c13231.graph_c0	0	0	0	0	0	0	0	0	0	0	2.05	0
c1324.graph_c0	0	0	0	0	1.98	0	0	0	0	0	0	0
c13244.graph_c0	0	0	0	0	0	0	0	0	0	0	0	0
c1325.graph_c0	0	0	0	0	0	0	0	0	0	0	1.65	0
c1326.graph_c0	0	0	0	0	0	0	0	0	0	0	0	0
c1326.graph_c1	0	0	0	0	1.03	0	0	0	0	0	0	0
c1327.graph_c0	0	1.84	0	0	0	0	0	0	0	0	0	0
c13271.graph_c0	0	0	0	0.45	0	0	0	0	0	0.35	0.68	0.25
c13272.graph_c0	0	0	0	0	0.72	0	0	0	0.66	0	0	0
c13273.graph_c0	0	0	0.73	0	0	0	0	0	0	0	0	0
c13279.graph_c0	0.53	0	0	0	0	0	0	0	0	0.19	0	0
c1328.graph_c0	0	0	0	0	0	0	0	0	1.02	0	0	0
c13281.graph_c0	0	0	0	0	0	0	0	0	0	0	0.69	0
c1329.graph_c0	0	0	0	0	0	0.33	0	0	0	0.24	0	0
c13294.graph_c0	0	0	0	0	0	0	0	0	0	0	0	0.48
c1330.graph_c0	0	0	0	0	0	0	0.76	0	0	0	0	0
c1330.graph_c1	0	0	0	0	0	0	0	0	0	0	0.92	0.52
c1331.graph_c0	0	0	0.25	0	0	0	0	0	0	0	0.43	0
c1332.graph_c0	0	0	0	0	0	1.07	0	0	0	0	0	0
c1333.graph_c0	0.29	0.28	0	0	0	0	0	0	0	0	0	0
c13331.graph_c0	0	0	0	0.52	0	0	0	0	1.09	0	0	0
c13335.graph_c0	0	0	0	0	0	0	0	0	0	0	0	0
c13336.graph_c0	0	0	0	0	0	0	0	0	0	0	0	0
c13340.graph_c0	0	0	0	0	1.1	0	0	0	0	0	0	0
c1335.graph_c0	0	0	0	0	1.27	0	0	0	0	0	0	0
c13351.graph_c0	0	0	0	0	0	0	0	0	0	0	0	0
c13359.graph_c0	0	0	0	0	0	0	0	0	0	0	0	0
c13360.graph_c0	0	0	0	0	0	0	0	0	0	0	0	0
c13363.graph_c0	0	0	0	0	0	0	0	0	0	0	0.96	0
c13366.graph_c0	0	0	0	0	0	0	0	0	0	0	0.41	0
c1337.graph_c0	0	0	0	0	2.53	0	0	0	0	0	0	0
c13373.graph_c0	0	0	0	0	0.4	0	0	0.39	0	0.54	0	0
c13376.graph_c0	0	0	0	0	0	0	0	0	0.94	0	0	0
c1338.graph_c0	0	0	0	0	0	0	0	0	0	0	0	0
c1338.graph_c1	0	0	0	0	0	0	0	0	0	0	0	0
c13385.graph_c0	0	0	0	0	0	0	0.44	0	0	0.3	0.39	0
c1339.graph_c0	0	0	0	0	2.02	0	0	0	0	0	0	0
c13396.graph_c0	0.1	0.28	0	0.09	0.49	0.1	0	0.1	0	0	0.09	0
c13397.graph_c0	0	0	0	0	0	0	0	0	0	0	0	0
c1340.graph_c0	0	0	0	0	0	0	0	0	0	0.94	0	0
c13400.graph_c0	0	0	0	1.41	0	0	0	0	0	0	0	0
c13402.graph_c0	0	0	0	0	0	0	0	0	0	0	1.25	0
c13405.graph_c0	0	0	0	0	0	0	0	0.96	0	0	0	0
c13407.graph_c0	0	0	0	0	0	0	0	0	0	0	1.33	0.25
c13409.graph_c0	0	0	0	0	0.51	0	0	0	0.46	0	0	0
c1341.graph_c0	0	0	0	0	0.93	0	0	0	0	0	0	0
c13410.graph_c0	0	0	0	0	0	0	0	0	0	0	0	0
c13413.graph_c0	0	2.09	0	0	0	0	0	0	0	0	0	0
c13414.graph_c0	0	0.37	0	0	0	0	0	0	0	0	0	0
c13416.graph_c0	0	0	0	0	0	0	0	0	0	0	0	0
c13417.graph_c0	0	0	0	0	0	0	0	0	0	0	0	0
c1342.graph_c0	0	0	0.19	0	0	0	0	0	0.18	0	0	0
c13421.graph_c0	0	0	0	0	0	0	0	0	0	0	2.01	0
c13422.graph_c0	0	0	0	0	0.39	0.36	0	0	0	0	0	0.39
c13426.graph_c0	0.51	0	0.27	0	0	0.76	0	0	0	0.36	0	0
c13429.graph_c0	0	0	0	0	0	0	0	0	0	0	0.88	0
c1343.graph_c0	0	0	0	0	0	0	0	0	0	0	0	0
c13430.graph_c0	0	0	0	0	0	0	0	0	0	0	0	0
c13437.graph_c0	0	0	0	0	0	0	0	0	0.99	0	0	0
c13439.graph_c0	0	0.84	0	0	0	0	0	0	0	0	0	0
c13441.graph_c0	0	0	0	0.76	0	0	0	0	0	0.3	0	0
c13444.graph_c0	0	1.09	0	0.35	0	0	0	0	0	0	0	0
c13445.graph_c0	0	0	0	0	0	0	0	0	0	0	0	1.21
c13453.graph_c0	0	1.55	0	0	0	0	0	0	0	0	1.55	0
c1346.graph_c0	0	0	0	0	0	0	0	0	0	0	0	0
c1346.graph_c1	0	0	0	0	0	0	0	0	0	0	0.54	0
c13463.graph_c0	1.74	0	0	0	0	0	0	0	0	0	0	0
c13469.graph_c0	0	0.19	0.64	0	0.21	0	0	0	0	0	0	0
c1347.graph_c0	0	0	0	0	0	0	0	0.71	0	0	0	0
c13474.graph_c0	0	0.16	0	0.46	0	0	0	0	0	0.47	0	0
c13476.graph_c0	0	0	0.2	0	0	0	0	0	0	0.27	0	0
c13496.graph_c0	0	0	0	0.67	1.15	0	0	0	0	0	0	0
c135.graph_c0	0	0	0	0	0	0	0	0	0	0	0	0
c1350.graph_c0	0	0	0	0	0	0	0	0	0	0	0.61	0
c13500.graph_c0	0	0	0	0.26	0.59	0	0	0	0	0	0	0
c1351.graph_c0	0	0	0	0	0	0	0	0	0	0	0	0
c13515.graph_c0	0	0	0	0	0.79	0	0	0	0	0	0	0
c13516.graph_c0	0	0	0	0	0	0	0	0	0	0.78	0	0
c13522.graph_c0	0	0	0	0	0	0	0	0	0	0	0	0
c13528.graph_c0	0	0	0	0.48	1.09	0	0	0	0	0	0	0
c1353.graph_c0	0.18	0.17	0.58	0.17	0	0	0	0	0	0	0	0.18
c1353.graph_c1	0	0	0.56	0	0	0	0	0	0	0	0	0
c13530.graph_c0	0	0	0	0	0.43	0	0	0.42	0	0.29	0	0
c13538.graph_c0	0	0	0	0	0	0	0	0	0	0	0	0
c1354.graph_c0	0	0	0	0.46	0.26	0	0	0	0	0	0	0
c1354.graph_c1	0	0	0	0.24	0.55	0	0	0	0	0	0	0
c13541.graph_c0	0	0	0	0	0	0	0	0	0	0	0	0
c13545.graph_c0	0	0	0	0.19	0.86	0	0	0	0	0	0	0
c13549.graph_c0	0	0	0	0	0	0	0	0	0	0	0	0
c1355.graph_c0	0	0	0	0	0	0	0	0	0	0	0	0
c1355.graph_c1	0	0	0	0.73	0.62	0	0	0	0	0	0	0
c13554.graph_c0	0	0	0	0	0	0	0	0	0	0	0	0
c1357.graph_c0	0	0	0	0	0	0	0	0	0	0	0	0
c13574.graph_c0	0	0	0	0	0.72	0	0	0	0.64	0	0	0
c13578.graph_c0	0	0	0.57	0.49	0	0	0	1.09	0	0	0	0
c1358.graph_c0	0	0	0	0	0	0	0	0	0	0	1.87	0
c13584.graph_c0	0	0	0	0	0	0	0	0	0	0	0	0
c13587.graph_c0	0	0	0	0	0	0	0	0	0	0	0.93	0.78
c13592.graph_c0	0	0	0	0	1.16	0	0	0	0	0	0	0
c13593.graph_c0	0	0	0	0.61	0.35	0	0	0	0	0	0	0
c13594.graph_c0	0	0	0	0.46	0	0	0	0	0	0	0	0
c13597.graph_c0	0	0	0	0	0	0	0	1	0	0.23	0	0
c1360.graph_c0	0	0	0	0	0	0	0	0	0	0	0	0
c13605.graph_c0	0	0	0	0	0	0	0	0	0	0	0	0.5
c13606.graph_c0	0	0	0	0	0	0	0	0	0	0	0	0
c13616.graph_c0	0	0	0	0	0	0	0	0	0	0	0	0
c1362.graph_c0	0	0	0	0	0.36	0.34	0	0	0	0	0	0
c1363.graph_c0	0	0	0	0.22	0.74	0.36	0	0	0	0	0	0
c13635.graph_c0	0	0	0	0	0	0	0	0	0	0.66	0	0
c13636.graph_c0	0	0	0	0	0	0	0	0	0	0	0	0
c13637.graph_c0	1.01	0	0	0	0	0	1.04	0	0	0	0	0
c1364.graph_c0	0	0	0	0.26	0.9	0	0	0	0	0	0	0
c13642.graph_c0	0	0	0	0	0	0	0	0	0	0	1.74	0
c1365.graph_c0	0	0	0	0	0	0	0	0	0	0	0.94	0
c13654.graph_c0	0	0	0	0	0	0	0	0	0	0	0	0
c13659.graph_c0	0	0	0	0	1.68	0	0	0	0	0.16	0	0
c1366.graph_c0	0	0	0	0.48	0.54	0.17	0	0	0	0	0	0
c13660.graph_c0	0	0	0	0	0	0	0	0	0	0	0	0
c13661.graph_c0	0	0.87	0	0	0	0	0	0	0	0	0	0
c13669.graph_c0	0	0	0	0	0	0	0	0	0	0	1.4	0
c13677.graph_c0	0	0.71	0	0	0	0	0	0	0	0	0	0
c1368.graph_c0	0	0	0	0	0.67	0	0	0	0	0	0	0
c13681.graph_c0	0	0	0	0	0	0	0	0	0	0	0.92	0.35
c1369.graph_c0	0	0	0	0	0.34	0	0	0	0.33	0	0	0
c1369.graph_c1	0	0	0	0	0	0	0	0	0	0	0	0
c13692.graph_c0	0	0	0	0	0	0	0	0	0	0	1.67	0
c13694.graph_c0	0	0	0	2.38	0	0	0	0	0	0	0	0
c13695.graph_c0	0	0	0.56	0	0	0	0.27	0	0	0	0	0
c1370.graph_c0	0	0	0	0	0	0	0	0	0	0	0	0
c1371.graph_c0	0	0	0	0	0	0	0	0	0	0	0	0
c1371.graph_c1	0	0	0	0	1.2	0	0	0	0	0	0	0
c13711.graph_c0	0.67	0	0	0.83	0	0	0	0	0	0	0	0
c13718.graph_c0	0	0.28	0	0	0	0	0	0	0.56	0	0	0
c1372.graph_c0	0	0	0	0	0	0	0	0	0	0	0	0
c13722.graph_c0	0	0	0	0.47	0	0	0	0	0	0	0.47	0
c13723.graph_c0	0	0	0	0.51	0	0	0	0	0	0	0	0
c13731.graph_c0	0	0	0	0	0	0	0	0	0	0	0.77	1.32
c13732.graph_c0	0	0	0	0	0	0	0	0	0	0	0	0
c1374.graph_c0	0	0	0	0	0	2.25	0	0	0	0	0	0
c13740.graph_c0	0	0	0	0	0	0	0	0	0	0	0	0
c13748.graph_c0	0	0	0	0	0	0	0	0	0	0	0	0
c1375.graph_c0	0	0	0	0	0	0.34	0	0	0	0	0	0
c1375.graph_c1	0	0	0	0	0	0	0	0	0	0	0	0
c13750.graph_c0	0	0	0	0.83	0	0	0	0	0	0	0	0
c13754.graph_c0	0	0	0	1.04	0.79	0	0	0	0	0	0	0
c13758.graph_c0	0	0	0	0	0	0	0	0	0	0	0	0
c1376.graph_c0	0	0	0	1.35	0	0	0	0	0	0	0	0
c13765.graph_c0	0	0	0	0	0	0	0	0	0	1.53	0	0
c13768.graph_c0	0	0	0	0	0	0	0	0	0	0	0	0
c13769.graph_c0	0	0	0	0	1.07	0	0	0	0	0	0	0
c1377.graph_c0	0	0	0	0	0	0	0	0	0	0	0	2.54
c13770.graph_c0	0	0	0	0	0	0	0	0	0	0.75	0	0
c13772.graph_c0	0	0	0	0	0	0	0	0	0	0	0	0
c13774.graph_c0	0.13	0.12	0.14	0	0	0	0.13	0.54	0.38	0.09	0	0
c13777.graph_c0	0	0	0	0	0	0	0	0	0	0	0	0.83
c13779.graph_c0	0	0	0	0	0	0	0.48	0.93	0	0	0	0
c1378.graph_c0	0	0	0	0.76	0	0	0	0	0	0	0	0
c13788.graph_c0	0	0	0	0	0	0	0	0	0	0	0	0
c1379.graph_c0	0	0	0	0	0	0	0	0	0	0	1.69	0
c13791.graph_c0	0	0	0	0	0	0	0	0	0	0	0	0
c13793.graph_c0	0	0	0	0	0	0	0	0	0	0	0	0
c1380.graph_c0	0	0	0	0.28	0.64	0	0	0	0	0	0	0
c1380.graph_c1	0	0	0	0.19	1.04	0	0	0	0	0	0	0
c13804.graph_c0	0	0	0	0	0	0	0	0	0	0	0	0
c13813.graph_c0	0	0	0	1.45	0	0	0	0	0	0	0	0
c1382.graph_c0	0	0	0	0	0	0	0	0	0	0	0	0
c1383.graph_c0	0	0	0	0	0	0	0	0	0	0	0	0
c13833.graph_c0	0	0	0	0	0	0	0	0	0	0	0	0
c1384.graph_c0	0	0	0	0.45	0.33	0.49	0	0	0	0	0	0
c1385.graph_c0	0	0	0	0	0	0	0	0	0	0	0	0
c13852.graph_c0	0	0	0	0	2.06	0	0	0	0	0	0	0
c13855.graph_c0	0	0	0	0	0	0	0	0	0	0	0	0
c1386.graph_c0	0	0	0	0	0	0	0	0	0	0	0	0
c1387.graph_c0	0	0	0	0	0	0	0	0	0	0	0	0
c1388.graph_c0	0	0	0	0	0	0	0	0	0	0	0	0
c1388.graph_c1	0	0	0	0.58	0.64	0	0	0	0	0	0	0
c13883.graph_c0	0	0	0	0	0.84	0	0	0	0	0	0	1.67
c13886.graph_c0	0	0	0	0	0	0	0	0	0	0	0	0
c1389.graph_c0	0	0	0	0	0	0	0	0.34	0	0	0	0.35
c1390.graph_c0	0	0	0	0	0	0	0	0	0	0.72	0	0.54
c13907.graph_c0	0	0	0	0	0	0	0	0	0	0	0	0
c13913.graph_c0	0	0	0	0	0	0	0	0	0	0	0	0
c13915.graph_c0	0	0	0	0	0.18	0.34	0	0.54	0	0.37	0	0
c1392.graph_c0	0	0	1	0	0	0	0	0	0	0	0	0
c1392.graph_c1	0	0	0	0	0	0	0	0	0	0	0	0
c13924.graph_c0	0	0	0	0.69	0.39	0	0	0	0	0	0	0
c13927.graph_c0	0	0	0	0	0	0	0	0	0	0	0	0
c1393.graph_c0	0	0	0	0	0	0	0	0	0	0	0	0
c1393.graph_c1	0	0	0	0.14	0.48	0	0	0	0	0.11	0	0
c13930.graph_c0	0	0	0	0	0	0	0	0	0	0	0	0
c1394.graph_c0	0	0	0.34	0.15	0	0	0.16	0	0.63	0	0.15	0
c13944.graph_c0	0	0	0	0.37	0	0.79	0	0	0	0	0	0
c13945.graph_c0	0	0	0	0	0	2.46	0	0	0	0	0	0
c1395.graph_c0	0	0	0	0.47	0.66	0	0	0	0	0	0	0
c1396.graph_c0	0	0	0	0	0.83	0	0	0.8	0	0.53	0	0
c13967.graph_c0	0	0	0	0.28	0.32	0	0	0	0	0	0	0
c1398.graph_c0	0	0	0	0	1.22	0	0	0	0	0	0	0
c13987.graph_c0	0	1.17	0	0	0	0	0	0	0	0	0	0
c1399.graph_c0	0	0	0	0	0	0	0	0	0	0	0	0
c13992.graph_c0	0	0	0	0	0	0	0	0	1.49	0	0.36	0
c13995.graph_c0	0	0	0	0	0	0	0	0	0	0	1.9	0
c1400.graph_c0	0	0	0	0	0	0	0	0	0	0	0.89	0.28
c14005.graph_c0	0	0	0	0	0.36	0	0	0	0	0.24	0	0
c14007.graph_c0	0	0	0	0	0	0	0	0	0	0	1.65	0
c1401.graph_c0	0	0	0	0	0	0	0	0	0	0	0.76	0.56
c1402.graph_c0	0	0	0	0.42	0.96	0	0	0	0	0	0	0
c1403.graph_c0	0	0	0	0	0	0	0	0	0	0	0	0
c14033.graph_c0	0	0	0	0	0	0	0	0	1.3	0.16	0	0
c14036.graph_c0	0	0	0	0	0	0	0	0	1.28	0	0	0
c14037.graph_c0	0	0	0	0	0	0	0	0	0	0	0	0
c14038.graph_c0	0	0	0	0	0.53	0.49	0	0	0	0	0	0
c1404.graph_c0	0	0	0	0	0.83	1.5	0	0	0	0	0	0
c1404.graph_c1	0	0	0	0	0	0	0	0	0	0	0	0
c14040.graph_c0	0	0	0	0	0	0	0	0	0	0	0	0
c1405.graph_c0	0	0	0	0	0	0	0	0	0	0	0	0
c14050.graph_c0	0.27	0	0	0	0	0	0	0	0	0.39	0	0.29
c14056.graph_c0	0	0	0	0.28	0	0	0.32	0	0	0	0	0
c1406.graph_c0	0	0	0	0	0	0	0	0	0	0	0	0
c14062.graph_c0	0	0	0	0	0	0	0	0	0	0	0	0
c14068.graph_c0	0	0	0	0.44	0.58	0.1	0	0	0	0	0	0
c14072.graph_c0	0	0	0	0	0	0	0	0	0	0	0	0
c14073.graph_c0	0	0	1.16	0	0	0.52	0	0	0	0	0	0
c14078.graph_c0	0	0	0	0	0	0	0	0	1.85	0	0	0
c1408.graph_c0	0	0	0	0	1.33	0	0.66	0	0	0	0	0
c14082.graph_c0	0	0	0	0	0	0	0	0	0	0	0	0
c14097.graph_c0	0	0	0	0	0.46	0	0	0	0	0	0	0
c1411.graph_c0	0.41	0	0	0	0	0	0	0	0	0.3	0	0
c14113.graph_c0	1.1	0	0	0	0	0	0	0	0	0	0	0
c1412.graph_c0	0	0	0	0	0	0.98	0	0	0	0	0	0
c14122.graph_c0	0.62	0	0	0	0	0	0	0	0	0	0	0
c1413.graph_c0	0	0	0	1.11	0	0	0	0	0	0	0	0
c14139.graph_c0	0	0	0	0.36	0.83	0.39	0	0.41	0	0	0	0
c1414.graph_c0	0	0	0	0	1.13	0	0	0	0	0	0	0
c14141.graph_c0	0	0	0	0	0	0	0	0	2.22	0	0	1.69
c14147.graph_c0	0	0	0	0	0	0	0	0	0	0	0	0
c1415.graph_c0	0.22	0	0	0	1.16	0	0.23	0	0	0	0	0
c14154.graph_c0	0	0	0	0	0	0	0	0	0	0	0	0
c1416.graph_c0	0	0	0	0	0	0	0	0	0	0	0.36	0
c14164.graph_c0	0	0	0	0	0	0	0	0	0	0	0	0
c14168.graph_c0	0	0	0	0	0	0	0	0	0.42	0	0.2	0
c1417.graph_c0	0	0.24	0	0.23	0	0.25	0	0	0	0	0	0
c1418.graph_c0	0	0	0	0	0	0	0	0	0	0	0	0
c1418.graph_c1	0	0	0	0	0	0	0	0	0	0	0	0
c14188.graph_c0	0	0	0	0	0	0	0	0	0	0	0	0
c1419.graph_c0	0	0	0	0	0	0	0	0	0	0	0	0
c1420.graph_c0	0	0	0	0.3	0.34	0	0	0	0	0	0	0
c14205.graph_c0	0	0	0	0	0	0	0	0	0	0.75	0	0
c1422.graph_c0	0	0	0	0	0	0	0	0	0	0	0	0
c1423.graph_c0	0	0	0	0	1.66	0	0	0	0	0	0	0
c1423.graph_c1	0	0	0	0	1.23	0	0	0	0	0	0	0
c14239.graph_c0	0	0	0	0	0	0	0	0	0	0	1.7	0
c1424.graph_c0	0	0	0	0	0	0	0	0	0	0	0	0
c14245.graph_c0	0	0	0	0	0	0	0	0	0	0	0	0
c1425.graph_c0	0	0	0	0	0	0	0	0	0	0	0	0
c14250.graph_c0	0	0	0	0	0	0	0	0	0	0	0	0
c14258.graph_c0	0	0	0	0	0	0	0	0	0	0	0	0
c1426.graph_c0	0	0	0	0	0.3	0	0	0	0	0	0	0
c1426.graph_c1	0	0	0	0	0	0	0	0	0	0	0	0
c14260.graph_c0	0	0.77	0	0	0	0	0	0	0	0	0	0
c14264.graph_c0	0	0	0	0	0	0	0	0	0	0	0	0
c14285.graph_c0	0	0	0	0	0	0	0	0	0	0	2.63	0
c14293.graph_c0	0	0	0	0	0	0	0	0	0	0	0	0
c14294.graph_c0	0	0	0	0	1.78	0	0	0	0	0	0	0
c14299.graph_c0	0	0	0	0	1.6	0	0	0	0	0	0	0
c1430.graph_c0	0	0	0	0	0	0	0	0	0	0	0	0
c1431.graph_c0	0	1.05	0	0	0	0	0	0	0	0	0	0
c14313.graph_c0	0	0	0	0	1.09	0	0	0	0	0	0	0
c14316.graph_c0	0	0	0	0	0	1.74	0	0	0	0	0	0
c1432.graph_c0	0	0	0	0	0	0	0	0	0	0	0	0
c14323.graph_c0	0	0	0	0	0	0	0	0	0	0	0	0
c14327.graph_c0	0	0	0	0	0	0	0	0	0	0	0	2.16
c1434.graph_c0	0	0.92	0	0.35	0	0	0	0	0.19	0	0	0
c14344.graph_c0	0	0	0	0	0.23	0	0	0	0	0.78	0	0
c14345.graph_c0	0	0	0	0	0	0	0	0	0	0	0	0
c1435.graph_c0	0	0	0	0	0	0	0	0	0	1.24	0	0
c1436.graph_c0	0.54	0	0	0	0	0	0	0	0	0	1.03	0
c14360.graph_c0	0	0	0	0	0	0	0	0	0	0	0	0
c14361.graph_c0	0	0	0	0	0	0	0	0	0	0	0	0
c14362.graph_c0	0	0	0	0	0	0	0	0	0	0	1.32	0
c14367.graph_c0	0	0	0	0	0	0	0	0	0	0	0	0
c14369.graph_c0	0	0	0	0	0	0	0	0	0	0	0	0
c1437.graph_c0	0	0.21	0	0	0.11	0	0	0	0.32	0	0	0
c14370.graph_c0	0	0	0	0	0	0.31	0	0	0	0.58	0	0.65
c1438.graph_c0	0	0	0	0	0	0.4	0	0	0	0.29	0	0
c1438.graph_c1	0	0	0	0	0	0	0	0	0	0	0	0
c14394.graph_c0	1.45	0	0	0	0	0	0	0	0	0	0	0
c14397.graph_c0	0	0	0	0.41	1.9	0	0	0	0	0	0	0
c14399.graph_c0	0	0	0	0	0	0	0	0	0	0	0	0
c1440.graph_c0	0	0	0	0	0	0	0	0	0	0	0	0
c1441.graph_c0	0	0	0	0	0	0	0	0	0	0.47	0	0
c14414.graph_c0	0	0	0	0	0	0.31	0	0.33	0.62	0.23	0.29	0
c14418.graph_c0	0.6	0	0	0	0	0	0	0	0	0	0	0
c14436.graph_c0	0	0	0	0	0	0	0	0	0	0	0	1.2
c14437.graph_c0	0	0	0	0	0	0	0	0	0	0	0	0
c14443.graph_c0	0	0.3	0.11	0	0	0.11	0	0	1.14	0	0	0
c1446.graph_c0	0	0	0	0	0	0	0	0	0	0	0	0
c14464.graph_c0	0	0	0	0	1.14	0	0	0	0	0	0	0
c1447.graph_c0	0	0.93	0	0	0	0	0	0	0	0	0	0
c14473.graph_c0	0	0	0	0	0.25	0	0	0	0	0	0	0.25
c14478.graph_c0	0	0	0	0.82	0	0.3	0	0	0	0	0	0
c1448.graph_c0	0	0.52	0	0.16	0	0.18	0	0	0	0	0	0
c14487.graph_c0	0	0	0	0	0	0	0	0	0	0	0	0
c14488.graph_c0	0	0	0	0	0	0	0	0	0	0	0	0
c14489.graph_c0	0	0	0	0	0	0	0	0	0	0	0	0
c1449.graph_c0	0	0	0	0	0	0	0	0	0	0	0	0
c14495.graph_c0	0	0	0	0	0	0	0	0	0	0	0	0
c14498.graph_c0	0	3.09	0	0	0	0	0	0	0	0	0	0
c1450.graph_c0	0	0	0	0	0	0	0	0	0	0	0	0
c1450.graph_c1	0	0.45	0.51	0	0	0	0	0	0	0	0	0
c14503.graph_c0	0	0	0	0	0	0	0	0	0	0	0	0
c14507.graph_c0	0	0	0	0.11	0.37	0	0	0	0	0	0	0
c1451.graph_c0	0	0	0	0	1.05	0	0	0	0	0	0	0
c14518.graph_c0	0	0	0	0.5	1.74	0	0	0	0	0	0	0
c14530.graph_c0	0	0	0	0	0	0	0	0	0	0.44	0	0
c14531.graph_c0	0	0	0	0	0	0	0	0.8	0	0	0	0
c14534.graph_c0	0	0	0	0	0	0	0	0	0	0	0	0
c14540.graph_c0	0	0	0	0	0	0	0	0	0	0	0	0
c14541.graph_c0	0	0	1.37	0	0	0	0	0	0	0	0	0
c1455.graph_c0	0	0	0	0	0	0	1.07	0	0	0	0	1.08
c14552.graph_c0	0	0.45	0	0	0.24	0	0	0	0	0	0	0
c14554.graph_c0	0	0	0	0	0.68	0	0	0.34	0.63	0	0	0
c14557.graph_c0	0	0	0	0	0	0	0	0	0	0	0	0
c1456.graph_c0	0	0	0	0.31	0	0.66	0	0	0	0	0	0
c14561.graph_c0	0	0	0	0	0	0.4	0	0	0	0.29	0	0
c14564.graph_c0	0	0	0	0	0	0	0	0	0	0	0	0
c14569.graph_c0	0	0	0	0	0	0	0	0	0	0	0	0
c1457.graph_c0	0	0	0	0	0	0	0	0	0	0	0	0.7
c14570.graph_c0	0	0	0	0	0	0	0	0	0	0	0	0
c14578.graph_c0	0	0	0	0	0	0	0	0	0	0	0	0
c1458.graph_c0	0	0.81	0	0	0.29	0	0	0	0	0	0	0.3
c14582.graph_c0	1.98	0	0	0	0	0	0	0	0	0	0	0
c14589.graph_c0	0	0	0	0	0	0	0	0	0	0	0	0
c1459.graph_c0	0.22	0	0	0	0	0	0	0.68	0	0	0.4	0
c1459.graph_c1	0	0	0	0	0	0	0	0	0	0	0	0
c146.graph_c0	0.31	0	0	0	0	0	0	0	0	0	0	0
c146.graph_c1	0.66	0	0	0	0	0	0	0	0	0	0	0
c1460.graph_c0	0	0	0	0	0	0	0	0	0	0	0	0
c14600.graph_c0	0	0	0	0	0	0	0	0	0	0	0	0
c14603.graph_c0	0	0	0	0.45	1.36	0	0	0	0	0	0	0
c14605.graph_c0	0	0	0	0	0	0	0	0	0	0	0	0
c14607.graph_c0	0	0	0	0.28	0.32	0	0	0	0.59	0	0	0
c14609.graph_c0	0	0	0	0	0.45	0	0	0	1.64	0	0	0
c1461.graph_c0	0	0	0	0	0	0.56	0	0	0	0	0	0
c1462.graph_c0	0	0	0	0	0.61	0	0	0	0	0	0	0
c14629.graph_c0	0	0	0	0	2.65	0	0	0	0	0	0	0
c14630.graph_c0	0	0	0	0	0	0	0	0	0	0	0	0
c14632.graph_c0	0	0	0	0	0	0	0	0	0	0	0	0
c14635.graph_c0	0.65	0	0	0	1.42	0	0	0	0	0	0	0
c1464.graph_c0	0	0	0	0	0.33	0.31	0	0	0	0	0	0
c1464.graph_c1	0	0	0	0	1.63	0	0	0	0	0	0	0
c14645.graph_c0	0	0	0	0	0	0	0	0	0	0	0	0
c14648.graph_c0	0	0	0	0	0	0	0	0	0	0	0.87	0
c1465.graph_c0	0	0	0	0	0	0	0	0	0	0	0	0
c14655.graph_c0	0	0	0	0	0	0	0	0	0	0	2.44	0
c1466.graph_c0	0	0	0	1.05	0	0	0	0	0	0	0	0
c14663.graph_c0	0	0	0	0	0	0	0	0	0	0	0	0
c1467.graph_c0	0	0	0	0	0	0	0	0	0.69	0	0	0
c1468.graph_c0	0	0	0	0	0	0	0	0	0	0	0	0
c14680.graph_c0	0	0	0	0	0	0	0	0	0	0	0	0
c14688.graph_c0	0	0	0	0	0	0	0	0	0	0	0	0
c1469.graph_c0	0	0	0	0.83	0.31	0.15	0	0	0	0	0	0
c14693.graph_c0	0	0	0	0	0	0	0	0	0	0	0.37	0.42
c14694.graph_c0	0	0	0	0	0	0.42	0	0	0	0	0	0
c147.graph_c0	0	0	0	0	0	0	0	0	0	0	0	0
c147.graph_c1	0	0	0	0	0.62	0	0	0	0	0	0	0
c1470.graph_c0	0	0	0	0	0	0	0	0	0	0	0	0
c1470.graph_c1	0	0	0	0	0	0	0	0	0	0	0	0
c14700.graph_c0	0	0	0	0	0	0	0	0	0	0	0	0
c14709.graph_c0	0	0	2.3	0	0	0	0	0	0	0	0	0
c14713.graph_c0	0	0	0	0	0	0	0	0	0	1.62	0	0
c14716.graph_c0	0	0.6	0	0	0	0	0	0	0	0	0	0
c14729.graph_c0	0	0	0	0	0	0	0	0	0	0	0	0
c1473.graph_c0	0	0	0	0	0	0	0	0	0.36	0.54	0	0
c14733.graph_c0	0	0.13	0	0	0.43	0	0.28	0.44	0	0	0	0
c14739.graph_c0	0	0	0	0.49	0.55	0	0	0	0	0	0	0
c1474.graph_c0	0	0	0	0	0	0	0	0	0	0	1.57	0
c1474.graph_c1	0	0	0	0	0	0	0	0	0	0	0	0.68
c1475.graph_c0	0	0	0	0	0	0	0	0	0	0	1.02	0
c14751.graph_c0	0	0	0	0	0	0	0	0	0	0	0	0
c14752.graph_c0	0	0	0	0	0	0	0	0	0	0	1.45	0
c14756.graph_c0	0	0	0	0	0	0.74	0	0	0	0	0	0
c14759.graph_c0	0	0	0	0	0	0	0	0	0	0	0	0
c14763.graph_c0	0	0	0	0	0	0	0	0	0	0	0.88	0
c14766.graph_c0	0	0	0	0	0	0	0	0	0	0	0	0
c14767.graph_c0	0	0	0	0	0	0	0	0	0	0	0	0
c14771.graph_c0	0	1.16	0	0	0	0	0	0	0.78	0	0	0
c14772.graph_c0	0	0	0	0	0	0	0	0.68	0	0	0	0
c14782.graph_c0	0	0	0.76	0	0	0	0	0	0	0.17	0	0
c14785.graph_c0	0	0	0	0	0.71	0.67	0	0	0	0	0	0
c14786.graph_c0	0	1.11	0	0	0	0	0	0	0	0	0	0
c14791.graph_c0	0	0	0	0	0	0	0	0	0	0.71	0	0
c14793.graph_c0	0	0.33	0.37	0	0	0	0	0.36	0	0	0	0
c1480.graph_c0	0	0	0	0.36	0.81	0	0	0	0	0	0	0
c14800.graph_c0	0	0	0	0	0	0	0	0	0	0	0	0
c14801.graph_c0	0	0	0	0	1.45	0	0	0	0	0	0	0
c14804.graph_c0	0	0	0	0	0	0	0	0	0	0.61	0	0
c14814.graph_c0	0	0	0	0	0	0	0	0	0	0	0	0
c14822.graph_c0	0	0	0.75	0	0	0	0	0	0	0	0	1.48
c14823.graph_c0	0	0	0	0	0	0	0	0	0	0	0	0
c14824.graph_c0	0	0	0	0	0	0	0	0	0	0	0	0
c14826.graph_c0	0	0	0	0	1.2	0	0	0	0	0	0	0
c14828.graph_c0	0	0	0	0	0.44	0.41	0	0	0	0	0	0
c14829.graph_c0	0	0	0	0	0	0	0	0	0	0	0	0
c1483.graph_c0	0	0	0	0	1.65	0	0	0	0	0	0	0
c14832.graph_c0	0	0	0	0.53	0	0	0	0	0	0	0	0
c14835.graph_c0	0	0	0	0	0	0	0	0	1.61	0	0	0
c1484.graph_c0	0	0	0	0.59	0.4	0.39	0	0	0	0	0	0
c14843.graph_c0	0	0	0	0	0.55	0	0	0	0	0	0	0
c14843.graph_c1	0	0	0	0	0	0	0	0	0	0	0	0
c1485.graph_c0	0	0	0	0	0	0	0	0	0	0	1.32	0
c14851.graph_c0	1.18	0	0	0	0	0	0	0.41	0	0	0.37	0
c14859.graph_c0	0	0	0	0	0	0	0	0	0	0	0	0
c14861.graph_c0	0	0	0	0	0	0	0	0	0	0	0	0
c14863.graph_c0	0	0	0	0	0	0	0	0	0	0	0	0
c14870.graph_c0	0	0	0	0	0	0	0	0	0	0	0	0
c14880.graph_c0	0	0	0	0	0	0	0	0	0	0	0	0
c14881.graph_c0	0	0	0	0	0	0	0	0	0	0	0	0
c14892.graph_c0	0	0	0	0	0	0	0	0	0	0	1.67	0
c1490.graph_c0	0	0	0	0	0	0	0	0	0	0	0	0
c14904.graph_c0	0	0	0	0	0	0	0	0	0	0	0	0
c14906.graph_c0	0	0	0	0	0	0	0	0	0	0	0	0
c14907.graph_c0	0	0	0	0	0	0	0	0	0	0	0	0
c14908.graph_c0	0	0	0	0	1.64	0	0	0	0	0	0	0
c1491.graph_c0	0	0	0	0	0	0	0	0	0	0	0	0
c14911.graph_c0	0	0	0	0	0	0	0	0	0	0	0.43	0
c14912.graph_c0	0	0	0	0	0	0	0	0	0	0	0	0
c14914.graph_c0	0	0	0	0	0	0	0	0	0	0	0	0
c14918.graph_c0	0	0	0	0	0	0	0	0	0	0	0	0
c1493.graph_c0	0	0	0	0	0.74	0	0	0	0	0.51	0	0
c14934.graph_c0	0	0	0	0	0	0	0	0	0	0	0.83	0.31
c14938.graph_c0	0	0	0	0	0	0	0	0	0	0	0	0
c14939.graph_c0	0	0	0	1.56	0	0	0	0	0	0	0	0
c1494.graph_c0	0	0	0	0	0	0	0	0	1.26	0	0	0
c14941.graph_c0	0	0	0	0	0.52	0.5	0	0	0	0	0	0
c14941.graph_c1	0	0	0	0	0	0	0	0	0	0	0	0
c14942.graph_c0	0	0.24	0	0	0	0	0	0	0.5	0.18	0	0
c14945.graph_c0	0	0	0	0	0	0	0	0	0	0	0	0
c14946.graph_c0	0	0.26	0	0	0.28	0	0	0	0.52	0	0	0.28
c14952.graph_c0	0.65	0	0	0	0	0	0	0	0	0	0	0
c1496.graph_c0	0	0	0	0	0.32	0	0	0	0.9	0	0	0.32
c14962.graph_c0	0	2.18	0	1.08	0	0	0	0	0	0	0	0
c1497.graph_c0	0	0	0	0.85	0	0	0	0	0	0	0	0
c14972.graph_c0	0	0	0	0	0	0	0	0	0	0	0	0
c14978.graph_c0	0	0	0	0	0	0	0	0	0	0	0	0
c1498.graph_c0	0	0	0	0.19	0.64	0	0	0	0	0	0	0
c1498.graph_c1	0	0	0	0	0.98	0	0	0	0	0	0	0
c14982.graph_c0	0	0	0	0	0	0	0	0	0	0	0	0
c1499.graph_c0	0	0	0	0	1.12	0	0	0	0	0	0	0
c14999.graph_c0	0	0	0	0	0	0	0	0	0	0	0	0
c15.graph_c0	0	0	0	0	0	0	0	0	0	0	0	0
c1500.graph_c0	0	0	0	0	0	0	0	0	0	0	0	0.75
c15003.graph_c0	0	0	0	1.27	0.71	0	0	0	0	0	0	0
c1502.graph_c0	0	0	0	0	0	0.49	0	0	0	0	0	0
c1502.graph_c1	0	0	0	0.54	0.61	0	0	0	0	0	0	0
c15021.graph_c0	0	0	0	0	1.3	0	0	0	0	0	0	0
c15028.graph_c0	0	0	0	0	0	0	0	0	0	0	0	0
c15029.graph_c0	0	0	0	0	0	0	0	0	0	0	0.9	0
c1503.graph_c0	0	0	0	0	0	0	0	0	0	0	1.27	0
c15030.graph_c0	0	0	0	0	0	0	0	0	0	0	0	0
c15033.graph_c0	0	0	0	0	0	0	0	0	0	0	0	0
c15036.graph_c0	0	0	0	0	0	0	0	0.5	0	0	0	0
c1504.graph_c0	0	0.37	0	0	0	0.43	1.39	0	0	0	0	0
c15042.graph_c0	0	0	0	0	0	0	0	0	0	0	0	0
c1505.graph_c0	0	0	0	0	0	0	0	0	0	0	0	0
c15050.graph_c0	0	0	0	0	0.43	0	0.64	0	0	0	0.39	0
c15057.graph_c0	0.47	0	0.51	0	0	0	0	0	0	0	0	0
c1506.graph_c0	0	0	0	0	0.46	0	0	0	0	0	0	0
c1506.graph_c1	0	0	0	0.27	0.6	0	0	0	0	0	0	0
c15063.graph_c0	0	0	0	0	0	0	0	0	0	0	0	0
c15064.graph_c0	0	0	0	0	0	0	0	0	0	0	0	0
c1507.graph_c0	0	0	0	0	0	0	0	0	0	0	0	0
c1508.graph_c0	0	0	0	0	0	0	0	0	0	0	0.76	0
c15088.graph_c0	0	0	0	0.56	0.64	0	0	0	0	0	0	0
c1509.graph_c0	0	0	0	0	0	0	0	0	0	0	0	0
c1510.graph_c0	0	0	0	0	1.39	0	0	0	0	0	0	0
c15102.graph_c0	0	0	0	0	2.13	0	0	0	0	0	0	0
c1511.graph_c0	0	0	0	0	0	0	0	0	0	0	0	0
c1512.graph_c0	0	0	0	0	0	0	0	0	0	0	0	0
c1512.graph_c1	0	0	0	0	0.41	0	0	0	0.75	0	0	0
c15122.graph_c0	0	0	0	0	0	0	0	0	0	0	0	0
c1513.graph_c0	0	0	0	0	1.56	0	0	0	0	0	0	0
c1514.graph_c0	0	0.64	0	0	0	0	0	0	0.65	0	0	0
c1515.graph_c0	0	0	0	0	1.11	0	0	0	0	0	0	0
c1515.graph_c1	0	0	0	0	0	0	0	0	0	0	0	0
c15169.graph_c0	0	0	0	0	0	0	0	0	0.93	0	0	0
c1517.graph_c0	0	0	0	0	0	0	0	0	0	0	0	0
c1517.graph_c1	0	0	0	0	0	0	0	0	0	0	0	0
c1518.graph_c0	0	2.08	0	0	0	0	0	0	0	0	0	0
c15180.graph_c0	1.74	0	0	0	0	0	0	0	0	0	0	0
c15189.graph_c0	0	0	0	0	0	0	0	0	0	0	0	0
c1519.graph_c0	0	0	0	0	0	0	0	0	0	0	0	0
c15205.graph_c0	1.85	0	0	0	0	0	0	0	0	0	0	0
c1521.graph_c0	0.17	0.67	0	0	0	0	0	0	0	0.12	0	0.18
c15219.graph_c0	0	0	0	0.36	0	0	0	0	0	0	0	0
c1522.graph_c0	0	0	0	0	0.55	0	0	0	0	0	0	0
c1522.graph_c1	0	0	0	0	0.58	0	0	0	0	0	0	0
c15224.graph_c0	0	0	0	0	0	0	0	0	0.6	0	0	0.33
c15239.graph_c0	0	0	0	0	0	0	0	0	0	0	0	0
c1524.graph_c0	0	0	0	0	0	0	0	0	0	0	0	0
c1524.graph_c1	0	0	0	0	0	0	0	0	0	0	0	0
c1525.graph_c0	0	0	0	0	0	1.62	0	0	0	0	0	0
c15258.graph_c0	0	0	0	0.67	0.38	0	0	0	0	0	0	0
c1526.graph_c0	0	0	0	0	0	0	0	0	0	0	0	0
c1527.graph_c0	0	0	0	0	0.65	0	0	0	0	0	0	0
c1527.graph_c1	0	0	0	0.42	0.24	0	0	0	0	0	0	0
c1529.graph_c0	0	0	0	0	0	0	0	0	0	0	0	0
c1530.graph_c0	0	0	0	0	0	0	0	0	0	0	0	0
c15307.graph_c0	0	0	0	0	0	0	0	0	0	0	0	0
c1531.graph_c0	0	0	0	0.27	0.31	0	0	0	0.29	0	0	0.31
c1531.graph_c1	0	0.31	0.35	0.15	0	0	0	0	0	0	0	0
c1533.graph_c0	0	0	0	0	0	0	0	0	0	0	0	0
c1534.graph_c0	0	0	0	0.78	0.43	0	0	0	0	0	0	0
c1535.graph_c0	0	0	0	0.51	0	0	0	0	0	0	0	0
c1536.graph_c0	0.53	0	0.38	0.16	0	0	0	0	0	0.25	0	0.18
c15361.graph_c0	0	0	0	0	0	0	0	0	0	0	0	0
c15368.graph_c0	0	0	0	0	0	0	0	0	1.33	0	0	0
c1537.graph_c0	0	0	0	0	0	0	0	0	0	0	0	0
c1537.graph_c1	0.88	0	0	0	0	0	0	0	0	0	0	0
c1538.graph_c0	0	0	0	0	0	0	1.04	0	0	0	0	0
c1539.graph_c0	0	0	0	0	0	0	0	0	0.99	0	0	0
c15394.graph_c0	0.57	0	0	0	0.2	0	0	0.2	0	0	0.71	0
c15395.graph_c0	0	0	0	0.86	0	0	0	0	0	0	0	0
c1540.graph_c0	0	0	0	0.69	1.29	0	0	0	0	0	0	0
c15401.graph_c0	0	0	0.3	0.26	0	0	0	0	0	0	0.26	0
c15408.graph_c0	0	0	0	0	0	0	0	0	0	0	1.5	0
c15412.graph_c0	0	0	0	0	0	0	0	0	0	0	0	0
c1542.graph_c0	0	0	0	0	0	0	0	0	0	0	0	0
c1542.graph_c1	0	0	0	0	0	0	0	0	0	0	1.45	0
c15428.graph_c0	0	0	0	0	0.96	0	0	0	0	0	0	0
c1543.graph_c0	0	1.06	0	0	0	0	0	0	0	0	0	0
c15436.graph_c0	0	0	0	1.39	0	0	0	0	0	0	0	0
c1546.graph_c0	0	0	0	1.49	0	0	0	0	0	0	0	0
c15466.graph_c0	0	0	1.34	0	0	0	0	0	3.38	0	0	0
c1547.graph_c0	1.68	0	0	0	0	0	0	0	0	0	0	0
c1548.graph_c0	0	0	0	0	0	0	0	0	0	0	0	0
c15485.graph_c0	0	0	0	0	0	1.23	0	0	0	0	0	0
c1549.graph_c0	0	0	0	0	0	0	0	0	0	0	0	0
c15491.graph_c0	0	0	0	0	0	0	0	0	0	0	0	0
c1550.graph_c0	0	0	0	0	0	0	0	0.99	0	0	0	0
c15500.graph_c0	0	0	0	0	0	0	0	0	0	0	0	0
c15503.graph_c0	0	0	0	0	0	2.02	0	0	0	0	0	0
c1551.graph_c0	0	0	0	0	0	0	0	0	0	0	0	0
c15513.graph_c0	0	0	0	0	0	0	0	0	0	0	1.72	0
c15515.graph_c0	0	0	0	0.87	0.5	0	0	0	0	0	0	0
c15516.graph_c0	0	0	0.6	0.26	0	0	0	0	0	0	0.78	0.29
c15518.graph_c0	0	0	0	0	0	0	0	0	0	0	0	0
c1552.graph_c0	0	0	0	0	0	0	0	0	0	0	0	0
c15520.graph_c0	0	0	0	0	0	0	0	0	0.37	0	0	0
c15522.graph_c0	0	0	0	0	0	0	0	0	0	0	0	0
c15523.graph_c0	0	0	0	0	0	0	0	0	0	0	0	0
c1554.graph_c0	0	0	0	0.82	0	0	0	0	0	0	0	0
c1554.graph_c1	0	0	0	0	0.63	0	0	0	0	0	0	0
c15545.graph_c0	0	0	0	0	0.91	0	0	0	0	0	0	0
c1555.graph_c0	0	0	0	0.43	0.24	0.23	0.71	0	0	0	0.21	0
c1556.graph_c0	0	0	0	0	0.46	0	0	0	0	0	0	0
c1557.graph_c0	1.13	0	0	0	0	0	0	0	0	0	0	0
c1558.graph_c0	0	0	0	0	0.41	0	0.2	0	0.38	0	0.18	0.6
c1559.graph_c0	0	0	0	0	0	1.05	0	0.55	0	0	0	0
c15598.graph_c0	0	0	0	0	0	0	0	0	0	0	0	0
c1560.graph_c0	0	0	0	0	0	0	0	0	0	0	1.15	0
c15600.graph_c0	0	0	0	0	0	0	0	0	0	0	0	0
c15608.graph_c0	0	0	0	0	0	0	0	0	0	0	0	0
c1561.graph_c0	0	0	0	0	0	0	0	0	0	0	0	0
c1561.graph_c1	0	1.26	0.48	0	0	0	0	0	0	0	0	0
c15615.graph_c0	0	0	0	0.75	0	0	0	0	0	0	0	0
c1562.graph_c0	0	0	0	0	0	0	0	0	0	0	0	0
c1562.graph_c1	0	0	0	0	0	0	1.01	0	0	0	0	0
c1563.graph_c0	1.6	0	0	0	0	0	0	0	0	0	0	0
c1563.graph_c1	0	0	0	0	0	0	0	0	0	0	0	0
c1564.graph_c0	0	0	0	0	0	0	0	0	0	0	0	0
c15646.graph_c0	0	0	0	0	0	0	0	0	0	0	0	0
c1565.graph_c0	0	0	0	0	0.21	0	0	0	0.58	0	0	0
c1566.graph_c0	1.22	0	0	0	0	0	0	0	0	0	0	0
c1567.graph_c0	0	0	0	0	0	0	0	0	0	0	0.9	0
c15673.graph_c0	0	0	0	0.53	0	0	0	0	0	0	0	0
c1568.graph_c0	0	0	0	0	0	0	0	0	0	0	0	0
c15698.graph_c0	0	1.3	0	0	0	0	0	0	0	0	0	0
c15700.graph_c0	0	0	0	0	0	0	0	0	0	0	0	0
c15702.graph_c0	0	0	0	0	0	0	0	0	0	0	0	0
c1571.graph_c0	0	0	0	0	0	1.41	0	0	0	0	0	0
c15713.graph_c0	0	0	0	0	1.25	0	0	0	0	0	0	0
c15721.graph_c0	0	0	0	0	0	0	0	0	0	0	0	0
c1573.graph_c0	0	0	0	0	0	0	0	0	0	0	0	0
c1573.graph_c1	0	0	0	0	1.02	0	0	0	0	0	0	0
c1574.graph_c0	0	0	0.41	0	0	0.76	0	0	0	0.55	0	0
c15745.graph_c0	0	0	0	0.47	1.16	0	0	0	0	0	0	0
c1575.graph_c0	0	0	0	0	0	0	0	0	0	0	0	0
c15753.graph_c0	0	0	0	0	0	0	1.24	0	0	0	0	0
c15754.graph_c0	0	0	0	0.4	0.74	0.43	0	0	0	0	0	0
c1576.graph_c0	0	0	0	0	0	0	0	0	0	0	0	0
c15760.graph_c0	0	0	0	0	0	0	0	0	0	0	0	0
c15761.graph_c0	0	0	0	0.36	0	0	0	0	0	0.14	0.92	0
c15762.graph_c0	0	0	0	0	0	0	0	0	0	0	0	0
c15764.graph_c0	0	0	0	0	0	0	0	0	0	0	0	0
c15765.graph_c0	1.08	0.26	0.29	0	0	0	0	0	0	0	0	0
c1577.graph_c0	0	0	0	0	0	0	0	0	0	0	0.88	0
c15770.graph_c0	0.44	0	0	0	0	0	0	0	0	0	0	0
c15772.graph_c0	0	0	0	0	0	0	0	0	0	0	1.62	0
c15773.graph_c0	0	0	0	1.02	0	0	0	0	0	0	0	0
c15774.graph_c0	0	0	0	0.11	0.84	0.24	0	0	0	0	0	0
c1578.graph_c0	0	0	0	0	0.6	0	0	0	0.53	0.4	0	0
c15784.graph_c0	0	0	0	0	0.22	0	0.21	0	0.41	0	0	0
c15784.graph_c1	0	0	0	0	0	0	0	0	0	0	0	0
c15787.graph_c0	0.84	0	0	0.39	0	0	0	0	0	0.91	0	0
c1579.graph_c0	0	0	0	0	0	1.28	0	0	0	0	0	0
c15793.graph_c0	0	0	0	0	0	0	0	0	0	0	0	0
c15796.graph_c0	0	0	0	0	0	0.87	0	0	0	0	0	0
c1580.graph_c0	0	0	0	0	0	0	0	0	0	0	1.55	0
c1580.graph_c1	0	0	0	0	0	0	0	0	0	0	1.02	0
c15801.graph_c0	0	0	0	0.86	0	0	0	0	0	0	0	0
c15805.graph_c0	0	0	0	0	0	0	0	0	0	0.57	0	0
c15806.graph_c0	0	0	0	0	0	0	0	0	0	0	0	0
c15808.graph_c0	0	0	0	0	0	0	0	2.46	0	0	0	0
c15809.graph_c0	0	0	0	0	0	0	0	0	0	0	0	0
c15810.graph_c0	0	0	0	0	0	0	0	0	0	0	0	0
c15814.graph_c0	0	0	0	0	0	0	0	0	0	0	0	0
c15819.graph_c0	0	0	0	0	0	0	0	0	0	0	0	0
c1582.graph_c0	0	0	0	0	0	0	0	0	0	0	2.3	0
c15824.graph_c0	0	0	0	0	0	0	0	0	0	0	0	0
c15825.graph_c0	0	0.8	0	0	0	0	0	0	0	0	0	0
c1583.graph_c0	0	0	0	0	0.93	0.87	0	0	0	0	0	0
c15833.graph_c0	0	0	0	0	0	0	0	0	0	0	0	0
c15837.graph_c0	0	0	0	0	0	0.39	0	0	1.15	0.29	0	0.42
c1584.graph_c0	0	0	0	0.63	0	0	0	0	0	0	0	0
c15843.graph_c0	0	0	0	0	0	0	0	0	0	0	0	0
c15846.graph_c0	0	0	0	0	0	0	0	0	0	0	0	0
c15848.graph_c0	0	0	0	0	0	0	0	0	0	0	0.62	0.34
c1585.graph_c0	0	0	0	0	0	0	0	0	0	0	0.74	0
c1585.graph_c1	0	0	0	0	0	0	0	0	0	0	0	0
c15854.graph_c0	0	0	0	0	0	0.81	0	0	0.79	0	0	0
c15858.graph_c0	0	0	0	0	0	0	0	0	0	0	0	0
c1586.graph_c0	0	1.51	0	0	0	0	0	0	0	0	0	0
c1586.graph_c1	0	0	0	0	0	0	0	0	0	0	0	0
c15864.graph_c0	0	0	1.81	0	0	0	0	0	0	0	0	0
c15868.graph_c0	0	0	0	0	0	0	0	0	0	0	0	0.97
c1587.graph_c0	0	0	0	0	0	0	0	0.57	0	0	0	0
c15879.graph_c0	0	0	0	0	0	0	0	0	0	0	0	0
c1588.graph_c0	0	0	0	0	0	0	0	0	0	0	0	0
c15888.graph_c0	0	0	0.92	0	0	0	0	0	0	0	0	0
c1589.graph_c0	0	0.32	0	0	0	0	0.34	0	0	0	0	0
c15893.graph_c0	0	0	0.46	0	0.19	0	0.37	0	0	0	0	0.43
c15903.graph_c0	0	0	0	0	0	0	0.87	0	0	0	0	0.87
c1591.graph_c0	0	0	1.15	0.49	0	0	0	0	0	0	0	0
c15914.graph_c0	0	0	0	0	0	0.56	0	0	0	0	0	0.61
c15918.graph_c0	0	0	0	0	0	0	0	0	0	0.49	0	0
c1592.graph_c0	0	0	0	0	0	0	0	0	0	0	1.14	0
c15921.graph_c0	0	0	0	0	0	0	0	0	0.55	0	0	0
c15927.graph_c0	0	0	0.43	0	0	0	0	0	0	0	0	0
c15928.graph_c0	0	0	0	0	0	0	1.32	0	0	0	0	0
c1593.graph_c0	1.41	0	0	0	0	0	0.16	0	0	0	0	0
c15932.graph_c0	0	0	0	1.14	2.69	0	0	0	0	0	0	0
c1594.graph_c0	0	0	0	0	0	0	0	0	0	0	0	0
c15941.graph_c0	0	0	0	0	0	0	0	0	0	0	0	0
c1595.graph_c0	0	0	0	0	0.71	0	0	0	0	0	0	0
c1595.graph_c1	0	0	0	0	0	0	0	0	0	0	0	0
c1596.graph_c0	0.4	0.39	0	0	0	0	0.2	0.21	0.59	0.14	0	0
c15966.graph_c0	0.53	0	0	0	0	0	0	0	0	0.19	0	0.84
c1597.graph_c0	0	0	0	0.81	0.36	0.18	0	0	0	0	0	0
c15974.graph_c0	0	0	0	0	0	0	0	0	0	0	0	0
c15975.graph_c0	0	0	0	2.12	2.06	0	0	0	0	0	0	0
c15976.graph_c0	0	0	0.37	0.64	0	0.34	0.36	0.36	0	0.49	0.64	1.83
c15977.graph_c0	0.52	0	0.28	0	0.27	0.52	0	0.27	1.52	0	0	0
c15978.graph_c0	0	0	0	0	1.69	0	0	1.09	1.01	0.38	0	0
c15979.graph_c0	0.16	0	0	0.72	0.16	0.32	0.63	0	0	0.45	0.58	0.32
c1598.graph_c0	0	0	0	0	0	0	0	0	0	0	1.1	0
c15980.graph_c0	0	0.19	0.43	0	0	0	0	0	0.2	0	0.37	0
c15981.graph_c0	0	0	0	0.66	0.18	0.18	0.18	0.56	0.7	0.51	0.17	0.18
c15982.graph_c0	2.95	0	0	0	0	0	0	0	0	0	0	0
c15983.graph_c0	0	0	0.4	0	0	0.19	0.57	2.55	0	0	0	0
c15984.graph_c0	0	0	0	0	0	0	0	0	0	0	0	0
c15985.graph_c0	0	0	0.52	0	0	0	0.16	0	0.64	0.12	0.91	0
c15986.graph_c0	0.1	0.38	0.11	0.18	0.3	0.4	0.39	0	0.29	0.28	0.09	0.2
c15987.graph_c0	0.34	0	0	0.31	0.71	0	0	0	0.33	0.49	0.32	0.37
c15988.graph_c0	0.71	0	0.38	0.22	0	0	0	0	0	0.42	0.33	0
c15989.graph_c0	0	0	0	0.92	1.61	0.18	0	0	0	0	0	0
c1599.graph_c0	0	0	0	0	0	0	0	0	0	0	0	0
c15990.graph_c0	0.24	2.73	0	0	0	0	0	0.74	0	0	0	0
c15991.graph_c0	0	0	0	2.12	0.96	0	0	0	0	0	0	0
c15992.graph_c0	0.26	0	0	0	0.54	0.26	0.54	0.27	0.25	0.93	0	0.54
c15993.graph_c0	0	0	0	0.29	0	0	0.76	0.66	0.31	0	0.91	0.51
c15994.graph_c0	0.32	0.47	0.17	0.15	0	0	0.65	0.34	0.32	0	0.15	0
c15995.graph_c0	0	0	0	0.8	0.45	0.15	0	0	0	0	0	0
c15995.graph_c1	0	0	0	0.84	1.4	0.13	0	0	0	0	0	0
c15996.graph_c0	0	0	0	2.04	2.3	0	0	0	0	0	0	0
c15997.graph_c0	0.27	1.55	0.43	0	0.27	0.13	0.67	0	0.13	0	0.49	0
c15999.graph_c0	0	0	0	0	0	0	0	0	0	0	0	0
c15999.graph_c1	0	0	0	0.39	1.22	0.05	0	0	0	0	0	0
c1600.graph_c0	0	0	0	0	0.56	0	0	0.28	0	0	0	0
c16000.graph_c0	0	0	0	1.16	2.16	0	0	0	0	0	0	0
c16001.graph_c0	0	0.47	0	0	0.12	0.37	0.12	0.13	0.12	0.09	0.23	1.1
c16002.graph_c0	0	0	0	0	0	0	0	0	0	0	2.04	0
c16003.graph_c0	0.25	0.25	0.18	0.16	0.09	0.6	0.17	0.36	0	0.24	0	0.42
c16004.graph_c0	0	0.56	0	0	2.54	0	0	0	0	0	1.11	0
c16005.graph_c0	0	0	0	0.59	0.99	0	0	0	0	0	1.18	0
c16006.graph_c0	1.13	0	1.86	0	0	0	0	1.18	0	0	0	0
c16007.graph_c0	0	0	0	0.87	0	0	0	0	0.62	0.11	0.44	0.16
c16008.graph_c0	0.7	0	0	0	0	0	0.35	0.37	0.17	0.25	0.32	0.56
c16009.graph_c0	0	0	0.63	1.08	0	0	0	0	0	0	0	0
c1601.graph_c0	0	0	2.44	0	0	0	0	0	0	0	0	0
c16010.graph_c0	0	0.86	0	0	0	0	0	0.93	0	0	0.42	0.48
c16011.graph_c0	0.55	0	0.12	0.4	0.11	0	0.22	0.35	0.11	0.08	0.71	0
c16012.graph_c0	0.4	0.13	0.14	0	0.27	0	0	0.28	0	0.19	0.86	0.27
c16013.graph_c0	0	0	0.35	0.61	0.17	0.83	0	0.35	0.49	0.12	0	0
c16014.graph_c0	1.01	0.97	0	0	0.55	0	1.09	0.53	0.49	0.37	0	0
c16015.graph_c0	0	0	0.31	0	0	0	0	0.6	0	0	0	0
c16016.graph_c0	0	0.53	0	0	0	0	0	1.16	0	0	0	0
c16017.graph_c0	0.31	0.61	0.68	0	0.33	0	0	0	0.31	0.68	0	0
c16018.graph_c0	1.32	0.13	0.14	0	0	0	0	0.28	0.26	0.09	0	0
c16019.graph_c0	0.33	0	0.71	0	0.35	0	0	0	0	0.24	0.31	0.35
c1602.graph_c0	0	0	0	0	0	0	0	0	0	0	1.51	0
c1602.graph_c1	0	0	0	0	0	0	0	0	0	0	2.42	0
c16021.graph_c0	0	0	0	0.14	0	0.31	0.31	0.16	0.46	0.33	0.43	0.16
c16022.graph_c0	0	0.28	0	0	0	0	0	0.91	0	0.84	0	0
c16023.graph_c0	0	0	0	0.23	1.51	0.99	0	0	0	0.09	0.34	0
c16024.graph_c0	0.74	0	0.27	0.23	0	0.25	0.51	0.26	0.24	0	1.15	0
c16025.graph_c0	3.02	0	0	0	0	0	0	0	0	0	0	0
c16026.graph_c0	0	0.94	2.21	0.92	0	0	0	2.04	0	0	0.95	0
c16028.graph_c0	0	0.25	0	0	0.36	0.58	0.24	0.12	0.57	0.25	0	0
c16029.graph_c0	0.13	0.13	0.14	0	0	0.27	0.26	0.28	0	0	0.37	0
c1603.graph_c0	0	0	0	0.24	0.88	0.07	0	0	0	0	0	0
c16030.graph_c0	0	0	0.17	0	0.31	0.16	0.16	0	0	0.33	0.43	0.62
c16031.graph_c0	0.09	0	0.8	0	0.19	0	0.56	0.5	0.19	0.27	0.17	0
c16032.graph_c0	0	0	0	0	0	0	0	0	0	0	0	0
c16033.graph_c0	0	0	0	0.7	0	0	0	0	0	0	0	0
c16034.graph_c0	0	0.12	0.14	0.12	0.13	0.26	0	0.53	0	0	0	1.28
c16035.graph_c0	0.11	0.11	0.36	0	0.46	0.34	0	0.12	0	0.16	0.95	0.23
c16036.graph_c0	0	0	1.06	0	0	0	0	0	0.47	0	0.92	0
c16037.graph_c0	0	0.32	0	0	0.34	0.83	0	0	0	0.24	0.15	0.68
c16039.graph_c0	0	0	0.42	0.55	0	0	0.4	0	0.19	0.56	0.37	0
c1604.graph_c0	0	0	0	0	0	0	0	0	1.83	0	0	0
c16040.graph_c0	0	0	0.14	0.37	0.82	0.88	0.07	0	0	0.14	0.06	0
c16041.graph_c0	0	0	0	0.85	1.78	0.12	0	0	0	0	0	0
c16042.graph_c0	0	0	0.26	0.11	0.25	0.25	0.61	0.65	0.24	0.35	0.23	0.12
c16043.graph_c0	0.13	0	0.28	0.24	0.94	0.52	0	0.14	0	0.09	0	0
c16044.graph_c0	0	0	0.31	0	0.3	0	0	0.9	0	0.41	0	0
c16045.graph_c0	0	0.24	1.17	0.15	0	0.09	0.17	0	0.5	0.12	0.16	0
c16046.graph_c0	0.46	0.44	0.74	0	0	0	0	0.24	0.23	0	0.43	0
c16048.graph_c0	0	0	0	0.38	0.44	0	0	0.85	0	0.59	0	0
c16049.graph_c0	0	0.13	0.3	0.85	0.28	0.26	0	0.44	0.14	0	0.26	0
c1605.graph_c0	0	0	0	0	0	0.45	0.96	0	0	0	0	0
c16050.graph_c0	0	0	0	0	0	0	0	0.53	0.25	1.82	0.24	0.53
c16051.graph_c0	0.09	0	0.19	0	0	0	0	0.19	0.54	0.06	0.67	0
c16052.graph_c0	0.24	0.11	0.51	0.11	0.24	0.48	0.94	0.25	0	0.25	0	0.36
c16053.graph_c0	0.16	0.92	0	0	0	0	0	0.33	0	0.11	0.59	0.32
c16054.graph_c0	0	0.43	0.48	0	0.23	0.67	0.23	0.23	0	0.48	0.62	0.46
c16055.graph_c0	0	0	0	0	3.35	0	0	0	0	0	0	1.11
c16056.graph_c0	0	0	0	0	0	0.35	0	0	0	0.73	0	0.18
c16057.graph_c0	0	0.61	0.17	0.73	0	0.16	0.48	0	0.47	0	0	0.16
c16058.graph_c0	0.44	0	0	0	0.23	0.44	0	0	0	0.31	0	0.45
c16059.graph_c0	0.52	0.28	0.37	0.16	0.35	0.23	0.22	0.12	0.06	0.08	0.21	0.28
c1606.graph_c0	0	0	0	0	0.71	0	0	0	0	0.48	0	0
c16060.graph_c0	0	0	0	0.44	0	0	0	0	0	0.35	0	0
c16061.graph_c0	0	0.8	0.9	0	0	0	0.44	0	0	0.6	0	0
c16062.graph_c0	0.1	0.68	0.2	0.28	0	0.2	0.4	0.53	0	0.64	0.28	0.4
c16063.graph_c0	0.93	0	0.67	0	0.98	0	0	0	0	0.22	0.29	0
c16064.graph_c0	0	0	0	0	0.9	0	1.34	0.88	0	0	0	1.81
c16065.graph_c0	0	0	0.22	0.94	0.63	0	0	0	0	0.58	0.38	0.21
c16066.graph_c0	0	0.45	0.17	0.43	0.48	0.32	0	0	0.46	0.33	0	0.16
c16067.graph_c0	0.59	0.14	0.79	0	0.15	0	0	0.78	0	0	0	0.15
c16068.graph_c0	0	0.29	0	0.28	0.31	0	0	0.63	0	0.22	0.28	0.32
c16069.graph_c0	1.28	0.62	0	0	0	0.32	0	0	0	0	0	0
c1607.graph_c0	1.12	0	0.48	0	0	0	0	0	0	0.16	0	0
c16070.graph_c0	0	0	0	1.43	1.36	0.11	0	0	0	0	0	0
c16071.graph_c0	0	0	0	0.66	2.18	0	0	0	0	0	0	0
c16072.graph_c0	0	0	0	0	0	0	0	0	0	0	0	0.66
c16073.graph_c0	0	0	0	0	0	0	0	0	0	0	0	0
c16073.graph_c1	0	0	0	0.44	1.96	0.24	0	0	0	0	0	0
c16074.graph_c0	0	0	0	0.42	0.41	0	0	0	0	0.52	0.11	0.73
c16075.graph_c0	0.59	0	0.21	0	0	0	0	1.03	0	1.12	0	0
c16076.graph_c0	0.97	1.56	0	0	0	0	0.34	1.02	0	0.7	0	0.34
c16078.graph_c0	0	0.11	0.23	0	0	0.44	0.11	0.57	0.32	0.46	0.4	0.11
c16079.graph_c0	0	0	0	0.24	0.27	0.26	0	1.37	0	0	0	0
c1608.graph_c0	0	0	0	0	0	0	0	0	0	1.44	0	0
c16080.graph_c0	0	2.36	0	0	0	0	1.3	0	0.79	0.3	0.38	0
c16081.graph_c0	0.27	0.66	1.16	0.13	0.14	0	0.14	0.43	0	0.19	0	0
c16082.graph_c0	0	0	0	0	0	0	0	0	0	0	0	0
c16083.graph_c0	0.29	0.48	0	0	0	0	0.62	0	0.77	0.21	0	0
c16084.graph_c0	0	0	0	0.66	2.1	0	0	0	0	0	0	0
c16085.graph_c0	0	0	0	0.44	2.31	0.48	0	0	0	0	0	0
c16086.graph_c0	0.07	0.76	0.08	0	0.15	0.22	0.14	0	0.5	0.15	0.07	0
c16087.graph_c0	0	0.19	0	0.55	0.41	0.99	0	0	0.19	0	0	0
c16088.graph_c0	0	1.86	0	0.6	0	0	0	0.67	0	0.47	0.61	0
c16089.graph_c0	0.21	0.21	0.3	0.13	0.07	0.21	0.62	0.07	0	0.25	0.39	0.14
c1609.graph_c0	0	0	0	0	0	0	0	0	0	0	0	0
c1609.graph_c1	0	0	0	0	0	0	0	0	0	0	0	0
c16090.graph_c0	0	0	0	0.49	2.02	0	0	0	0	0	0	0
c16091.graph_c0	1.02	0	0	0	0	0	0	0	0	0	0	0
c16092.graph_c0	0	0	0.11	0.71	1.68	0.05	0	0	0	0	0	0
c16093.graph_c0	0.24	0.46	0.88	0	0	0	0.59	0	0.23	0	0.11	0.12
c16094.graph_c0	0.46	0	0	0	0.16	0.62	0	0	0	0.22	0	0.62
c16095.graph_c0	0	0	0	0	0	0	0	0	0	0	0.6	0
c16096.graph_c0	0.21	0.4	0.22	0.58	0	0.42	0.43	0	0	0.15	0	1.08
c16097.graph_c0	0.16	0.93	0.17	0	0	0	0	0	0.54	0.46	0	0.16
c16098.graph_c0	0	0	0	1.03	1.33	0.09	0	0	0	0	0	0
c161.graph_c0	0	0	0	0	0	0.54	0	0	0	0	0	0
c1610.graph_c0	0	0	0	0	0	0	0	0	0	0	0	0
c1610.graph_c1	0	0	0	0.54	0	0	0.63	0	0	0	0	0.63
c16100.graph_c0	0.67	0.43	0.48	0	0	0	0.11	0.59	0.33	0.08	0.1	0.11
c16101.graph_c0	0.24	0	0	0	0	0	0	0	0.71	0	0.45	0
c16102.graph_c0	0	0	0	0	0	0	0	0	0	0	0	0
c16103.graph_c0	0	0	0	0.93	1.81	0.2	0	0	0	0	0	0
c16103.graph_c1	0	0	0	0	0	0	0	0	0	0	0	0
c16104.graph_c0	0	0.9	0	0.29	0	0	0	0	0.91	0	0	0.33
c16106.graph_c0	0	0.26	0	0.24	0	0	0.08	0.55	0	1.3	0.16	0.09
c16107.graph_c0	1.15	0.37	0.42	0.36	0	0.77	0	0	0	0	0	0
c16109.graph_c0	0	0	0	0.97	1.57	0	0	0	0	0	0	0
c16109.graph_c1	0	0	0	1.54	1.18	0	0	0	0	0	0	0
c1611.graph_c0	0	0	0	0	0	0	0	0	0	0	0	0
c16110.graph_c0	0	0	0.56	0.16	0	0	0.36	0.37	0.35	0.25	0.16	0.54
c16111.graph_c0	0.31	0.1	0.33	0.19	0.53	0	0.41	0.11	0.1	0.15	0	0.41
c16112.graph_c0	0.18	0.35	0.2	0.17	0.19	0.37	0.19	0.77	0.36	0.13	0.17	0.19
c16113.graph_c0	0	0	0	0	0.51	0.49	0	0.25	0	0	0.68	0.76
c16114.graph_c0	0	0	0	0	0	0	0	1.03	0	0	0	0
c16115.graph_c0	0.29	0	0.93	0.13	0	0.15	0	0	0	0.31	1.08	0.15
c16116.graph_c0	1.15	0	0	0	0	0	0	0	0	0	0	0
c16117.graph_c0	1.66	0	0	0	0	0	0	0	0	0	0	0
c16118.graph_c0	0	0	0	0.6	0	3.8	0	0	0	0	0	0
c16119.graph_c0	0.48	0.37	0.51	0	0.1	0.78	0.1	0	0	0.14	0.18	0
c1612.graph_c0	0	0	0	0	1.27	0	0	0	0	0	0	0
c16120.graph_c0	0	0.12	0.13	0.35	0.13	0.76	0.25	0.13	0.37	0.35	0.12	0.38
c16121.graph_c0	0	0.61	0	0	0.87	0.21	0.43	0	1.24	0	0.39	0
c16122.graph_c0	0	0.29	0.12	0.41	0.57	0.35	0.36	0.35	0	0.48	0.39	0.22
c16123.graph_c0	2.54	0.45	0	0	0	0	0	0	0.39	0	0	1.44
c16124.graph_c0	0	0	0	0	0	0	0	0	0	0.74	0	0.71
c16125.graph_c0	0.34	0.11	0.12	0.41	0.57	0.23	0	0.12	0	0.71	0	0
c16126.graph_c0	0	0	0	0	0	0	0	0	0	0	0	0
c16127.graph_c0	0	0.17	0.38	0.62	0.18	0.53	0	0.19	0.35	0.25	0	0.36
c16128.graph_c0	0.6	0.35	0.26	0.22	0	0.12	0.36	0.51	0.24	0.26	0.22	0
c16129.graph_c0	0.25	0.48	0	0	1.29	0.25	0	0	0.73	0.36	0	0
c1613.graph_c0	0	0	0	0	0	0	0	0	0.8	0	0.39	0
c16130.graph_c0	0	0	0	0	0	0	0	0	0	0	0	0
c16131.graph_c0	0.33	0.1	0	0.4	0.55	0.44	0.11	0	0.21	0.08	0.3	0.11
c16132.graph_c0	0.16	0.48	0	0	0.51	0	0.5	0	0.65	0	0.15	0
c16133.graph_c0	0	1.59	0	0	0	0	1.32	0	0	0	0	0
c16134.graph_c0	0	0	0	0	4.51	0	0	0	0	0	0	0
c16135.graph_c0	0.3	0.29	0.22	0.09	0.31	0	0.6	0.43	0	0	0	0
c16136.graph_c0	0.17	0.34	0	0	1.45	0	0	0.55	0.17	0	0.16	0.54
c16137.graph_c0	0	0	0.13	0.22	0.12	0.24	0.12	0.5	0	0.25	0.33	0.36
c16138.graph_c0	0	0	0	0	0	0	0	0	0	0	0	0
c16139.graph_c0	0	0	0	0	0	0	0.51	0.13	0	0.73	0.95	0.52
c16140.graph_c0	0	0	0	0	0.38	0	1.68	0.19	0.36	0.26	0.86	0.19
c16141.graph_c0	0	0	0	0	0	0	0	0	0	0	3.24	0.56
c16142.graph_c0	0	0	0.31	0	0	0	0	0	0	0.61	0	0.6
c16143.graph_c0	0	0.11	0.36	0.2	0.34	0	0.11	0.35	0	0.39	0.62	0.11
c16144.graph_c0	0.16	0.63	0	0.3	0.17	1.15	0	0.17	0.16	0.12	0	0.17
c16145.graph_c0	0	0	0	0	0	0	0	0	0	1.36	0	0.35
c16146.graph_c0	0	0	0	0	0	0	0	0	0	0	0	0
c16148.graph_c0	0	0.16	0.08	0.28	0	0.25	0.16	0.74	0	0.1	0.53	0
c16149.graph_c0	0	0	0	0	0	0	0	0	0	0	1.36	1
c16150.graph_c0	0	0	0	1.62	1.32	0	0	0	0	0	0	0
c16151.graph_c0	0	0.4	0	0.39	0.45	0	1.34	0	0	0	0.39	0.45
c16152.graph_c0	0.11	0	0	0	0.32	0	0	0	1.04	0	0.1	0.11
c16153.graph_c0	0.25	0	0	0.45	0.26	0	0	0.52	0.24	0.18	1.14	0
c16154.graph_c0	0	0	0.53	0	0.52	0	0	0	0	0	0.46	0
c16156.graph_c0	0.33	0.23	0.16	0.11	0.15	0.15	0.37	0.47	0.24	0.17	0.03	0.29
c16158.graph_c0	0.4	0.39	0.43	0	0	0	0.43	0	0.39	0	0	0.86
c16159.graph_c0	0	0	0	0	0	0	0	0	0	0	2.14	0.07
c1616.graph_c0	0	0	0	0	0	0	0	0	0	0	0	0
c16160.graph_c0	0	0.64	0	0	0.73	0	0	0	0	0	0	0
c16161.graph_c0	1.05	0	0	0	0	0	0	0	0	0	0	0
c16162.graph_c0	0	0	0.24	0.2	0.23	0.44	0	0	0	0.32	0.41	1.38
c16163.graph_c0	0	0	0	0	0	0.9	0	0	0	0	1.76	4
c16164.graph_c0	1.27	0.45	0.49	0.11	0.12	0.12	0.11	0	0.23	0.16	0	0.35
c16165.graph_c0	0	1.71	0.64	1.09	0	0.29	0	0	0	0	0	0
c16166.graph_c0	0	0	0	0	0.78	0	0	1.15	0.71	0	0.34	0
c16167.graph_c0	0	0	0.1	0.98	0.1	0.2	0.1	0.1	0	0.21	0.18	0
c16168.graph_c0	0	0	0	0	0	0.89	0.96	0.47	0	0.32	0.84	1.45
c16169.graph_c0	0.16	0.15	0	0.44	0	0.48	0.16	0.5	0.16	0.45	0.15	0.49
c1617.graph_c0	0	0	0	0	0	0	0	0	0	0	0	0
c1617.graph_c1	0	0	0	0	0.41	0	0	0	0	0	0	0
c16170.graph_c0	0.94	0	0	0	0	0.38	0.76	0	0	0.13	0.52	0
c16171.graph_c0	0	1.06	0.59	0	0.58	0	0	0	0	0	0	0.87
c16172.graph_c0	0	0.33	0	0.31	0.36	0	0	0	1.65	0.24	0.32	0.36
c16173.graph_c0	0	0	0	0	0	0	0.68	0	0	0	0.6	0
c16174.graph_c0	0	0.13	0	0.12	0.13	0.26	0.64	0.41	0	0.46	0.36	0.65
c16175.graph_c0	0.69	0.17	0.37	0	0.18	0	1.21	0.36	0.17	0.12	0	0.18
c16176.graph_c0	0	0	0	0.47	1.45	0.78	0	0	0	0	0	0
c16176.graph_c1	0	0	0	0	0	1	0	0	0	0	0	0
c16177.graph_c0	0	0	0	0.97	0	0	0	1.09	0	0.25	0	1.11
c16178.graph_c0	0	0	0.29	0	0.85	0	0	0	0.27	0.2	0.51	0
c16179.graph_c0	0.29	0	0.31	0.27	0	0.29	0.3	0.3	0	0.21	0.54	0
c1618.graph_c0	0	0	0	0.19	0.87	0	0	0	0	0	0	0
c16180.graph_c0	0	0	0.12	0.2	0.67	1.1	0	0.11	0	0.15	0.5	0.22
c16181.graph_c0	0	0.18	0.78	0	0.19	1.47	0	0.39	0.18	0.13	0	0.38
c16182.graph_c0	0	0	0.09	0.08	0.26	0	0.25	0.44	0.25	0.06	0.31	0.5
c16184.graph_c0	0	0	0	0.37	1.24	1.02	0	0	0	0	0	0
c16184.graph_c1	0	0	0	0	0.89	0	0	0	0	0	0	0
c16186.graph_c0	0	0	0	0.83	2.1	0	0	0	0	0	0	0
c16187.graph_c0	0	0	0	0	0	0	0	0	0	0	0	0
c16188.graph_c0	0	0	0	0	2.11	0	0	0	0.95	0	0	0
c16189.graph_c0	0	0.22	0.49	0.11	0.47	0	0	0	0.57	0.16	0.11	0
c1619.graph_c0	0	0	0	0	0	0	0	0	0	0	0	0
c16190.graph_c0	0.39	0	0	0.36	0.61	0.39	0	0.2	0	0.28	0.36	0.2
c16191.graph_c0	0	0	0.33	0	0.47	0	0	0	0	0	0	0.78
c16192.graph_c0	0	0.45	0	0.43	0.24	0.23	0	0	0	0.17	0	1.2
c16195.graph_c0	0.32	0.1	0.12	0.2	1	0.11	0.54	0	0	0	0	0.11
c16196.graph_c0	0.16	0.31	0	0	0.17	0.65	0	0	0.16	0	0	0.66
c16197.graph_c0	0.27	0.52	0.43	0	0.41	0.13	0.13	0	0.53	0.09	0	0
c16198.graph_c0	0	0.08	0	0.22	0.99	0.08	0	0.26	0.48	0.17	0.15	0
c16199.graph_c0	0.92	0	0	0	0	0	0	0.96	0	0.22	2	0
c1620.graph_c0	0.33	0	0	0	0	0	0	0	0.64	0	0	0
c16200.graph_c0	0	0.66	0	0.32	0	0.34	0	0	0.34	0.5	0.32	0.73
c16201.graph_c0	0.8	0.51	0	0	0	0	0	1.11	0.52	0	0	0
c16202.graph_c0	0.11	0	0.24	0.1	0	0	0.68	0	0	0.4	0.32	0.11
c16203.graph_c0	1.3	0	0.35	0	0	0.33	0.34	0.34	0	0.47	0.3	0.35
c16204.graph_c0	0	0	0	0.87	0.82	0.96	0	0	0	0	0	0
c16206.graph_c0	0.2	0.38	0	0.18	0	0.79	0.6	0.41	0.39	0.7	0.18	0.2
c16207.graph_c0	0.59	0.58	0.32	0	0	0	0.15	0.16	0.29	0.85	0.14	0.3
c16208.graph_c0	0	1.35	0.44	0.06	0.64	0.07	0	0.07	0.28	0.15	0	0.07
c16209.graph_c0	0	1.56	0	0	0	0	0	0	0.53	0	1	0
c1621.graph_c0	0	0	0	0	0	0	0	0	0	0	0	0.64
c16210.graph_c0	0	0.27	0	0.38	0	0.69	0.14	0.15	0	0.2	0.13	0.14
c16211.graph_c0	0	0	0	1.83	0.84	0.18	0	0	0	0	0	0
c16212.graph_c0	0	0	0.93	0	1.84	1.66	0	0	0.8	0	0	0
c16213.graph_c0	0.31	0	0	0.1	0.11	0.84	0	0	0	0.44	0.19	0.21
c16214.graph_c0	0	0	0.43	0.19	1.26	0	0	0.21	0.8	0	0	0
c16215.graph_c0	0	0.36	0.3	0.09	0	0	0	0	0.28	0.73	0.26	0.47
c16216.graph_c0	0	0	0	0.54	0	0	0.61	0	0	0	0.27	0.31
c16216.graph_c1	0	0	0	0	0	0	0	0	0	0	0	0
c16217.graph_c0	0.76	0	0	0	0	0	0.82	0	0	1.1	2.17	0
c16220.graph_c0	0	0.24	0	0.46	0.52	0.5	0.77	0.26	0.49	0.18	0	0
c16221.graph_c0	0.49	0	0	0	0	0	0.25	0	0.21	0	0.59	0
c16222.graph_c0	0.09	0.08	0.27	0.16	0	0.52	0	0	0.17	0.12	0.32	0.17
c16223.graph_c0	0	0.13	0	0.24	0.28	0.51	0	0	0.52	0.28	0.12	0.28
c16224.graph_c0	0	0	0	0	0	0	0	0	0	0	2.71	0
c16225.graph_c0	0.45	0	0.87	0.08	0.28	0	0.18	0	0.45	0	0	0
c16227.graph_c0	0.91	0.44	0	1.28	0.49	0.46	0.49	0.48	0	0.33	0	0.49
c16228.graph_c0	0	0.71	0	0.69	0	0	0	0	0	0	2.12	0
c16228.graph_c1	0	0	0	0	0	0	0	0	0	0	0	0
c16229.graph_c0	0.79	0.38	0.43	0	0	0	0	0.42	0	0	0	0
c1623.graph_c0	0	0	0	0	0.74	0	0	0	0	0	0	0
c1623.graph_c1	0	0	0	1.08	0.61	0	0	0	0	0	0	0
c16230.graph_c0	0	0	0	0.97	1.07	0.06	0	0	0	0	0	0
c16232.graph_c0	0.22	0	0.23	0.4	0.91	0	0.67	0.23	0	0.16	0.61	0.23
c16233.graph_c0	0	0.23	0.26	0	0	0	0.5	0	0	0.52	0.68	0.76
c16234.graph_c0	0	0	0	1.03	1.17	0	0	0	0	0	0	0
c16235.graph_c0	0	0	0	0	0	0	0	0	0	0	0	0
c16237.graph_c0	0	0	0	0	0	0	0	0	0	0	2.49	0.31
c16238.graph_c0	0	0.16	0.18	0.47	0	0.17	0.69	0.36	0	0.48	0	0.69
c16239.graph_c0	0	0.25	0.39	0.05	0.11	0	0.3	0.39	0.21	0.18	0.19	0.21
c1624.graph_c0	0	0.13	0.14	0	0.14	0	0.13	0	0.4	0.19	0	0.14
c16240.graph_c0	0.52	0	0.56	0	0.27	0.26	0	0.27	0	0.75	0.97	0.55
c16241.graph_c0	0	1.26	0	0	0	0.29	0.29	0.91	0.28	0.41	0.4	0
c16242.graph_c0	0.26	0.16	0	0	0.08	0.18	0	0	0.08	0.12	0.53	0.82
c16243.graph_c0	0	0	0	0	0	0	0	0	0	0.42	0	0
c16245.graph_c0	0	0	0	1.4	2.94	0.22	0	0	0	0	0	0
c16246.graph_c0	0.19	0	0	0.18	0.2	0	0.39	0.2	0	0.55	0.36	0
c16247.graph_c0	0	0	0	0	0	0	0	0	0	0	0	0
c16248.graph_c0	0.19	0.18	0.2	0	0	0.38	0	0	0.93	0.13	0	0.39
c16249.graph_c0	0	0	0	0.36	0	0	0	0	0	0	0	0
c1625.graph_c0	0	0	0	0.83	0.63	0	0	0	0	0	0	0
c16250.graph_c0	0.39	0	0	0	0.2	0.2	0.2	0	0	0.7	0.36	0.4
c16251.graph_c0	0.26	0	0.28	0	0	0.26	0.27	0	0	0.56	0	0
c16252.graph_c0	0	0	0	1.25	2.34	0.79	0	0	0	0	0	0
c16253.graph_c0	0	0	0	0	0	0	0	0	0	0	0	0
c16254.graph_c0	1.11	0	0	0.52	0	0	0	0	0	0	0	1.21
c16255.graph_c0	0	0	0	0.55	1.51	0.04	0	0	0	0	0	0
c16256.graph_c0	2.19	0	0	0	0	0	0	0	0	0	0	0
c16256.graph_c1	3.01	0	0	0	0	0	0	0	0	0	0	0
c16257.graph_c0	0	0.32	0.27	0.77	0.94	0.34	0	0.09	0	0	0.08	0
c16258.graph_c0	0	0	0	0.23	0	0.25	0	0	0	0	0	0
c16258.graph_c1	0	0	0	0.75	0.84	0.04	0	0	0	0	0	0
c16259.graph_c0	0	0	0	0.34	0.57	0.18	0.19	0.19	0.18	0.26	0	0
c1626.graph_c0	0.87	0	0	0	0	0	0	0	0	0	0	0
c16260.graph_c0	0.28	0.27	0.59	0.13	0	0.14	0	0.44	0	0.49	0.13	0.28
c16261.graph_c0	0	0	0	0.55	1.87	0	0	0	0	0	0	0
c16262.graph_c0	0	1.02	0.23	0	0	0	0.22	0.45	1.25	0	0	0
c16263.graph_c0	0.11	0.51	0.34	0	0.22	0.21	0.11	0.11	0.21	0.23	0	0.96
c16264.graph_c0	0	1.03	0.14	0.24	0.14	0.13	0.53	0	0	0	0.25	0.94
c16265.graph_c0	0	0	1.17	0.5	0.57	0	0	0.55	0	0	0	1.16
c16266.graph_c0	0.32	0	0.17	0.15	0	0.48	0.32	0.5	0.16	0.11	0.44	1.3
c16267.graph_c0	0	0	0	0.92	1.1	0.15	0	0	0	0	0	0
c16268.graph_c0	0	0.12	0	0.55	0	1.68	0.12	0.25	0.12	0	0	0
c16269.graph_c0	0	0.17	0.38	0	0	0.18	0.91	0.38	0.88	0.25	0	0.37
c1627.graph_c0	0	0	0	0	0.89	0.28	0	0	0	0	0	0
c16270.graph_c0	0.46	0.89	0.25	0.85	0	0.23	0	0	0	0	0	0
c16271.graph_c0	0	0.08	0	0	0	0.17	0	0.27	0	0.06	0	0
c16273.graph_c0	0	0	0	0	0	0	0	0.58	0	0	0	0
c16273.graph_c1	0	0.15	0	0.07	0.08	0	0	1.65	0	0	0.14	0
c16274.graph_c0	0	0.33	0.37	0	0.72	0	0	0	0.66	1.23	0	1.09
c16275.graph_c0	0.79	0.77	0	0.37	0.62	0.4	0.2	0	0.19	0.28	0	0.2
c16276.graph_c0	0.62	0.3	0.44	0	0.21	0.1	0.41	0.76	0.1	0	0.48	0.21
c16277.graph_c0	0	0	0	0.47	0.18	1.55	0.52	0	0	0	0.16	0
c16278.graph_c0	0	0	0	0.9	2.49	0.1	0	0	0	0	0	0
c16279.graph_c0	0	0	0	0	0	0	0	0	0	0	0	0
c16280.graph_c0	0	0	0.44	0.5	0.7	0.41	0	0.57	0.13	0.1	0.51	0
c16281.graph_c0	0	0	0	1.31	1.16	0	0	0	0	0	0	0
c16282.graph_c0	0.37	0.54	0	0.51	0.19	0.19	0.56	0.19	0	0.13	0.34	0.38
c16284.graph_c0	0.41	0.39	2.22	0	0	0	0	0	0	0.3	0.77	0
c16286.graph_c0	0	0.16	0	1.21	0.51	0	0	0.86	0	0.12	0.3	0
c16287.graph_c0	0.3	0	0.32	0	0.32	0.3	0.63	0	0	0	0	0.95
c16288.graph_c0	0	0	0	0	0	0	0	0	0	0	0	0
c16289.graph_c0	0	0	0	1.05	1.6	0	0	0	0	0	0	0
c16289.graph_c1	0	0	0	0.61	1.84	0.66	0	0	0	0	0	0
c1629.graph_c0	0	0	0	0	0	0	0	0	0	0	0	0
c1629.graph_c1	0	0	0	0	1.26	0	0	0	0	0	0	0
c16290.graph_c0	0.43	0.31	0.57	0.2	0.11	0.54	0.42	0.34	0.21	0	0.1	0.11
c16291.graph_c0	0	0	0.47	0	0	0.22	0	0	0.64	0	0	1.13
c16292.graph_c0	0.4	0.39	0	0	0.1	0.1	0.6	0.32	0.1	0.36	0.37	0.3
c16293.graph_c0	0	0.08	0	0.92	0.34	0.25	0.16	0.09	0.08	0.24	0	0.58
c16293.graph_c1	0	0	0	0.27	0	0	0	0.31	0	0.21	0	0
c16294.graph_c0	0	0	1.47	0	0	0	0	0	1.92	0	0.63	0.73
c16295.graph_c0	0	0	0	0	0	0	0	0	0	0	0	0
c16296.graph_c0	0	0	0	0.81	2.23	0.18	0	0	0	0	0	0
c16296.graph_c1	0	0	0	0	0	0.92	0	0	0	0	0	0
c16297.graph_c0	0.34	0.45	0.08	0	0	0.38	0	0	0	0.57	0.11	0.35
c16298.graph_c0	0	1.21	0.34	0.29	0.23	0	0.11	0	0.51	0.04	0.11	0
c16299.graph_c0	0	0	0	0.76	1.13	0.33	0	0	0	0	0	0
c163.graph_c0	0	0	0	0	0	0	0	0	0	0	0	0
c1630.graph_c0	0	0	0	0	0	0	0	0	0	0	0	0
c16302.graph_c0	0	0	0	0	0	0	0.47	0.91	0.42	1.27	0.41	0
c16303.graph_c0	1.39	1.33	0	0	0	0	0	0	1.33	0	0	0
c16304.graph_c0	0	0	0	0	0	0	0	0	0	0	0	0
c16305.graph_c0	0.15	0	0	0	0.19	0.18	0.31	0	0	1.15	1.07	0.5
c16306.graph_c0	0	0	0.85	0	0	0	0	0	0	0	0.73	0.84
c16307.graph_c0	0	0	0	0	0.33	0.62	0	1.94	0.3	0.22	0.58	0.65
c16308.graph_c0	0	0	0	0	0	0	0	0	0	0	0	0
c16309.graph_c0	0	0	0	1.25	1.34	0	0	0	0	0	0	0
c1631.graph_c0	0	0	0	0	0	0	0	0.37	0	0	0	0.75
c16310.graph_c0	0.18	0.17	0	0	0.56	0.55	0.55	0.57	0.18	0.26	0.17	0.56
c16312.graph_c0	0.22	0.43	0	0.2	0.23	0.22	0.45	0	0.65	0	0	0
c16313.graph_c0	0.28	0.8	0	1.28	0.29	0.55	0.29	0	0	0	0.26	0
c16314.graph_c0	0.23	0	0	0	0	0.46	0.47	0.24	0.45	0	1.28	0
c16315.graph_c0	0.2	0.19	0.42	0.9	0.41	0.39	0.6	0.41	0.96	0.42	0.18	0
c16316.graph_c0	0	0	0	0.69	0.25	1.48	0	0	0	0	0	0
c16317.graph_c0	0.85	0.14	0	0	0.58	0.14	0	0.3	0.14	0.1	0.39	0.72
c16318.graph_c0	0	0.22	1.24	0	1.2	0	0.48	0	0	0.33	0	0.48
c16319.graph_c0	0	0.53	0	0	0	0.55	2.4	0	0	0.4	1.58	0
c1632.graph_c0	0	0	0	0	0	0	0	0	0	0	0	0
c16320.graph_c0	0	0	0	0	0	0	0	0	0	0	2.18	0.27
c16321.graph_c0	0	0	0	0.66	2.07	0.09	0	0	0	0	0	0
c16322.graph_c0	2.91	0	0	0	0	0	0	0	0	0	0	0
c16323.graph_c0	0	0	0.64	0	0	1.73	0	1.21	0	0.85	1.1	0
c16324.graph_c0	0.3	0.73	0	0	0	0	0.3	0.32	0.45	0	0.7	0.77
c16325.graph_c0	0.1	0	0	0.52	0	0.1	0.47	0.7	0	0.13	0	0.38
c16326.graph_c0	0	0	0	0.66	3	0	0	0	0	0	0	0
c16327.graph_c0	0	0	2.51	0.13	0	0.44	0	0	0	0	0	0
c16328.graph_c0	0	0.11	0.48	0.31	0.11	0.23	0.11	0.12	0	0	0.42	0.22
c1633.graph_c0	0	0	0	0	0	0	0	0	0	0	0	0
c1633.graph_c1	0	0	0	0	0	0	0	0	0	0	0	0
c16330.graph_c0	0	0	0	0.8	1.52	0.12	0	0	0	0	0	0
c16331.graph_c0	0	0	0	0	0	0	0.52	0	0	0	0	0
c16331.graph_c1	0	0	0	0	0	0	0	0	0	0	0	0
c16332.graph_c0	0.27	0.39	0.44	0.25	0	0	0	0	0	0	0	0
c16333.graph_c0	0	0.44	0	0.42	0	1.81	0	0	0	0	0	0
c16334.graph_c0	0	0.22	0	0.63	1.18	0.68	0.47	0.24	0.22	0.49	0.42	0.24
c16335.graph_c0	0	0.17	0	0.17	0.19	0.54	0.18	0	0.35	0.64	0.17	0.73
c16336.graph_c0	0.49	0.84	0.54	0	0	0	0	1.53	0.47	0	0	0
c16337.graph_c0	0	0.15	0	0.44	1.14	0.32	0	0.33	0.78	0.34	0.15	0.64
c16338.graph_c0	0.36	0	0	1.25	0	0	0	0	0	0	1	0.76
c16339.graph_c0	0.37	0	0.8	0.69	0.39	0.74	0	1.55	0.36	0	0.35	0
c16340.graph_c0	0.29	0.56	0	0	0.31	0	0	0	0	0.21	0.27	1.23
c16341.graph_c0	0.46	0.09	0.98	0.17	0.28	0.74	0.27	0.58	0.09	0.2	0.43	0.09
c16342.graph_c0	0.34	0.07	0.07	0.25	0.35	0.56	0.34	0.22	0	0	0.13	0.34
c16343.graph_c0	0.29	0.37	0	0.53	0.59	0.19	0.38	0	0.29	0	0.71	0.1
c16344.graph_c0	0.31	0.36	0	0	0	0	0.48	0.13	0.25	0.22	0.29	0.25
c16345.graph_c0	0	0	0	0	0	0	0.22	0	0	0	0	0
c16346.graph_c0	0.75	0.12	0	0	0	0.25	0.75	1.06	0.12	0.09	0.12	0
c16347.graph_c0	1.51	0.97	1.1	0	0	0	0	0	0	1.1	1.42	0
c16348.graph_c0	0.71	0	0.38	0.33	1.13	0	0	0.74	0.69	0.26	1	0.38
c16349.graph_c0	0	0	0	0	0	0	0	0	4.2	0	0	0
c1635.graph_c0	0	0	0.34	0	0	0	0	0	0.93	0	0	0
c1635.graph_c1	0	0	0	0	0	0	0	0	0	0	0	0
c16350.graph_c0	0.64	0.64	0.42	0.24	0	0.26	0.08	0.08	0.32	0.62	0.15	0.32
c16351.graph_c0	0	0	0	0	0	0	0	0	0	0	3.41	0
c16352.graph_c0	0.34	0.65	0.12	0	0.11	0.11	0.22	0.24	0.22	0.4	0.62	0.34
c16353.graph_c0	0.15	0	2.36	0.14	0	0	0	0	0	0	0.27	0
c16354.graph_c0	0	0	0	0	1.98	1.78	0	1.86	0	0	0	1.97
c16355.graph_c0	1.49	0	0.6	0	0	0.37	0	0.39	0.18	0	0	0
c16356.graph_c0	0.31	0.3	1.01	0.58	0.33	0.62	0	0	0	0	0	0
c16357.graph_c0	0	0	0	0.83	1.68	0.33	0	0	0	0	0	0
c16358.graph_c0	1.31	1.69	3.81	2.04	0.94	0	0	0.46	1.27	0.95	0	0.47
c16359.graph_c0	0	0	0	1.26	1.8	0.16	0	0	0	0	0	0
c16360.graph_c0	0.36	0	0	0	0	1.55	0	0	0	0	0	0
c16361.graph_c0	0.64	1.24	0.35	0.9	0.34	0.97	0	0.34	0.31	0	0	0.34
c16362.graph_c0	0	0	0	1.26	1.06	0.3	0	0	0	0	0	0
c16363.graph_c0	0	0	0	0.73	1.22	0.1	0	0.02	0	0	0	0
c16364.graph_c0	0	0	0.63	0	0	0.29	0	0	0	0.42	0.27	0.31
c16365.graph_c0	0	0	0	0	0.42	0	2.53	0	0	0	0.75	0.85
c16366.graph_c0	1.48	0	0	0	0	0	0	0	0	1.62	0.71	0
c16368.graph_c0	0	0	0	1.16	0	0	0	0	0	0.45	0.59	0
c16369.graph_c0	0.18	0.35	0.29	0.17	0.56	0.37	0.27	0.39	0.18	0.06	0.08	0.36
c1637.graph_c0	1.18	0	0	0	0	0	0	0	0	0	0	0
c16370.graph_c0	0.06	0.47	0.39	0.06	0.12	0.55	0.06	0.19	0	0.17	0.17	0.36
c16371.graph_c0	0	0	0	0	0	0	0	0	0	0	0	0
c16372.graph_c0	0.32	0.31	0.34	0	0	0	0	0.17	1.1	0.11	0.59	0.33
c16373.graph_c0	0.56	0	0	0.78	0.29	0.56	0.58	0	0.55	0.6	0.78	0
c16374.graph_c0	0.43	0	0.46	0	0.22	0.65	0.22	0.23	0	0	1	0.89
c16375.graph_c0	0.59	0.45	0	0	0.07	0.4	0.13	0.69	0.26	0.05	0	0
c16378.graph_c0	0	0	0	0.3	0	0	1.35	0	0	0.69	0	1.02
c1638.graph_c0	0	0	0	0.39	0.22	0	0	0	0	0	0	0
c1638.graph_c1	0	0	0	0.52	0.29	0.28	0	0	0	0	0	0
c16381.graph_c0	0.19	0.56	0.21	0	0	0	1.59	0	0	0.14	0.54	0
c16382.graph_c0	0	0	0	0	0	0	0	0	0	0	1.74	1.01
c16383.graph_c0	0	0	0	1.58	3.18	0	0	0	0	0	0	0.18
c16384.graph_c0	0	0.39	0.43	0	0	0	0.62	0	0	0.58	0	0
c16385.graph_c0	0	0	0.32	0	0	0	0.63	0	0	0.65	0	0.32
c16386.graph_c0	0	0.76	0	0	0	1.56	0.86	0	0	0	1.51	1.73
c16387.graph_c0	0	0	0	0	0.17	0	2.32	0	0	0	0.46	0.17
c1639.graph_c0	0	0	0	0.84	0	0	0	0	0	0	1.73	0
c16390.graph_c0	0	0.99	0.56	0.96	0	0.51	0	0	0.5	0.75	0.49	1.12
c16391.graph_c0	0	0	0	0	0	0	0.43	0	0	0	0.38	0
c16392.graph_c0	0.29	0	0.31	0.27	0.31	0.58	0	0.92	0	0.84	0	0.62
c16393.graph_c0	0	0	0	0.48	2.99	0.78	0	0	0	0	0	0
c16394.graph_c0	0	0	0	0	0	0	0	0	0.28	0	1.33	0
c16395.graph_c0	0	0	0	0.31	0	0	0.7	0	0.65	0.24	0.62	0.71
c16396.graph_c0	0	0	0	0	0.17	0.65	0.16	1.01	0	0	0	0.16
c16397.graph_c0	0	0	0	0.73	2.1	0.56	0	0	0	0	0	0
c16398.graph_c0	0	0.71	0	0.14	0.3	0	0.44	0	1.16	0.52	0	0
c1640.graph_c0	0	0	0.34	0.59	0	0	0	0	0	0	0	0
c16400.graph_c0	0	0.56	0.49	0.11	0	0.23	0	0.24	0.46	0.16	0.32	0.12
c16401.graph_c0	0.2	0	0.63	0	0.2	0	0	0	0	0.42	0.37	0
c16402.graph_c0	0	0.31	0	0.29	0	0.11	0.73	0	0	0.6	0.49	0.32
c16403.graph_c0	0.75	0.24	0	0	1.04	0.25	0	0.52	0	0	0.47	0.26
c16404.graph_c0	0	0.23	0	0	0	0.24	0.39	0.72	0	0	0.3	0
c16405.graph_c0	0.25	0	0.4	0	0.39	0.76	0.13	0.53	0.12	0	0.12	0.51
c16406.graph_c0	0	1.17	0.33	0	0.64	0	0.32	0	0	0	0	0
c16407.graph_c0	1.08	2.03	1.2	0	0	3.16	1.16	0	0	0.78	0	0
c16408.graph_c0	0	0	0	1.78	3.03	0	0	0	0	0	0	0
c16409.graph_c0	0.28	0.31	0.2	0.13	0.09	0.23	0.18	0.19	0.23	0.26	0.17	0.18
c1641.graph_c0	0	0	0.38	0	0	0	1.1	0	0	0	0.32	0.74
c16410.graph_c0	0.19	0.37	0.61	0	0	0	0.77	0.2	1.31	0.41	0.18	0
c16411.graph_c0	0	0	0	0	0	0.6	1.3	1.26	0	0	0	0
c16413.graph_c0	0.29	0	0.04	0	0	0	0.04	0.57	0.95	0.23	0	0.2
c16414.graph_c0	0	0.18	0	0.35	0.97	0.82	0.42	0.23	0	0.6	0.58	0.81
c16416.graph_c0	0.21	0.41	0.23	0.39	0	1.69	0	0.67	0	0.3	0	0
c16417.graph_c0	0	0	0	0.61	2.08	1.11	0	0	0	0	0	0
c16418.graph_c0	0.06	0	0.13	0.22	0	0.12	0.75	0.25	0.29	0.04	0.27	0.12
c16419.graph_c0	0	0	0	0	0	0	0	0.84	0	1.77	0	1.77
c1642.graph_c0	0	0	0	0	0	1.1	0.6	0	0	0	0	0
c16420.graph_c0	0	0	0	0.63	1.87	0.25	0	0	0	0	0	0
c16422.graph_c0	0	0	0	0.89	1.39	0.1	0	0	0	0	0	0
c16422.graph_c1	0	0	0	1.11	2.48	0	0	0	0	0	0	0
c16423.graph_c0	0	0	0	0	0	0	0	0	0	0.05	2.47	0.73
c16424.graph_c0	0	0.56	0	0.55	0	0	0	3.66	0	0	0	0
c16425.graph_c0	0	0	0	0	0	0	0	0	0	0	0.43	0
c16426.graph_c0	0	0	0	0.83	1.61	0.17	0	0	0	0	0	0
c16427.graph_c0	0	0	0	0.48	0.72	0.35	0.35	0.37	0.17	0.12	0.32	0.36
c16428.graph_c0	0.76	0.74	0	0.47	0	0.26	0	0	0	0	0.71	0
c16429.graph_c0	0.41	0	0	0	0.43	0	0	0	1.18	0	1.14	0
c1643.graph_c0	0	0	0	0.67	1.26	0	0	0	0	0	0	0
c16430.graph_c0	0	0	0	0	2.87	0	0	0	0	0	0	0
c16431.graph_c0	0	0	0	0	1.46	0	1.39	0.88	0	0	0	0.59
c16432.graph_c0	0.14	0.83	0.92	0	0.15	0.58	0	0.15	0	0	0	0.29
c16433.graph_c0	0	0.26	0	0	0.58	0	0	0.29	0.27	0.39	0	0.58
c16434.graph_c0	0	0	0	0.19	0.21	0.31	0.2	0.11	0.1	0.14	0.09	0.1
c16435.graph_c0	0.24	0.23	0.25	0.11	0	0.24	0.95	0.38	0	0.25	0.11	0.12
c16436.graph_c0	0.24	0.69	1.03	0.22	0	0.24	0.99	0.25	0.23	0	0.45	0
c16437.graph_c0	0.68	0.22	0.24	0.21	0.47	0	0.23	0.48	0	0	0	0
c16438.graph_c0	0.32	0	0	0.59	0	0.32	0	0	0.31	0.46	0.9	0
c16439.graph_c0	0	1	0	0	0	0	0.27	0	0.25	1.3	0.24	1.09
c1644.graph_c0	0	0.58	0	0	0	0	0	0	0	0	1.74	0
c16440.graph_c0	0	0	0	0	0	0	0	0	0	0	0	0
c16441.graph_c0	0	0.89	1.01	0	0	0	0.99	0	0.45	0	0	0
c16442.graph_c0	0	0	0	0	0	1.39	0	0	0	0	0	0
c16443.graph_c0	0	0	0	0	0	0	0	0.55	1.7	0	0	0
c16444.graph_c0	0	0	0	0	0	0	0	0	0	0	0	0
c16445.graph_c0	0	0	0	1.13	1.54	0	0	0	0	0	0	0
c16446.graph_c0	0	0	0	0.74	0	0	0.42	0.42	0.39	0.29	0	0
c16447.graph_c0	0	0.3	0.34	0	0.33	0.31	0	0.65	2.13	0.22	0	1.32
c16448.graph_c0	0	0	0	0.47	0.26	0	0.52	1.06	0	0	1.18	0.53
c16449.graph_c0	0	0	0	0	0	0	0	0	0	0.13	2.88	0.09
c1645.graph_c0	0	0	0	0	0	0	0	0	0	0	0	0
c16450.graph_c0	0.3	0.57	0	0	0	0.59	0	0	0.15	0.21	0.82	0.15
c16450.graph_c1	0	0	0	0	0	1.1	0	0	0	0	0	0
c16451.graph_c0	0	0	0	0.41	0	0.3	0	0.47	0.29	0.32	0.14	0.91
c16452.graph_c0	0.3	0	0	0	0.15	0	0	0	0	0	1.24	0.15
c16452.graph_c1	0.73	0	0	0	0	0	0	0	0	0	0	0
c16453.graph_c0	0.2	0.1	0	0	0.1	0.1	0.1	0.75	0.2	0.5	0	0.51
c16454.graph_c0	0.09	0.63	0.3	0.09	0	0.56	0.37	0.1	1.2	0.13	0.43	0
c16455.graph_c0	0	0	0	0.86	2.62	0.13	0	0	0	0	0	0
c16456.graph_c0	0	0.34	0.13	0.43	0.49	0.71	0	0.12	0.12	0.34	0	0
c16456.graph_c1	0	0	0	0	0	0	0	0	0	0	0	0
c16457.graph_c0	0.23	0.11	0	0.21	0.12	0.35	0.12	0.25	0.23	0.5	0.22	0.59
c16458.graph_c0	0	0.94	0	0.92	1.09	0	0	1.02	0	0.72	0	2.16
c16459.graph_c0	0	0	0	0	0	0	0	0	0	0	2.51	0.34
c1646.graph_c0	0	0	0	0	0	0	0	0	0	0	1.54	0
c16461.graph_c0	0	0	0.45	0	0	0	0	0	0	0	0	0
c16462.graph_c0	0.09	0.25	1.12	0	0.09	0	0.26	0.28	0.09	0.38	0	0.09
c16463.graph_c0	0	0	0	0.68	0	0	0	0	0	0	0	0
c16463.graph_c1	0.35	0.9	0	0	0	0	0.35	0.24	0	0	0.64	0.58
c16464.graph_c0	1.33	1.91	0	0	0	0	0	0	0	1.45	0	0
c16465.graph_c0	0	0.36	0.27	0	0.26	0.25	0.5	0	0.25	0.8	0	0.5
c16466.graph_c0	0	0.7	0	0.33	0	0.36	0	0.19	0.71	0.13	0.34	0.56
c16467.graph_c0	0.11	0.11	0	0	0.12	0.35	0	0.12	0	0.16	0.21	0.46
c16468.graph_c0	0	0	0	1.08	1.83	0	0	0	0	0	0	0
c1647.graph_c0	0	0	0	0.51	0.86	0.42	0	0	0	0	0	0
c16470.graph_c0	0	0	0	1.72	0.77	0	0	0	0	0	0	0
c16471.graph_c0	0	0.15	0.32	0.55	0.31	0.27	0	0.16	0.3	0	0.7	0
c16472.graph_c0	0	0.24	0.26	0	0.25	0.25	0.86	0.13	0	0.26	0.23	0.37
c16473.graph_c0	0.23	1.35	1.5	0	0.49	0	0	0	0	0	0	0.24
c16474.graph_c0	0	0	0	0	1.13	0.35	0.75	0.37	0.69	0.51	0	0
c16475.graph_c0	0	0	0	0	0.16	0	0.31	0.49	0.46	0.22	0.43	0.31
c16476.graph_c0	0	0	0	0	0	0	0	0	0	0	1.45	0.42
c16477.graph_c0	0.15	0.29	0.32	0	0.15	0	0.74	0.16	0	0	0.55	0.15
c16478.graph_c0	0.05	0.22	0	0.21	0.46	0.36	0.17	0.28	0.31	0.16	0.5	0.4
c1648.graph_c0	0	0	0	0.46	0.52	0	0	0	0	0	0	0
c16480.graph_c0	0	0	0.81	1.39	0	0	0	0.26	0	0.18	0.7	0.26
c16481.graph_c0	0	0.29	0.33	0.28	0	0	0	0.63	0	0.22	0	0
c16482.graph_c0	0.65	0	0	0	0	0	0	0	0	0.47	0	0
c16483.graph_c0	0.34	0.13	0.36	0.19	0.14	0	0.6	0.07	0.34	0	0.57	0.13
c16483.graph_c1	1.06	0.68	1.91	0.66	0	0	0	0	0	0	0.33	0
c16484.graph_c0	0.67	0	0.36	0.31	0.71	0.33	0.35	0	0	0	0	0.36
c16485.graph_c0	0	0	0	0	0	0	0	3.95	0	0	2.41	0
c16486.graph_c0	0	0	0	0	0	0	0	0	0	0	0.75	0.85
c16487.graph_c0	0	0.47	0	0.23	0.26	0.24	0.5	0	0	0.18	0.68	0.51
c16488.graph_c0	0	0	0	0.3	0.34	0	0	1.68	0	0	0.6	1.7
c16489.graph_c0	0.32	0	0.34	0.29	0	0.63	0.67	0	0	0.69	0.3	0
c1649.graph_c0	0	0	0	0	0	0	0	0.41	0	0	0.74	0.42
c1649.graph_c1	0	0	0	0	0	0.26	1.1	0	0	0	0	0
c16490.graph_c0	0.13	0.26	0.14	0.12	0.41	0	0.27	0.7	0	0	0	0.4
c16491.graph_c0	0.7	0	0	0	0	0	0.24	0	0.46	0.17	0	0.48
c16492.graph_c0	0	0	0	0.67	3.07	0	0	0	0	0	0	0
c16493.graph_c0	0	0	0	2.15	2.51	0	0	0	0	0	0	0
c16494.graph_c0	0	0.22	0	0.42	0.82	0.23	0	0.72	0.11	0.24	0	0
c16495.graph_c0	0	0.15	0	0	1.09	0.46	0	0.16	0.45	0.43	0	0
c16496.graph_c0	0.24	0	0	0	0.49	0.24	0.24	0	0	0.34	1.1	0.25
c16497.graph_c0	0	0	0	0	0	0	0	0	0	0	0	0
c16497.graph_c1	0	0	0	0.63	1.34	0.25	0	0	0	0	0	0
c16498.graph_c0	0.98	0.36	0.13	0	0.25	0.25	0.37	0	0.36	0	0.11	0
c16499.graph_c0	0	0	0	0	0	0	0	0	0	0	0	0
c1650.graph_c0	0.74	0	0	0	0	0	0	0	0	1.06	0	0
c16500.graph_c0	0.16	0	0.08	0.14	0.69	0.61	0	0.08	0.16	0	0.07	0.16
c16501.graph_c0	0	0	0	0	0	0	0	0	0	0	2.92	0
c16502.graph_c0	0.09	0.17	0.18	0.31	0.35	1.04	0.25	0.18	0.08	0	0.16	0
c16503.graph_c0	0.74	0	1.2	0.69	0.39	0.37	0	0	0.36	0.27	0.7	1.59
c16504.graph_c0	0	0	0	0.49	0	1.04	0	0	0	0.38	0.5	0
c16505.graph_c0	0	0	0	0.11	0.13	0.49	0	0.26	0.36	0.43	0.45	0.25
c16506.graph_c0	0	0.84	0.48	0	0.47	0.87	0	0.91	0	0.32	1.24	0
c16507.graph_c0	0.44	0	0.47	0.27	0	0	0	0	0	0.1	0.67	0
c16508.graph_c0	0	0	0	0.29	0	1.09	0	0.16	0	0.66	0.14	0.79
c1651.graph_c0	0.5	0	0	0.31	0	0.34	0	0	0	0	0.31	0
c16510.graph_c0	0.74	0	0	0.1	0	0	0.1	0.11	0.94	0	0	0.42
c16511.graph_c0	0	0	0	0	0	2.99	0	0	0	0	0	0
c16512.graph_c0	0	0.29	0.32	1.1	0	0	0	1.55	0	0.43	0.55	0
c16513.graph_c0	0	0	5.4	0	0	0	0	0	0	0	0	0
c16514.graph_c0	0.15	0.42	0	0	0	0	0.58	0.31	0	0	0.54	0.3
c16515.graph_c0	0	0	0	0.17	0	1.87	0.19	0	0.37	0	0	0
c16516.graph_c0	0	0	0	0.53	2.08	0	0	0	0	0	0	0
c16517.graph_c0	0	0	0	0	0	0	1.06	0	0	0.71	3.75	0
c16518.graph_c0	0.17	0	0	0.46	0.17	0	0	0.18	0.5	0	0.16	0.34
c16519.graph_c0	0.67	0.21	0	0	0	0	0	0	0	0.79	0.83	0
c1652.graph_c0	0	0	0	0	0	0	0	0	0	0	0	0
c16520.graph_c0	0	0.2	0	0	0	0	0	0	0	0	0.57	0.21
c16521.graph_c0	0	0	0	0	0	0	0	0	0	0	0	0
c16522.graph_c0	0.47	0	0	0.44	0.25	0.47	0	0.25	0	0.51	0.22	0.25
c16523.graph_c0	0.3	0	0.14	0.12	0.33	0	0.92	0.57	0.13	0.22	0.23	0.51
c16524.graph_c0	0	0	0	0.81	1.21	0	0	0	0	0	0	0
c16525.graph_c0	0.76	0	0	0.24	0.53	0	0.26	0	0	0	0	0
c16526.graph_c0	0	0	0	0	0	0	0	0	0	0	0	0
c16527.graph_c0	0	0	0	0	0	0	0	0	0	0	1.15	0.41
c16528.graph_c0	0	0	0	0.85	1.09	0.13	0.13	0.14	0	0	0	0.27
c16529.graph_c0	0	0	0	0.85	1.43	0.43	0	0	0	0	0	0
c1653.graph_c0	0	0.56	0	0	0	0	0	0	0	0.42	0	0
c16530.graph_c0	0	0	0	0	0	0	0	0	0.31	0	0	0
c16531.graph_c0	0.27	0.13	0.29	0.13	0.14	0.55	0	0	0	0.19	0.38	0.41
c16533.graph_c0	1.53	0.3	0	0.57	0	0.31	0	0	0	0.22	0	0
c16534.graph_c0	0	0	0	1.04	1.42	0.51	0	0	0	0	0	0
c16535.graph_c0	0	0	0	0	1.17	0	0	0	0	0	0	0
c16535.graph_c1	0	0	0	0.83	0.75	0.18	0	0	0	0	0	0
c16536.graph_c0	0	0	0	0.77	1.16	0	0	0	0	0	0	0
c16536.graph_c1	0	0	0	4.11	0.8	0	0	0	0	0	0	0
c16537.graph_c0	0.57	0.27	0	0.13	0.29	0.29	0	0.15	0.14	0.11	0	0.29
c16538.graph_c0	0	0	0	0.44	1.45	0.38	0	0	0	0	0	0
c16539.graph_c0	0	0	0	0.73	0.66	0.32	0	0	0	0	0	0
c16540.graph_c0	0	0	0	0	0	0	0.88	1.48	0	0	0	0
c16541.graph_c0	0	0	0	0	0	0	0	0	0	0	0	0
c16542.graph_c0	0.28	0.13	0	0	0	0.14	0.42	0.59	0.14	0	0.52	0.28
c16543.graph_c0	0	0	0.2	0	0.17	0	0	0	0.98	0.23	0	0
c16544.graph_c0	0	0.76	0.43	0	0	0	0	0.41	0	0	0	0
c16545.graph_c0	1.46	0	0	0	0	0	0	0	1.43	0	0	0
c16546.graph_c0	0	0	1.72	0	0	0	0	0	1.48	0	0	0
c16547.graph_c0	0	0	0	0.63	1.29	0.11	0	0	0	0	0	0
c16548.graph_c0	0	0.18	0	0	0.2	0	0.39	0	0.37	0	0	0
c16549.graph_c0	0	0	0	0.67	0	0	0	0	0	0	0	0
c1655.graph_c0	0	0	0	0.72	0	0	0	0	0	0	0	0
c1655.graph_c1	0	0	0	0.55	0.41	0	0	0	0	0	0	0
c16550.graph_c0	0	0.36	0.4	0	0	0	0	0	0	0	0	0
c16551.graph_c0	0	0.29	0.74	0	0	0.1	0.1	0.1	0	0.14	0.28	0.1
c16552.graph_c0	0	0	0.87	0.37	0	0	1.28	0	0	0.58	0	0.86
c16553.graph_c0	0	0	0	0	1	0	0	0	1.75	0	1.76	0
c16554.graph_c0	0	0	0.72	0	0	0	0.7	0.35	0	0.24	0	0
c16557.graph_c0	0	0	0	0	0	0	0	0	0	0	0	0
c16558.graph_c0	0.6	0.29	0	0	0.32	0.6	0	0	0	0.22	0	0
c16559.graph_c0	0	0	0	0.31	3.15	0	0	0	0	0.48	0	0
c1656.graph_c0	0	0	0	0	0	0	0	0	0	0	0	0
c1656.graph_c1	0	0	0	0.64	0.54	0	0	0	0	0	0	0
c16560.graph_c0	0	0	0.91	0	0	0	0.29	0.88	0.27	0.2	0	0
c16561.graph_c0	0	0.4	0	0	0	0.41	0.42	0	0.2	0	0	1.06
c16562.graph_c0	0.46	0.29	0	0	0	0	0.15	0.32	0.15	0.11	0	0
c16564.graph_c0	0.25	0.49	0.18	0.16	0.61	0	0	0	0.08	0	0.31	0.17
c16565.graph_c0	0	0	0	0	0	1.37	0	0	0	0	0	3.79
c16566.graph_c0	0	0.21	0	0	0	0	0	0	0	0.31	0	0.22
c16567.graph_c0	1.58	0	0	0	0	0	0.07	0.63	0	0	0	0.07
c16568.graph_c0	0	0	0	0.43	1.67	0.12	0	0	0	0	0	0
c16569.graph_c0	0	1.39	0	0	0	0	0	0.51	0	0	0	0.5
c1657.graph_c0	0	0	0	0.7	0.26	0	0	0	0	0	0	0
c16570.graph_c0	0.91	0	0	0	0	0.9	0	0	0	0	0	0
c16571.graph_c0	0	0	0	0.16	1.44	0.35	0	0	0	0	0	0
c16572.graph_c0	0	0	0	0	0	0	0	0	0	0	2.63	0
c16573.graph_c0	0	0	0	0.88	1.83	0.16	0	0	0	0	0	0
c16574.graph_c0	0	0.17	0	0	0	0	1.28	0	0	0.26	0	0.55
c16575.graph_c0	1.31	0	0	0	0	0	0.34	1.37	0.96	0.47	0.92	0
c16576.graph_c0	0	0	0.36	0	0	0	0	0	0.65	0	1.55	0.35
c16577.graph_c0	0	0	0	0.59	0.75	0.18	0	0	0	0	0	0
c16578.graph_c0	0	0	0	0	0	0.35	0.75	0.37	0	0	0	0
c16579.graph_c0	0	1.64	0	0	0	0	0	0	0.33	1.23	0	0
c1658.graph_c0	0	0	0	0	0	0	0	0	0	0	0	0
c16580.graph_c0	0	0	0	0	0	0	0	0	1.15	0	0	0.17
c16581.graph_c0	0	0	0	0	0	0	0	0	0	0	0	0
c16581.graph_c1	0	0	0	1.13	0.51	0	0	0	0	0	0	0
c16582.graph_c0	0	0.16	0.18	0.38	0.17	0.17	0.33	0.18	0.42	0.06	0.08	0.42
c16583.graph_c0	0	0.38	0.21	0	0	0	0	0	0	0.7	0.37	0
c16584.graph_c0	0	0.91	0	0.58	1.32	0.31	0	0	0	0	0.59	0
c16585.graph_c0	0	0	0.21	0.36	0.2	0.19	0	0.2	0.19	0.41	0.18	0.4
c16586.graph_c0	0	0	0.59	0	0.19	0.18	0.93	0	0	0	0.34	0
c16587.graph_c0	0.42	0.4	0.91	0	0	0	0.89	0	0	0.6	0	0.45
c16588.graph_c0	0.56	0	0.3	0.26	0.29	0	0	0	0	0.2	1.57	0
c16589.graph_c0	0	0	0	0.62	1.25	0.54	0	0	0	0	0	0
c16589.graph_c1	0	0	0	0.68	0.79	0	0	0	0	0	0	0
c1659.graph_c0	0	0	0	0	0	0	0	0	0	0	0	0
c16590.graph_c0	0	0	0	0	0	0	1.78	0	0	0	0	0
c16592.graph_c0	0	0	0	0.71	1.44	0.1	0	0	0	0	0	0
c16593.graph_c0	0	0	0.34	0	0	0	0.67	0	1.24	0	0.89	0
c16594.graph_c0	0.59	0.56	0	0	1.27	0	0.63	0.61	0	0	0	0
c16595.graph_c0	0	0	0	0	0	0	0	0	0	0	0	0
c16595.graph_c1	0	0	0	0	0	0	0	0	0	0	0	0.54
c16596.graph_c0	0.22	0.16	0.17	0.2	0.28	0.33	0.11	0.23	0.05	0.12	0.4	0
c16597.graph_c0	0	0	0	0	0	0	0	0	0	0	0.54	0
c16598.graph_c0	0	1.13	0	0	0.35	0	0.34	0.7	0	0	0	0.34
c16599.graph_c0	0	0	0	0	0	2.23	1.81	0	0	0	0	0
c1660.graph_c0	0	0	0	0.24	0.82	0	0	0	0	0	0	0
c16600.graph_c0	0.05	0.27	0.05	0.04	0.86	0.05	0	0	0.52	0.1	0.09	0.05
c16601.graph_c0	1.17	0	1.57	0.27	0.31	0	0	0	0.29	0	0	0
c16602.graph_c0	0	0	0	0	0	0	0.69	0	0	0	1.46	0
c16604.graph_c0	0	0	0.42	0.18	0.41	0	0.4	0	0.77	0	0	0.61
c16605.graph_c0	0.39	0.08	0.08	0.07	0.24	0.47	0.08	0.33	0.08	0.22	0.22	0.23
[truncated: 75,467 more rows]
