# Supplementary material for: G-type receptor-like kinase AsNIP43 interacts with rhizobia effector nodulation outer protein P and is required for symbiosis
Source: Plant Physiol. 2023 Jul 11;193(2):1527–46. doi: 10.1093/plphys/kiad318 (PMC10517198; doi:10.1093/plphys/kiad318)
Supplement: kiad318_Supplementary_Data [file kiad318_supplementary_data.zip › dS3.xlsx]

## Sheet: Sheet1
Supplemental Dataset S3
The FPKM of all genes in M. truncatula wild-type (R108) and Mtrlk mutant roots at 1 day and 6 day post inoculation with wild-type S. meliloti 2011
geneID	WTR1d_1	WTR1d_2	muR1d_1	muR1d_2	WTR6d_1	WTR6d_2	muR6d_1	muR6d_2
MTR_1g083295	0	0	0	0	0	0	0	0
MTR_2g017495	0.866176	0.532513	0.395306	0.468766	0.731809	0.484658	0.280801	0.329962
MTR_7g028905	0	0	0	0	0	0	0	0
MTR_1g115210	157.13	103.094	84.5728	94.0677	93.1881	32.368	58.0947	71.9226
MTR_3g075130	0.159674	0.0757767	0.0822146	0.228133	0.18264	0.154161	0.438001	0.435687
MTR_8g075260	4.42703	12.6805	4.24774	9.60964	12.6068	7.52107	9.71504	10.9582
MTR_6g077490	0	0.0652338	0.141552	0.0654642	0	0.132713	0.0754124	0
MTR_3g077600	0.0963884	0	0.0992591	0	0	0.0930608	0	0
MTR_4g103300	0.466238	0.653254	0.205768	0.507532	0.330136	0.428707	0.609018	0.553875
MTR_7g034535	0	0.021282	0.0346351	0.0320357	0	0.0108241	0.0615065	0
Novel00020	1.54559	2.89819	2.1351	1.32854	2.37156	3.05725	2.8954	2.43927
MTR_5g081340	0	0	0	0	0	0	0	0
MTR_4g070610	0	0	0	0	0	0	0	0
MTR_3g012190	0.846841	0.625157	1.64723	1.34435	0.753388	1.18099	1.13567	1.39375
MTR_3g049070	20.3894	18.6216	15.608	17.1935	19.6198	19.9057	17.3501	18.6856
MTR_2g006940	0	0	0	0	0	0	0	0
MTR_3g067780	0.304776	0.0385701	0.0209235	0.270945	0.581019	0.0784677	0.111471	0.332645
MTR_0328s0010	0	0	0	0	0	0	0	0
MTR_2g079820	0	0	0	0	0	0	0	0
MTR_7g075545	0	0	0	0	0	0	0	0
MTR_6g016800	1.26695	2.11477	1.27094	1.82054	0.899485	0.337436	0.802928	3.07383
MTR_5g093030	0	0	0	0	0	0	0	0
MTR_3g067885	2.35787	2.01731	1.81252	1.04385	0.683747	0.737448	0.728775	1.19095
MTR_3g077320	18.0886	18.4959	15.87	19.6097	20.2479	20.9972	19.5048	20.1671
MTR_0229s0010	0	0	0	0	0	0	0	0
MTR_1g484940	230.698	195.655	240.739	190.658	168.131	156.061	181.393	172.136
MTR_7g069460	8.17167	8.42411	7.02323	8.68523	8.32111	7.1439	8.06419	7.72053
MTR_7g105780	3.02534	5.37003	7.50537	4.64053	0.584235	0.663839	2.78064	0.857657
MTR_1g082515	0	0	0	0	0	0	0	0
MTR_3g078540	0	0	0.0417397	0	0	0	0	0
MTR_0004s0650	44.7683	40.5317	46.826	35.9201	17.4801	24.1745	15.7473	26.0921
MTR_6g027530	0	0	0	0	0	0	0	0
MTR_1g082850	32.6456	38.4838	32.7438	37.293	38.8844	30.6255	34.1723	34.7909
MTR_4g451355	0	0	0	0	0	0	0	0
MTR_2g083210	0.0591606	0.336911	0.158399	0.157781	0.0541357	0.342709	0.077896	0.101468
MTR_3g030980	0.420751	0.546484	0.535902	0.41131	0.398946	0.304669	0.297653	0.712145
MTR_8g020290	4.73955	4.45923	3.31774	4.33041	6.49444	10.3042	7.0096	7.90087
MTR_3g011190	0	0	0	0	0	0	0	0
MTR_1g087770	0	0	0	0	0	0	0	0
MTR_8g089190	0.925466	1.1712	0.0721991	0.200341	7.42607	5.4694	8.86218	6.11084
MTR_0008s0180	0	0	0	0	0	0	0	0
MTR_7g094560	5.9772	5.71392	5.57237	5.27668	5.52249	5.57214	6.15381	6.1574
MTR_0003s0620	11.6008	13.1888	9.81961	8.69407	12.1611	12.4311	10.5468	10.0776
MTR_7g112440	1.48408	1.37659	1.21568	1.95974	0.154321	0	1.29531	0.525905
MTR_2g040680	0.0321295	0.0304955	0.0661727	0.0306032	0.0367507	0.0310203	0	0.225434
MTR_1g105605	8.30592	8.66684	8.16104	9.20136	7.8425	5.77176	7.79009	6.10411
MTR_3g070315	17.1499	15.7115	13.6678	14.7727	19.2754	25.4846	17.9994	18.1368
MTR_1g031150	31.01	31.8656	26.0433	32.4955	37.2175	29.0382	35.7388	37.2225
MTR_5g098100	0	0	0	0	0	0	0.053866	0.0382724
MTR_7g451830	0	0	0	0.0348536	0	0	0	0
MTR_4g094898	12.0874	7.31534	6.24539	6.7595	16.5719	9.35236	11.2526	8.78311
MTR_2g083470	0.0637407	0	0	0	0	0	0	0
MTR_3g009310	0.0200605	0	0	0	0.0458917	0.019368	0	0.0156392
MTR_7g063010	21.1277	19.5903	17.568	16.9315	29.6621	30.8579	20.0509	20.6375
MTR_1g102410	0.369339	0.397296	0.202847	0.633229	0.647773	0.808266	0.648405	1.00778
MTR_7g022590	0	0	0	0	0	0	0	0
MTR_3g063160	0	0	0.0279699	0.0258707	1.39804	1.02271	0.745054	0.571719
MTR_0066s0050	6.00031	5.77371	6.09378	4.76929	6.57933	8.62981	9.76215	5.77472
MTR_8g093950	0	0	0	0	0	0	0	0
MTR_3g105630	0.332794	0.0394836	0	0	0.0475824	0	0.0456443	0
MTR_3g065380	7.34531	7.04177	7.2385	6.08294	8.31741	8.67897	7.3889	8.29796
MTR_1g069955	0	0	0	0	0	0	0	0
MTR_2g023010	12.6116	9.15951	7.82647	14.5768	16.2969	28.8311	24.1767	21.2786
MTR_1g032880	0	0	0	0	0	0	0	0
MTR_1g051125	6.77902	6.7624	5.37887	5.34742	6.1465	5.73231	4.92308	6.39231
MTR_7g094750	5.32138	5.94162	6.33174	5.83381	6.62355	7.67194	6.18794	6.79644
MTR_5g029620	16.8433	18.0649	12.9894	14.1536	20.9355	21.9353	23.163	20.6449
MTR_1g045210	0	0	0	0	0	0	0	0
MTR_5g053280	7.89895	7.581	7.19505	5.35207	5.60274	4.41669	5.43909	4.25443
MTR_4g033470	0	0	0	0	0	0	0	0
MTR_4g101620	30.1534	37.5817	27.6013	34.8279	36.3194	31.4502	30.5958	34.561
MTR_2g095520	9.7943	5.63923	6.37791	7.11681	11.2236	18.7559	13.1963	14.1344
MTR_1g068975	0	0	0	0	0	0	0	0
MTR_3g063030	25.3529	21.0034	14.2462	20.0168	77.8793	109.032	81.2678	77.3469
MTR_1g043775	0.641104	1.09354	0.621925	0.690299	1.12654	1.14824	0.805394	1.15897
MTR_3g069890	0	0	0	0	0	2.24258	1.09733	0.125752
MTR_0250s0040	0	0.507647	0.0305987	0.198115	0	0	0.0326031	0
MTR_3g099930	0	0	0	0	0	0	0	0
MTR_4g094350	2.73042	0.545592	1.92382	2.87447	0.493127	0.138745	0.946083	0.89627
MTR_2g083860	20.1205	22.9339	26.4061	20.9351	21.6315	23.6944	21.5029	24.2957
MTR_4g113105	0	0	0	0	0	0	0	0
MTR_1g039490	14.9539	11.9706	16.0273	16.1489	11.9147	10.575	11.5365	10.9354
MTR_4g074210	20.7476	33.3901	52.6508	20.6358	6.74014	9.0618	12.7763	9.958
Novel00793	10.3821	7.6615	8.36711	8.11009	10.0227	9.66478	9.80868	9.64644
MTR_3g466040	0	0	0	0	0	0	0	0
MTR_7g020840	0.0633999	0.0451317	0.0816101	0.135873	0.145037	0.0765139	0	0.0247133
MTR_8g032590	77.1693	73.0286	75.5103	74.3982	68.6678	64.1992	79.6447	68.35
MTR_1g072745	0	0	0	0	0	0	0	0
MTR_1g029800	3.84793	3.45482	2.99867	4.75477	3.33077	2.91182	4.56443	3.40524
MTR_1g016360	13.4819	14.5192	19.394	13.2377	9.1488	9.27402	11.1206	8.74158
MTR_6g055030	7.52415	11.4805	10.9895	9.56514	5.45183	2.93759	7.97622	4.63892
MTR_3g087830	50.5276	49.228	51.9379	49.0523	46.8884	50.6436	51.9422	49.1259
MTR_4g020590	12.9228	10.5693	10.5358	10.1299	9.68355	8.94097	9.91547	8.72587
MTR_7g101083	0	0	0	0	0	0	0	0
MTR_6g059580	0	0	0	0	0	0	0	0
MTR_2g068975	0.658654	0.0893082	0.387583	1.16511	0.430508	0.635915	1.03243	0.146711
MTR_3g011930	0.152879	0.101573	1.35392	1.22318	0.139894	0.354243	3.08651	3.84967
MTR_1g094035	0	0	0.145171	0	0	0	0	0
MTR_6g088320	0.335805	0.796817	1.05663	1.43934	0.597494	0.216141	0.327519	2.8361
MTR_4g094802	1.54977	1.10322	1.11715	1.10712	1.59541	2.7681	1.7855	2.23518
MTR_3g105940	0	0	0	0	0	0	0	0
MTR_5g083230	0.518994	1.35465	0.534451	1.08137	0.779154	0.250539	0.53387	0.986234
MTR_5g090330	0	0	0	0	0	0	0	0
MTR_5g062890	0	0	0	0	0	0	0	0
MTR_5g061930	0	0	0	0	0	0	0	0
MTR_8g046610	0	0	0	0	0	0	0	0
MTR_0016s0030	29.9699	26.2438	29.3902	27.4927	25.7643	24.4817	27.6452	23.8062
MTR_3g061340	0	0	0	0	0	0	0.0630722	0
MTR_4g132760	4.37693	5.25614	3.29228	5.36534	5.65948	5.42008	4.96959	5.17774
MTR_8g466500	0	0	0	0	0	0	0	0
MTR_2g049355	0	0	0	0	0	0	0	0
MTR_5g073430	0	0	0	0	0	0	0	0
MTR_2g014500	0	0	0	0	0	0	0	0
MTR_4g118790	11.6621	9.39575	11.4708	8.6355	10.902	13.3916	10.7555	11.1457
MTR_6g037060	0.0367621	0	0.0757139	0	0.0840992	0.0709859	0.201684	0.114639
MTR_6g071290	0	0	0	0	0	0	0	0
MTR_3g105330	83.8704	78.6332	78.5256	81.3797	68.1527	72.2009	53.5443	82.4242
MTR_1g101287	0	0	0	0	0	0	0	0
Novel00689	0	0	0	0	0.557301	0.392003	2.94031	1.26613
MTR_7g096360	0.190607	0.0361827	0.0392568	0.835143	1.30813	8.2076	1.75679	1.39682
MTR_7g076620	0.54149	3.57061	4.63702	0.950097	0.0651971	0.577827	0.562874	0.0444365
MTR_5g015600	0.877333	1.43629	0.976225	1.49184	1.73764	1.52923	1.40197	1.66632
Novel00310	7.53243	5.16107	6.47162	4.75477	5.404	5.37898	4.35251	4.82988
MTR_4g086540	0.521952	0.943634	1.35654	0.733899	0.568595	0.671911	0.545435	1.78268
MTR_1g103840	0.324308	0.44853	0.486637	0.405986	0.445144	0.465195	0.691354	0.447872
MTR_7g056737	0	0	0	0	0	0	0	0
MTR_1g021965	0.179633	0	0	0	0.20547	0	0	0.175053
MTR_3g461030	9.73271	9.6	8.90662	10.1857	9.05105	9.67308	11.1802	8.91069
MTR_5g029710	0	0.0824383	0.0894423	0	0	0	0	0
MTR_3g111430	0	0	0	0	0.208631	0	0.0667109	0.0473989
MTR_4g113625	0	0	0	0	0	0	0	0
MTR_1g115185	0	0.0172722	0	0.0173332	0.020815	0	0	0.0993085
MTR_8g063950	0.860283	1.02067	0.442952	0.614562	0.738013	1.55734	1.00293	0.922182
MTR_0111s0050	0	0	0	0	0	6.88285	2.38067	0
MTR_3g080410	7.15821	15.0256	7.92071	11.5056	17.1038	8.3232	10.5542	10.8928
MTR_1g068960	4.09372	3.61953	4.52486	4.13759	4.46499	2.48353	3.48142	2.82473
MTR_5g009560	0.298964	0.266024	0	0.0177976	0.598436	0.306683	0.328035	0.160237
MTR_0014s0180	1.10855	1.48945	1.09709	1.02847	1.10332	0.959086	1.07418	0.729546
MTR_4g074260	140.465	165.398	148.649	182.137	206.511	158.447	174.062	156.391
MTR_1209s0010	0	0	0	0	0	0	0	0
MTR_5g016940	0	0	0	0	0	0	0	0
MTR_0557s0010	0	0	0	0	0	0	0	0
MTR_3g076850	0	0	0	0	0	0	0	0.0716495
MTR_5g070360	44.6185	65.3659	42.2716	42.499	113.899	153.905	98.9402	112.813
MTR_7g056307	0.162408	0.154148	0.111497	0	0.123845	0.209068	0.0594002	0.126613
MTR_1g090640	3.03003	4.10419	3.00651	2.75832	3.83589	1.97314	3.98268	3.35262
MTR_7g073260	8.05273	6.17878	7.17759	6.12326	5.51109	4.14216	6.22217	5.6765
MTR_2g085045	232.113	249.278	217.725	213.638	213.994	218.498	182.49	212.617
MTR_1g006620	0	0	0	0	0	0	0	0
MTR_5g037560	0	0	0	0	0	0	0	0
MTR_3g035840	0.32668	0.432801	0.52564	0.278749	0.256896	0.262835	0.5078	0.270598
Novel00688	13.9605	11.7285	14.8862	14.6337	12.1786	9.05017	12.9116	9.6978
MTR_6g018540	0	0	0	0	0	0	0	0
MTR_2g031720	1.08987	1.73733	1.45327	0.745297	2.25351	2.3473	0.735904	1.93897
MTR_2g032870	0	0	0	0	0	0	0	0
MTR_7g087540	0.0405326	0	0.0417397	0	0.0463624	1.13486	0	0.0315993
MTR_8g064580	0	0	0	0	0	0	0	0
MTR_4g053530	0.0938565	0.0728863	0.0702922	0.0487625	0.0292789	0.0823784	0.0374484	0.10643
MTR_7g013880	0.103998	0	0	0	0	0	0	0
MTR_1g009920	0	0	0	0	0	0	0	0
MTR_3g110230	0	0	0	0	0	0	0	0
MTR_4g130830	15.9488	13.0837	12.4996	13.7124	21.3639	23.2109	19.8743	21.0897
MTR_0082s0050	2.35483	2.21295	1.08043	0.444153	0.986739	0.742839	0.895383	0.999711
MTR_8g020970	33.7455	27.2932	36.0092	33.9035	72.7028	134.796	58.7405	73.4839
MTR_5g071960	0	0	0.141552	0	0.0786144	0	0	0
MTR_4g077490	23.6639	23.8727	20.8997	22.3697	17.6729	18.0317	18.011	17.7989
MTR_3g086350	34.3511	34.3236	35.8997	38.2603	34.5056	30.3241	36.4223	32.3166
MTR_0020s0130	36.317	27.6827	31.4363	32.0364	27.5394	22.4644	21.9913	26.8287
MTR_0319s0020	0	0	0	0	0	0	0	0
MTR_7g445390	37.2178	26.2997	49.4904	42.8916	15.137	14.7942	22.1961	21.6255
MTR_1g035420	5.60058	6.47402	6.44149	6.02733	6.30443	5.85979	6.29593	6.17446
MTR_2g016030	24.4534	21.2278	16.4388	22.1926	25.6449	22.8664	21.8268	29.8168
MTR_0014s0200	0.151997	0.288534	0	0.144777	0	0.220125	0	0.236994
MTR_5g054100	0	0	0	0	0	0	0	0
MTR_6g037080	0	0	0	0	0	0	0	0
MTR_1g069915	0	0	0	0	0	0.175608	0.0181431	0
MTR_5g069150	0	0	0	0	0	0	0	0
MTR_4g046680	14.5833	12.2193	10.4674	13.293	12.5938	9.37488	11.1531	11.8937
MTR_0053s0080	0	0	0	0	0	0	0	0
MTR_2g083817	0	0	0.108523	0	0	0.203493	0	0.0821581
MTR_2g461610	0.0868555	0.164877	0.178885	0	0	0	0.0953014	0.270851
MTR_1g053470	0	0.0451468	0.0244912	0.0226531	0	0.0229618	0.130478	0.0185412
MTR_4g093100	0	0	0	0	0	0	0	0
MTR_4g086170	8.1847	9.36784	9.3138	8.12345	12.5481	15.2066	10.9805	11.153
MTR_1g063810	0	0	0	0	0	0	0	0
MTR_1g058230	8.2475	5.56737	9.81103	6.75523	6.66867	5.56021	7.35271	5.84776
MTR_5g093820	0	0	0	0	0	0	0	0
MTR_8g095160	2.7479	1.9958	1.82087	2.99669	5.4663	8.05906	4.61442	4.90547
MTR_8g070950	4.69571	6.63432	6.12751	8.17709	7.07263	6.52354	5.97827	5.88241
MTR_2g087750	0	0	0	0	0	0	0	0.0500964
MTR_5g088470	0	0	0.0101868	0	0	0	0	0
MTR_1g034480	0.69871	1.45334	0.627666	0.892078	1.51339	1.62188	1.77798	2.0282
MTR_7g055837	0	0	0	0	0	0	0	0
MTR_6g015420	0	0.0520965	0	0	0	0.052993	0	0
MTR_2g022250	22.048	24.2384	20.5131	26.2996	27.2826	15.2272	23.1726	26.7809
MTR_0054s0080	2.08296	2.32911	0.82274	2.5004	3.03531	1.1295	1.28364	2.29123
MTR_5g015640	0	0	0	0	0	0	0	0
MTR_4g117670	77.5305	89.307	131.875	220.577	94.0348	49.865	60.5786	95.9952
MTR_1581s0010	0	0	0	0	0	0	0	0
MTR_6g478160	58.5194	60.0472	60.2473	60.8793	57.5039	51.345	54.0823	54.2499
MTR_3g435250	15.9009	19.8189	16.1765	13.398	17.8082	13.0407	12.6348	17.1233
MTR_2g088210	0.278959	0.441288	0.287268	0.0885693	0.744525	0.448882	0.306086	0.579939
MTR_6g012800	4.67411	6.05482	3.82173	3.22918	2.96001	1.83996	2.59732	3.83161
MTR_2g010350	0	0.014944	0.0162136	0.0149968	0	0.0152012	0	0.0122746
MTR_2g072330	41.7216	33.0912	37.43	37.5196	66.4059	77.5125	82.6593	88.7187
MTR_3g095420	4.95665	6.01241	7.54802	3.82799	3.74323	2.30962	1.11293	1.52181
MTR_5g019650	19.8232	13.0189	8.40128	11.9061	12.4968	14.049	14.0818	16.3097
MTR_4g011010	0	0	0	0	0	0	0	0
MTR_1g093115	0	0	0	0	0	0	0	0
MTR_1g484850	13.5761	13.4326	12.4445	11.3168	11.1473	10.751	14.0036	12.3545
MTR_8g467960	0	0	0	0	0	0	0	0
MTR_5g078620	0	0	0	0	0	0	0	0
MTR_3g080720	0	0	0	0	0	0	0	0
MTR_5g070010	19.221	10.68	15.3162	14.3521	30.2395	33.857	26.6011	27.6929
MTR_3g091045	14.2509	10.9118	11.4689	10.8363	11.5063	7.1685	11.169	10.083
MTR_5g098450	0	0	0	0	0	0	0	0
MTR_1g102170	13.9867	16.6951	16.9672	14.3407	15.1776	12.6555	13.0327	12.023
MTR_3g085050	27.212	24.7815	26.5821	26.6948	22.2207	19.1775	25.7249	22.7435
MTR_2g044310	0	0	0	0	0	0	0	0
MTR_4g124390	0.360828	0.195701	0.318492	0.392785	0.530647	0.0497673	0.169678	0.160744
MTR_2g076590	1.07075	4.85416	1.0301	3.39515	2.83629	2.55726	2.13332	3.38298
MTR_6g037550	5.26822	4.30078	4.16957	3.93464	3.93404	3.91798	3.63403	3.10694
MTR_8g073295	0	0	0	0	0	0	0	0
MTR_1g010210	4.71405	8.72918	7.26183	6.94928	6.93476	13.2075	8.08988	6.33877
MTR_7g082100	0	0	0	0	0	0	0	0
MTR_3g014660	2.60512	4.55153	5.92929	4.58341	4.15655	7.81789	6.84569	7.27004
MTR_7g088140	40.4328	39.1908	40.8026	44.6331	42.432	42.6568	46.0379	44.4397
MTR_8g469660	0	0	0	0	0	0	0	0
MTR_8g105450	1.02359	1.08472	1.01314	1.06962	1.17081	1.00744	1.16674	0.968439
MTR_4g087965	3.0428	3.09937	1.64313	4.11764	2.22833	3.11688	2.34115	3.06646
MTR_2g093790	0.0856013	0.135413	0.0293836	0.0815349	0.130551	0.661168	0.250467	0.311429
MTR_7g023830	0	0	0	0	0	0	0	0
MTR_3g465980	0	0	0	0	0.0195685	0	0	0
MTR_7g026750	0	0	0	0	0	0	0	0
MTR_1g054865	0	0	0	0	0.059478	0	0.0142639	0
MTR_3g028040	0.687566	0.526868	0.578127	0.432597	0.880256	0.755181	0.899773	0.958948
MTR_4g093070	0.569647	0.506884	0.501065	0.40694	1.22171	1.48953	0.768278	0.740163
MTR_4g023580	0.14114	0.178616	0.0484479	0.313683	0.591948	0.227113	0.516216	0.513488
MTR_1g024065	0	0	0	0	0	0	0	0
MTR_1g027990	0	0.00995386	0.0647972	0.0399561	0	0.0101251	0.011507	0
MTR_5g041770	0	0	0	0	0	0	0	0
MTR_0418s0050	0	0	0	0	0	0	0	0
MTR_7g082960	0	0	0	0	0	0	0	0
MTR_3g055440	0.0335383	0	0.172686	0	0	207.915	90.4533	42.1481
MTR_8g469150	95.0406	135.973	96.5975	122.939	128.637	104.485	100.521	114.949
MTR_2g041670	0	0	0	0	0	0	0	0
MTR_8g077000	5.42524	5.37321	4.83497	4.73957	5.31904	5.14034	5.37353	4.33461
MTR_8g041690	0.310423	0.521279	0.848351	0.216072	0.0273132	0.149853	0.196505	0.0279238
MTR_4g088125	26.8605	25.9826	24.1799	27.7141	33.065	29.2673	35.9105	33.1087
MTR_2g437620	0.236777	0.481576	1.04498	2.73857	0.116071	0.0326576	0.296916	0.263703
MTR_7g097120	0	0	0	0	0	0	0	0
MTR_3g463830	0	0	0	0	0	0.0428707	0.0730822	0.0692343
MTR_2g090845	18.0639	16.9932	17.7175	18.2456	15.9002	15.9225	16.4025	17.5097
MTR_0775s0020	0	0	0	0	0	0	0	0
MTR_5g085740	0	0	0	0	0	0	0	0
MTR_2g023130	0	0	0	0	0	0	0	0
MTR_3g109540	3.23873	3.79076	6.35933	3.83612	3.97328	3.9046	4.82415	3.53227
MTR_0194s0030	21.1861	17.6117	17.1033	20.781	24.1229	26.2287	24.3238	22.6831
MTR_4g109880	7.29242	7.13387	6.68033	13.8281	3.30069	1.4686	3.53442	9.01607
MTR_8g006705	1.37162	4.40419	1.9985	3.30786	3.3214	2.56401	2.51367	2.85531
MTR_0083s0070	0	0	0	0	0	0	0	0
MTR_3g058280	0	0	0	0	0	0	0	0
MTR_6g009100	0	0	0	0	0	0	0	0
MTR_5g091220	4.97193	4.4605	4.27837	5.47716	4.41831	3.28787	4.29173	3.64857
MTR_4g069220	103.234	185.75	55.7731	291.625	28.7463	16.7712	32.4672	43.1501
MTR_1g011580	1.00238	0.935002	0.231363	0.576152	1.3047	3.52071	1.64978	2.20964
MTR_2g037535	0	0.244627	0	0	0	0	0	0.267907
MTR_8g091830	37.7346	37.2057	30.7566	31.9736	33.8346	33.833	36.0941	32.9129
MTR_6g078850	0	0.135305	0	0	0.0362351	0	0.0173796	0.0123484
MTR_7g100560	0	0	0	0	0	0	0	0
MTR_1g094285	0	0	0	0	0	0	0	0
MTR_6g091607	0	0	0	0	0	0	0	0
MTR_5g044370	0	0	0	0	0	0	0	0
MTR_7g117200	0.0720716	0.11401	0.123697	0.0228826	0.35723	1.85556	0.764439	1.19866
MTR_8g089665	5.05714	3.39997	4.54402	4.8051	9.24387	7.94612	8.40495	9.66313
MTR_1540s0010	0	0	0	0	0	0	0	0
MTR_0032s0060	1.30561	1.59898	2.16854	1.88544	3.42036	1.46385	2.3568	1.57603
MTR_2g005410	0.146764	0.261188	0.283378	0.0786331	0.0419682	0.106273	0.221424	0.0143022
MTR_4g092970	8.26191	7.04875	8.54894	7.70523	7.53894	6.88837	7.74116	6.72014
MTR_2g090445	0.119755	0	0	0	0.13698	0	0	0
MTR_3g027990	0.469722	0.499333	0.512734	0.348978	0.730703	0.698398	0.783404	0.388168
MTR_1g073140	9.47144	9.38605	7.08318	7.4935	14.0763	14.576	16.0589	13.3117
MTR_8g014530	14.4112	14.0864	13.7777	13.6213	17.0601	11.5888	13.9253	14.1084
MTR_7g056593	0.444592	0.562642	0.610444	0.235262	0.452033	0.52463	0.325216	0.346604
MTR_1g015850	0	0	0	0	0	0	0	0
MTR_5g072900	7.45051	7.31481	8.76847	6.75865	7.95849	4.56717	8.15338	6.20795
MTR_6g034675	0	0	0	0	0	0	0	0
MTR_8g105030	0	0	0	0	0	0	0	0
MTR_6g071230	0	0	0	0	0	0	0	0
MTR_0153s0070	10.5596	10.0226	9.63012	10.5751	9.47018	8.75358	9.11424	7.5339
MTR_8g041140	0	0	0	0	0	0	0	0
MTR_3g116590	14.8842	17.8619	12.1558	17.4477	23.5484	20.773	19.0481	21.1854
MTR_1g101860	0	0	0	0	0	0	0	0
MTR_7g034250	0	0	0	0	0	0	0	0
MTR_2g042610	0	0	0	0	0	0	0.0313084	0.00741499
MTR_1g074950	2.4739	5.78501	6.5025	2.80295	0.262434	0.250407	0.623889	0.404396
MTR_4g008400	0	0	0	0	0	0	0	0
MTR_5g081640	5.41978	6.15461	3.48825	8.20441	4.42808	2.61634	5.84061	5.50794
MTR_3g102120	12.2038	9.11161	14.5691	14.0814	15.1257	31.2461	18.407	17.653
MTR_0534s0010	0	0	0	0	0	0	0	0
MTR_5g016820	0	0	0	0	0	0	0	0
MTR_0291s0060	0	0	0	0	0	0	0	0
MTR_2g461530	38.8932	39.5149	42.1468	41.2198	39.6536	31.7328	44.4784	42.2789
MTR_0433s0040	7.78035	4.64961	4.36637	6.35208	10.1237	12.8375	8.53692	20.347
MTR_4g124980	29.0503	34.4509	26.7951	33.0455	25.8567	18.2029	23.1499	24.8224
MTR_2g080220	5.6209	10.7811	7.4292	10.666	7.07312	6.85942	7.57099	9.5163
MTR_7g068650	0	0.166606	0.0150634	0	0.184048	0.480173	0.0321003	0.47896
MTR_1g114390	0	0	0	0	0	0.218028	0.123892	0
MTR_0209s0030	0	0	0	0	0	0	0	0
MTR_0001s0070	0	0	0	0	0	0	0	0
MTR_7g084170	1.44993	1.45265	1.56099	1.31828	1.25642	1.15242	1.57486	1.05045
MTR_2g059010	0	0	0	0	0	0	0	0
MTR_1g040865	0	0	0	0	0	0	0	0
MTR_3g071320	5.34169	7.92768	5.45792	7.46671	6.90349	7.38094	9.22555	8.68573
MTR_4g043660	5.73533	8.90779	4.49062	5.19199	5.0015	3.2835	4.10867	5.21956
MTR_8g089720	0	0	0	0	0	0	0	0
MTR_3g084400	1.04194	0.875927	0.873705	1.10586	2.53683	1.2359	1.81288	2.03074
MTR_3g090140	6.0498	5.38053	7.61093	5.19633	5.42091	4.84048	6.4876	4.36003
MTR_2g029270	115.458	132.213	131.468	139.955	169.75	143.775	136.959	129.449
MTR_8g105900	31.9346	30.1929	32.0389	30.5463	31.0904	29.2769	31.1589	29.3398
MTR_1g050385	4.17229	6.87441	4.06962	5.47137	5.93188	4.19846	4.52965	5.23414
MTR_8g466070	0	0	0	0	0	0	0	0
MTR_0402s0020	0.0242449	0.138072	0	0.0461864	0.0831963	0.0234079	0.0266025	0
MTR_1g009150	3.33444	8.52754	2.6071	6.4403	3.7434	1.90775	3.79419	8.64104
MTR_3g061990	0	0	0	0	0	0	0	0
MTR_2g096300	6.44321	7.48893	5.5808	6.93028	7.74468	7.34103	7.03979	5.62974
MTR_8g099090	18.5475	18.3486	17.6676	18.4839	16.6794	15.6286	16.9173	15.446
MTR_7g406780	0	0	0	0	0	0	0	0
Novel01054	0.0255237	0.0242257	0	0	0.116779	0.0492852	0.0280057	0
MTR_6g023790	1.34787	1.46209	1.55798	1.51965	1.19563	1.3279	1.11675	1.11514
MTR_2g039697	0	0	0	0	0	0	0	0
MTR_6g037070	0.058984	0	0	0.056182	0	0	0	0
MTR_7g094340	0	0	0	0	0	0	0	0
MTR_2g006100	26.2608	22.211	25.1918	25.0756	25.8883	25.1807	27.5772	25.1995
MTR_1g004980	0	0	0	0	0	0.246161	0.139878	0
Novel00286	26.1925	22.3899	21.0252	19.2148	20.7485	19.1625	22.8042	17.1221
MTR_8g469050	0	0	0	0	0	0	0	0
MTR_2g086450	8.94536	10.8388	9.65277	6.75289	3.51951	2.51133	4.03746	3.53637
MTR_8g006685	0.0378175	0.0717884	0	0	0	0	0	0
MTR_3g082370	0	0	0	0	0	0	0	0
MTR_1g092740	0	0	0	0.0213875	0	0.498616	0.221738	0.157547
MTR_5g037790	0	0	0	0	0	0	0	0
MTR_1g044560	0	0	0	0	0.0623494	0	0.0598098	0.0424956
MTR_2g038020	14.7318	15.0111	14.945	15.7448	15.0707	15.5031	16.8853	15.8435
MTR_2g073530	0	0	0	0	0	0	0	0
MTR_1g083480	3.86312	5.47891	1.18888	4.69467	1.21897	1.0289	0.730822	2.04241
MTR_8g072220	4.87726	2.7263	7.52384	9.23605	6.06386	10.1809	7.21292	7.96532
MTR_8g465340	0.941456	1.52393	2.92352	1.35553	0.626085	0.775077	1.14511	1.15499
MTR_8g012690	0	0	0	0	0	15.0612	9.35709	0.405385
MTR_1g085490	37.2128	38.1235	31.8908	34.8824	41.7608	35.3035	37.2822	34.3617
MTR_4g087750	25.2251	25.3388	28.7904	24.4272	19.5721	20.1734	18.4981	21.5009
MTR_2g005830	3.77789	4.00893	3.10508	3.37492	4.33469	3.85136	4.01652	4.01542
MTR_3g060790	0	0	0	0	0	0	0	0
MTR_1g071630	42.7548	30.534	37.5072	30.3117	33.8893	34.9419	36.0083	30.7913
MTR_8g463710	0	0	0	0	0	0	0	0
MTR_1g110190	3.7609	4.69151	5.31141	3.68459	4.34279	2.2478	3.18338	3.88141
MTR_3g028210	1.32912	1.80399	0.766476	0.493734	3.29903	1.43723	0.977106	4.18619
MTR_7g006410	0	0	0	0	0	0	0	0
MTR_7g053410	27.5779	33.0457	25.4455	31.3442	26.5013	23.8379	27.0061	33.4886
MTR_7g103680	22.4971	24.9481	24.2166	24.927	24.6449	23.3972	29.726	27.437
MTR_5g071800	2.35863	1.86789	1.90515	2.59059	2.36906	1.98543	2.70929	2.55706
MTR_0044s0250	0	0	0	0	0	0	0	0
MTR_2g438160	0.0509926	0.108898	0.0656391	0.0849979	0.0437451	0.0246161	0.0839267	0.0496924
MTR_5g026080	0	0	0	0	0	29.7188	10.8206	0
Novel00515	7.98263	6.60465	6.51681	6.75304	5.82687	7.02254	6.02172	5.93667
MTR_0042s0170	0	0	0	0	0	0	0	0
MTR_8g038320	0	0	0	0	0	0	0	0
MTR_1g015860	0.107346	0.237736	0.42989	0.284019	0.218286	0.713965	0.287917	0.474227
MTR_8g446700	0	0	0	0	0	0	0	0
MTR_3g085420	0.0293823	0.195216	0.0605149	0.0839597	0.20165	0	0.193437	0.114533
MTR_1g047890	0	0	0	0	0	0	0	0
MTR_3g052740	1.07909	1.15897	1.31593	1.43355	1.85144	1.06925	0.903594	1.70466
MTR_4g057210	8.71714	11.4889	12.9041	10.0178	14.1435	9.42248	8.47316	10.9141
MTR_5g077040	29.4959	26.1099	27.6916	25.9498	31.0615	41.2244	33.6238	32.9435
Novel00853	0	0	0	0	0	0.8702	0.152148	0
MTR_4g081870	4.609	6.16483	12.8222	8.2398	15.1669	25.7272	17.599	18.6846
MTR_4g125970	41.9549	51.2463	37.9845	46.7144	55.2541	41.8848	43.4727	47.5249
MTR_0094s0110	0	0	0	0	0	0	0	0
MTR_6g452670	0	0	0	0	0	0	0	0
MTR_7g063460	0	0	0	0	0	0	0	0
MTR_6g033225	0	0	0	0	0	0	0	0
MTR_1g047160	0	0	0	0	0	0	0	0
MTR_6g033540	22.5853	22.6557	22.973	21.5688	20.7031	23.2364	24.2177	26.6962
MTR_3g040090	16.5855	16.2807	19.3394	16.5665	14.542	12.0188	14.005	12.8612
MTR_2g008220	174.737	145.756	96.1567	169.047	259.197	111.835	154.728	151.089
MTR_3g106115	0	0	0	0	0	0	0	0
MTR_8g102660	0.632911	0.901085	1.35008	0.667436	0.0517102	0.589237	0.272822	1.14544
MTR_4g119422	0.257036	0.0406606	0.0661727	0.0612064	0.416507	0.372243	0.28203	0.100193
MTR_0038s0080	0	0.0475233	0.0662925	0.109008	0.0490896	0.124306	0.0392417	0.0613397
MTR_2g044980	0	0	0	0	0	0	0	0
MTR_7g017660	0	0	0	0	0	0	0	0
MTR_8g015750	0	0	0	0	0	0	0	0
MTR_2g065985	1.68443	0.983854	2.40175	1.23416	1.48208	4.62863	5.26032	1.31318
MTR_6g038760	0	0.0182528	0.0198035	0	0.109984	0.0557006	0	0
MTR_7g077270	0	0	0	0	0	0	0	0
MTR_5g020680	31.6381	28.2234	27.986	29.3801	40.8254	44.146	40.8772	44.3512
MTR_6g039490	0	0	0	0	0	0	0	0
Novel00381	3.91136	2.63996	2.13029	2.91421	2.68436	2.48399	3.92929	2.58852
MTR_0030s0360	0	0	0	0	0	0	0	0
MTR_1g014420	8.76436	12.9575	6.08315	11.542	10.2982	8.0183	7.43927	10.7576
MTR_6g021680	0	0	0	0	0	0	0	0
MTR_2g049160	0	0	0	0	0	0	0	0
MTR_4g055920	6.43402	6.2739	6.92778	6.15233	6.06972	6.12286	6.90329	6.22176
MTR_3g109655	0	0	0	0	0	0	0	0
MTR_0100s0190	0.0356029	0	0	0	0	0	0	0
MTR_3g449970	0	0	0	0	0	0	0	0
MTR_8g007340	6.57547	6.09559	5.55594	7.31426	7.62641	6.64443	8.20713	7.37272
MTR_4g066180	0	0	0	0	0	0	0	0
MTR_7g005930	0	0	0.0637539	0.0117938	0.0424887	2.22355	0.190205	0.0482652
MTR_2g099050	26.8119	24.1889	27.7254	26.4242	27.1645	27.0357	29.1061	27.9604
MTR_6g007917	0	0	0	0	0	0	0	0
MTR_7g045650	0	0	0	0	0	0	0	0
MTR_3g072600	34.3888	32.2957	39.1472	30.6252	25.9698	27.3082	29.974	27.375
MTR_7g095010	0	0.102766	0	0	0.123845	0	0	0
MTR_8g467330	0	0	0	0	0	0	0	0
MTR_8g012885	0	0	0	0	0	0	0	0
MTR_7g115010	21.8308	17.5345	19.6862	18.9797	13.6155	8.3665	10.4226	15.2747
MTR_4g077900	1.03001	0.947395	1.06069	1.14291	1.3725	1.98891	1.35155	1.43216
MTR_2g069300	5.77261	2.94758	2.31385	1.8618	9.63269	6.63155	4.89077	5.19818
MTR_0374s0050	0	0	0	0	0	0	0	0
MTR_4g025380	0.0831984	0.157935	0.257029	1.58492	0.0951648	0	0	0.454031
MTR_1g106790	0.0816233	0.12912	0.014009	0.103661	0.031121	0.0262685	0.0298534	0.0742392
MTR_7g034915	0	0	0	0	0	0	0	0
MTR_5g082460	0.0157604	0	0	0.00750587	0.00901362	0.159771	0.00864648	0.0184303
MTR_7g072605	36.8462	26.9937	26.5392	28.5113	18.8193	10.185	21.4813	21.288
MTR_6g012170	0.315593	0.0798781	0.0216661	0.0601202	0.890429	9.42532	0.184683	1.3122
MTR_8g030930	0	0	0	0	0	0	0	0
MTR_3g105375	11.5646	10.5816	13.1941	14.819	17.7007	10.1211	13.5107	12.0643
MTR_2g023780	0	0.0382749	0	0.192051	0.184503	1.24588	0.530965	0.0943141
MTR_0432s0040	0	0	0	0	0	0	0	0
MTR_8g012120	0.078256	0.18569	0.402933	0.149077	0	0.0755543	0.0429328	0.21353
MTR_0082s0160	0.373778	0.376942	0.216512	0.178011	0.267212	0.180437	0.358859	0.109274
MTR_3g098380	18.8579	21.9902	17.7204	16.0368	20.2334	19.5543	18.1797	21.2029
MTR_0025s0060	68.9435	70.4781	70.5079	79.0555	63.8456	58.5294	65.4525	71.5223
MTR_2g020960	12.8366	12.0203	11.9231	11.8987	9.94363	10.421	11.3235	10.8728
MTR_2g461860	0	0	0	0	0	0	0	0
MTR_1g027670	0	0.0193348	0	0	0.209706	0.0196675	0.13411	0
MTR_2g071640	13.939	11.3982	11.0732	11.8178	12.4046	11.831	13.4456	10.843
MTR_2g069330	13.8538	11.8063	11.4643	12.2626	12.8051	12.6099	13.529	12.6429
MTR_6g078360	0	0	0	0	0	0	0	0
MTR_6g061840	19.7252	16.2961	17.0226	16.7422	14.7361	14.8206	15.4248	14.439
MTR_7g065770	0.104341	0.0247587	0.107449	0	0.387883	33.8987	11.5346	6.91429
MTR_8g094990	0	0	0	0.108322	0	0	0	0
MTR_3g449470	0.034666	0.394836	0	0	0.19826	0.200815	0.0380369	0
MTR_4g092515	0.936753	11.614	5.66733	8.69947	2.54478	1.30009	2.82657	3.69711
MTR_1g090130	25.0622	33.9315	25.2788	32.3972	38.1571	24.6524	31.1807	26.1405
MTR_5g019050	2.49012	1.33005	0.633283	2.48706	2.6753	5.4799	2.78756	5.22657
MTR_8g037330	0	0	0	0	0	0	0	0
Novel00244	1.01413	1.12457	0.920254	0.396902	0.459403	0.567113	0.572898	0.489243
MTR_2g010280	0	0	0	0	0	0	0	0
MTR_1g106000	0.0334201	0	0	0.063665	0	0.096799	0	0.0130272
MTR_4g086040	0	0.0383401	0.0554634	0.0256504	0	0.026	0.0295483	0.052486
MTR_4g112540	46.2358	44.2869	45.6916	38.8051	35.6194	33.4388	37.351	34.2076
MTR_4g012050	83.0318	99.1935	83.8076	88.943	78.6976	74.6146	76.0454	79.7736
MTR_4g089150	0	0	0	0	0	0	0	0
MTR_4g091440	16.3723	17.8616	21.8339	17.387	20.3056	21.9845	38.2	23.865
MTR_5g069320	0	0	0	0	0	0	0	0
MTR_4g060430	0.110543	0.104922	0.0569178	0.105292	0	0.213454	0	0.301629
MTR_8g059295	0.175641	0.722404	0.150727	0.111532	1.00452	0.282629	0.417561	0.753116
MTR_1g028280	1.03278	0.851696	0.505616	0.903084	1.13291	1.22597	0.938145	1.89409
MTR_8g016000	0	0	0	0	0	0	0	0
MTR_0273s0030	0	0	0	0	0	0	0	0
MTR_4g091580	122.786	121.291	132.254	121.506	175.918	232.778	182.197	213.189
MTR_2g086190	14.7789	15.9228	16.266	19.2648	15.2016	17.1084	13.7856	19.7878
MTR_7g023690	18.225	34.3019	62.3954	16.3822	9.38628	48.9872	18.9764	21.6843
MTR_7g116500	0.245928	0.972587	0	0.0195204	0	0.0989324	0	0.239657
MTR_1g090280	0.400195	0.284882	0.257571	0.333536	0.0858291	0.313933	0.164666	0.136497
MTR_1g097070	0	0	0	0	0	0	0	0
MTR_4g094512	153.041	114.243	128.464	132.915	106.234	104.382	111.24	101.581
MTR_3g098180	0	0	0	0	0	0.191974	0	0
MTR_5g011760	0	0	0	0	0	0	0	0
MTR_1g054850	0	0	0	0	0	0	0	0
MTR_6g083290	6.13359	5.86899	7.00951	6.00846	10.3526	8.13651	9.32901	7.79465
MTR_7g033720	29.6881	27.8371	21.9497	26.8226	20.8341	16.5732	25.4749	19.6183
MTR_2g101640	12.4399	23.6691	28.7372	14.2115	13.791	16.6057	19.0191	17.1044
MTR_1g109380	11.4947	9.72496	8.48381	12.1146	19.9109	23.2121	19.3686	24.2975
MTR_2g025480	59.8341	59.3672	59.9899	57.9788	66.2386	63.6048	53.7672	64.0551
MTR_6g027680	0.647371	0.614448	1.00651	0.628709	0.479136	0.379915	0.334269	0.841153
MTR_5g039800	0	0	0	0	0	0	0	0
MTR_1g014550	0	0	0	0	0	0	0	0
MTR_4g062030	0	0	0	0	0	0	0	0
MTR_3g071580	25.6826	26.281	24.9802	23.6935	27.2442	30.1724	23.8025	26.3445
MTR_7g098460	0	0	0	0	0	0	0	0
MTR_4g085890	117.049	91.8043	145.925	164.546	71.2759	53.0796	107.013	87.3912
MTR_2g066720	0	0	0	0	0	0	0	0
MTR_3g005060	0.257968	1.14263	2.30231	0.655236	0.122946	0.311328	1.3445	0.0335187
MTR_6g086245	0	0	0	0	0	0	0	0
MTR_2g055990	5.85028	4.5102	4.77044	3.98026	5.51726	6.40911	6.41917	5.43584
MTR_4g097005	0	0	0	0	0	0	0	0
MTR_4g104140	27.0743	32.9401	55.4505	39.6814	37.2475	68.9841	50.915	46.4716
MTR_0695s0030	0.681802	2.3728	2.52239	1.37098	0.173303	0.170661	0.415611	0.0393729
MTR_1g035030	0	0	0	0	0	0	0	0
MTR_8g005900	0.0680877	0.759344	0.227876	0.259413	0.545165	0.0986057	0.205449	0.199055
MTR_1g047370	36.6602	57.3113	36.6106	43.6015	76.9582	53.897	53.1598	59.8661
MTR_4g045717	0	0	0	0	0	0	0	0
MTR_1g069490	0	0	0	0	0	0	0	0
MTR_1g040310	0	0	0.129194	0	0.0179378	0.0302817	0.154865	0.232292
MTR_1g008590	0.0342158	0	0	0	0	0	0	0
MTR_3g106480	0.342566	0.240324	0.736213	0.68096	1.17551	0.92032	0.996893	0.777973
MTR_5g046410	6.80016	1.7572	0.916582	16.8541	0.855198	0.893719	2.26577	11.5188
MTR_1g097750	0	0	0	0	0	0	0	0
MTR_8g092190	2.26319	1.57658	1.28289	0.870181	2.08996	3.00696	1.70866	1.84532
MTR_2g021330	23.631	24.9855	23.4963	22.696	22.9155	26.8841	26.6358	26.2286
MTR_2g042570	0.0701822	0.12371	0.175519	0.076398	0.0802765	0.096799	0.132012	0.187591
MTR_1g025075	3.10988	2.71637	2.63861	2.66692	2.42266	2.32421	2.58472	1.59483
MTR_3g012060	0	0	0	0	0.0159776	0.00674314	0	0.0108899
MTR_3g117180	15.2579	15.0115	14.3634	14.2558	15.7738	16.3354	15.1845	15.5638
MTR_7g033715	0	0	0	0	0	0	0	0
MTR_6g089570	6.96579	7.5107	6.39854	5.04252	9.33812	9.13297	7.65843	9.6555
MTR_3g118090	9.19631	9.20043	7.8833	8.12024	7.90347	7.75097	9.2724	9.16527
MTR_6g024140	39.663	46.7913	40.1783	40.1811	55.6001	44.225	48.061	45.5417
MTR_4g072220	1.08569	1.81364	3.21992	2.31643	0	0.209642	0.381205	0
MTR_1g015270	0	0	0	0	0	0	0	0
MTR_2g034550	0.0653211	0.0929986	0.0672665	0.031109	0.224149	1.32439	0.286692	0.381933
MTR_3g030400	24.2055	19.4111	9.66536	8.84585	8.47562	4.10165	8.45561	5.23758
MTR_6g004440	94.7459	83.14	91.4696	93.3759	69.1682	77.7634	80.2819	65.8829
MTR_5g018260	8.58446	8.56466	8.59143	6.60825	8.16171	5.95641	8.7206	7.54827
MTR_4g072930	0	0	0	0	0	0	0	0
MTR_4g020545	0	0	0	0	0	0	0	0
MTR_1g011755	0	0	0.00970113	0	0	0.0181907	0	0
MTR_1g010020	4.18792	4.92027	4.53508	5.08623	4.66674	4.81957	4.96382	4.86462
MTR_3g084640	0.37341	0.783154	0.260489	0.481878	0.647566	0.721038	0.343637	1.02358
MTR_5g093840	0	0.140881	0.0764249	0	0	0.0716524	0	0.0144644
MTR_3g061660	0	0	0	0	0	0	0	0
MTR_4g075540	0	0	0	0	0.0200015	0	0	0
MTR_3g097450	7.34724	8.81604	5.97547	6.22285	15.1129	16.5853	13.3293	21.5285
MTR_8g062850	0	0	0	0	0	0	0	0
MTR_8g102330	683.034	811.94	691.107	637.329	834.035	850.798	796.633	927.083
MTR_4g070415	0	0	0	0	0	0	0	0
MTR_3g087980	7.33885	11.1644	6.79976	9.81115	14.5943	11.8421	10.3109	11.4137
MTR_4g007150	0.0354433	0.0336408	0	0	0.0405411	0.0342197	0.0388898	0.110527
MTR_6g008640	0.0550471	0.0130619	0.0425149	0	0	0.11958	0.0754999	0.075101
MTR_1g108610	38.4304	32.1536	38.269	38.3618	25.6494	26.8074	34.4297	26.8146
MTR_4g107270	2.94143	3.16219	3.77084	2.94465	3.22717	2.02849	5.00585	4.0715
MTR_2g065540	0.145025	1.10119	0.149344	0.62161	0.829418	0.560072	0.318254	0.621839
MTR_8g039630	0	0	0	0	0	0	0	0
MTR_4g051350	1.76896	3.03648	4.37969	1.57738	1.33457	1.70789	1.40411	1.26171
MTR_4g036220	0	0	0	0	0	0	0	0.212967
MTR_8g470390	2.44395	3.52885	2.73093	6.90928	3.30103	0.928771	2.82424	3.64847
MTR_3g112300	8.79495	7.92123	7.73826	6.87933	14.2741	15.2475	15.7509	13.8007
MTR_2g099340	0	0	0	0.449456	0.134935	0	0	0.091968
MTR_3g081500	16.9732	10.4404	16.9161	14.6058	51.7026	87.3168	40.4846	41.6848
MTR_1g103160	6.21613	8.02633	5.17171	7.70295	11.1229	9.53906	8.58538	8.50227
MTR_8g016500	0	0	0	0	0	0	0	0
MTR_8g105580	24.6877	34.8919	26.9649	34.1485	41.1925	36.1511	31.8821	41.3524
MTR_6g033360	0	0	0	0	0	0	0	0
Novel00199	0.798907	1.39523	0.263264	0.16741	0.301558	0.161978	0.0525956	0.0311415
MTR_7g033905	0	0	0	0	0	0	0	0
MTR_3g089540	0	0	0	0	0	0	0	0
MTR_4g073240	131.213	160.384	179.155	148.199	82.5087	57.4896	59.7082	89.4681
MTR_4g072320	38.5859	34.6572	14.8173	17.6981	107.377	141.124	66.3662	77.3365
MTR_7g083060	20.9834	25.7664	20.5678	14.3082	10.3634	10.0157	19.1064	13.7329
MTR_7g481620	0	0	0	0	0	0	0	0
MTR_1g076480	0	0	0	0	0	0	0	0
MTR_1g047740	33.5974	26.4349	31.1662	33.1736	30.2757	28.7493	31.0681	32.0242
MTR_5g026560	0	0	0	0	0	0	0	0
MTR_7g079260	0	0	0	0	0	0	0	0
MTR_7g451210	1.11671	1.94319	1.80162	1.9146	4.13003	10.8176	5.06459	3.04707
MTR_3g009560	0.482187	1.34439	0.484134	1.3434	1.88213	0.965997	1.38221	1.12774
MTR_3g451900	0	0	0	0	0	0	0	0
MTR_2g025710	4.75492	3.66316	2.80544	3.44784	5.74178	5.38228	4.15169	5.31952
MTR_8g066440	6.10963	5.60807	5.82968	5.1417	6.15685	4.31576	5.73636	6.0895
MTR_6g015355	0	0	0	0	0	0	0	0
MTR_3g109000	0.229097	0.181205	0.15728	0.218214	0.174699	0.811023	0.544645	0.327442
MTR_8g073530	0	0	0	0	0	0	0	0
MTR_4g045990	9.55675	18.5978	6.59186	33.6058	1.54688	13.6371	1.8466	2.99893
MTR_1g053570	9.81168	6.98452	10.2286	8.27834	7.1009	6.90005	8.14078	7.3895
MTR_2g025780	3321.05	2859.34	2988.94	1973.26	716.79	790.471	1190.58	1079.28
MTR_7g051880	0	0	0	0	0	0	0	0
MTR_4g065220	0	0	0	0	0	0.123794	0.0803933	0.0357002
MTR_8g467220	20.9358	17.8048	22.8298	26.7324	19.4232	24.8197	23.9271	21.3284
MTR_0268s0070	4.31119	6.9563	8.58321	5.88583	8.38316	12.9033	10.4069	10.1951
MTR_1g115220	8.81612	20.121	8.61667	18.8245	25.8647	18.6696	14.9655	20.5667
MTR_7g114560	0.0165122	0.0626899	0.051012	0.267373	0.302195	0.127537	0.289886	0.308951
MTR_8g043450	16.6954	19.7107	18.9066	20.2925	25.3646	18.2451	19.7799	19.8031
MTR_1g067170	60.037	54.8403	92.5549	62.501	22.6939	29.7764	50.0169	29.099
MTR_4g087120	0.863547	1.04161	2.29727	0.205631	0.0823125	0.486345	1.55946	0.617121
MTR_3g462210	0	0	0	0	0	0	0	0
MTR_0419s0010	0	0	0	0	0	0	0	0
MTR_7g032985	0	0	0	0	0	0	0	0
MTR_6g042540	0.317971	0.847915	0.795214	0.144222	0.0173193	0.306994	0.465187	0.0118043
MTR_1g070840	9.53256	10.1153	7.0633	5.32139	9.61713	8.97205	9.10402	7.18723
MTR_6g092730	0	0.0852487	0	0.25665	0	0.0867157	0	0
MTR_2g097290	13.4511	11.6274	12.572	11.7644	12.7927	11.9086	12.7415	9.70754
MTR_1g081230	3.86694	7.09856	6.69519	5.82843	9.72114	3.69241	8.9988	5.53242
Novel00463	0	0	0.0404267	0	0	5.34422	1.723	0.0612105
MTR_3g088885	2.98572	3.27076	2.07538	2.59504	5.70615	4.68429	4.13601	6.75024
MTR_4g012940	39.7148	48.749	36.907	44.4521	48.6135	47.5251	41.9218	48.3042
MTR_4g071250	1.2411	2.60396	1.6144	1.43102	3.43695	2.01811	2.50855	1.83328
MTR_8g468340	0	0.0987091	0	0	0	0	0	0
MTR_3g095060	0	0	0	0	0	0	0	0
MTR_0002s0760	0	0	0	0	0	0	0	0
MTR_8g085940	0	0	0	0	0	0	0	0
MTR_5g017560	1.49757	1.50038	1.49934	1.14907	0.285495	1.16473	1.18675	0.972924
MTR_3g071490	0	0	0	0	0	0	0	0
MTR_3g020220	0	0	0	0	0	0	0	0
MTR_4g094760	4.44389	4.58734	4.30901	3.55307	5.7138	6.31044	6.78015	5.50015
MTR_2g038030	31.3331	23.1978	26.7614	26.663	22.6824	22.3536	24.6687	21.3464
MTR_2g066870	0	0	0	0	0	0	0	0
MTR_5g094610	3.29543	4.24417	3.78207	2.8641	3.3252	4.07081	4.90639	3.14004
MTR_6g452510	3.95803	3.13062	2.18892	1.98973	3.18589	2.05223	2.77464	1.74284
Novel00214	7.47879	6.95124	5.78502	6.69676	7.07616	4.82482	4.82151	5.74987
MTR_5g075460	0	0	0	0	0	0	0	0
MTR_4g133570	0	0.0161331	0	0	0	0	0	0
MTR_4g125770	18.3342	17.6877	18.0687	20.7307	25.4782	27.5029	25.4832	25.316
MTR_3g047450	2.42469	1.64384	2.52933	2.00957	1.51278	3.80029	1.48571	2.45492
MTR_5g058090	0.450823	0.551327	0.526745	0.198188	0.158666	0.184148	0.370996	0.0405533
MTR_2g088450	29.0622	28.0538	30.3897	20.216	13.3799	13.9116	17.3376	14.1445
MTR_6g011260	0	0	0	0	0	0	0	0
MTR_5g099070	21.796	24.0161	23.1189	22.4167	24.4927	23.0921	23.2881	25.5802
MTR_5g088940	0	0	0	0	0	0	0	0
MTR_1g061300	0	0.351651	0	0.117631	0	0	0	0
MTR_2g062640	1.69158	1.56367	1.63593	1.79336	1.24505	1.34915	1.22662	1.54811
MTR_1g066950	4.45311	4.48611	5.28952	4.39232	3.46431	1.96563	4.44409	3.58943
MTR_7g068320	9.15229	11.2528	10.2397	11.3931	31.1646	51.9994	34.2508	43.1398
MTR_1g031490	0	0.100472	0	0	0	0	0	0
MTR_6g043150	0	0	0	0	0	0	0	0
MTR_6g471400	0	0	0	0	0	0	0	0
MTR_4g078390	20.9862	31.9528	48.483	19.124	2.28903	11.5164	26.624	6.58952
MTR_8g080890	0.128032	0.157977	0.29006	0.158535	0.864037	0.494448	0.463591	0.419219
MTR_4g068100	53.313	50.4427	49.384	48.6494	47.8726	45.0071	46.0395	44.8257
MTR_5g062700	34.6823	31.5888	40.2089	27.6882	38.7612	47.9153	42.7493	28.5659
MTR_0011s0330	203.601	167.775	187.14	140.296	175.277	125.408	172.306	129.256
MTR_2g075570	0.53029	0.575225	0.429066	0.469021	4.24593	13.0556	3.86519	4.87239
MTR_7g053530	0	0	0	0	0	0	0	0
Novel00833	0	0	0	0	0	0	0	0
MTR_1g084230	1.31967	1.5354	1.66584	0.608218	2.72681	2.79483	1.77497	2.02445
MTR_4g094990	43.1272	39.1571	37.3186	34.9293	36.8947	36.2626	40.1582	37.5137
MTR_2g063847	0	0	0	0	0	0	0	0
MTR_2g009900	31.7888	23.4349	24.6383	16.9316	14.1034	15.5672	15.0397	10.1611
MTR_3g011355	0	0	0	0	0	0	0	0
MTR_4g026660	0	0	0	0	0	0	0	0
Novel00339	9.72458	6.69027	7.42937	7.28529	6.67215	4.62584	7.19719	5.63674
MTR_3g067290	0	0	0	0	0	0	0	0
MTR_2g020970	4.34755	4.83664	3.13525	5.02575	7.96837	7.03728	6.2566	5.61205
MTR_0224s0020	0	0.182973	0	0.0918096	0	0.186122	0	0
MTR_4g069090	26.0785	28.2815	24.6252	26.9583	27.0548	24.0113	26.312	28.7982
MTR_6g011410	0	0	0	0	0	0	0	0
MTR_3g085150	0	0	0	0	0	0	0	0
MTR_8g027415	0	0	0	0	0	0	0	0
MTR_4g094832	1.68235	2.19935	2.32083	1.73848	4.01202	3.18724	3.76153	3.0933
MTR_2g031590	5.80841	4.07079	13.8809	8.19369	3.84053	13.2034	4.86731	12.1995
MTR_2g104520	0	0	0	0	0	0	0	0
MTR_7g056597	0	0	0	0	0	0	0	0
MTR_1g083630	0	0	0	0	0	0	0	0
MTR_6g082420	2.26917	4.05344	7.57475	2.84136	1.26861	0.50463	1.02111	1.25225
MTR_2g078780	0	0	0.0864345	0	0.0480035	0.202593	0.598627	0.0327178
MTR_6g016895	2.06063	2.5942	2.57882	2.72603	2.91353	2.00331	1.72716	2.47664
MTR_3g067650	7.27667	9.97511	8.12497	8.16868	12.473	9.98619	10.2198	12.6668
MTR_7g061620	0	0	0	0	0	0	0	0
MTR_5g020745	0	0	0	0	0	0	0	0
MTR_4g036945	0.595768	0.226188	0.245404	1.36192	1.02219	1.38048	1.9611	1.85785
MTR_8g062550	0	0	0	0	0	0	0	0
MTR_3g095810	362.74	374.225	354.709	358.195	376.193	283.841	353.99	307.111
MTR_4g088680	10.6027	8.29477	9.72739	7.80382	11.3192	13.4938	8.63717	9.21773
MTR_5g023480	0	0	0	0	0	0	0	0
MTR_3g449780	0	0	0	0	0	0	0	0
MTR_6g033845	0	0	0	0	0	0	0	0
MTR_1g023720	3.50123	3.79597	6.72734	3.86361	2.62103	3.24294	3.17017	3.38421
MTR_5g011820	5.48479	5.13766	7.22667	4.60829	8.52014	22.8005	6.7277	8.12245
MTR_6g007140	0	0	0	0	0	0	0	0
MTR_7g006360	0	0	0	0	0	0	0	0
MTR_7g094360	0	0	0	0	0	0	0	0
MTR_1g093790	13.2919	17.4314	13.3855	13.2795	18.2012	20.97	17.8049	16.5896
MTR_7g055910	0	0	0	0	0	0	0	0
MTR_5g005450	0.612866	0.361053	0.457017	0.996404	2.6711	6.76383	1.79709	3.22921
MTR_1g105650	3.94543	5.14098	9.74101	5.36328	4.22318	9.45252	8.3375	7.56435
MTR_2g095260	6.89882	6.97604	6.08078	7.15183	9.06614	9.46683	8.60522	9.69532
MTR_1g081257	1.67957	2.25057	1.83133	1.03515	1.01707	3.14778	2.38492	1.54046
MTR_8g071140	0	0	0	0	0	0	0	0
MTR_5g096090	16.1028	17.9445	17.494	16.8234	25.5308	20.0441	21.4614	23.4972
MTR_4g127970	3.83459	7.05168	3.84082	5.1933	7.84704	7.21642	5.90032	6.78466
MTR_0054s0250	0	0	0	0	0	0	0	0
MTR_8g032750	0	0	0	0	0	0	0	0
MTR_1g029600	6.49117	5.77917	6.62925	11.3181	25.7413	35.6343	22.4561	25.0308
MTR_3g011540	0	0	0	0	0	0	0	0
MTR_7g024560	4.89401	5.2279	5.4303	5.41837	6.32089	5.24812	5.90491	6.65931
Novel00742	5.66426	4.28952	5.02627	6.94487	8.06422	10.9374	6.90929	8.78475
Novel00062	45.9806	38.8899	47.3746	37.0515	32.5218	33.4014	39.0194	36.051
MTR_1g040195	113.186	87.2245	82.9384	110.945	115.77	93.0387	98.949	129.751
MTR_0003s0190	0.0259001	0	0	0	0	0.275066	0.0284186	0.0706712
MTR_4g060570	1.6665	1.59151	1.70553	1.35217	1.54142	1.66855	2.05429	1.66009
MTR_5g080680	40.2055	39.5565	37.2134	31.911	243.958	334.9	291.192	171.577
MTR_3g026875	0	0	0	0	0	0	0	0
MTR_1g098350	2.28939	2.89728	2.63824	2.23256	1.49639	1.5262	1.73448	2.33726
MTR_3g030380	0	0	0	0	0	0	0	0
MTR_5g091650	3.04428	3.69209	1.74164	2.31973	5.76487	6.04165	5.1218	4.8785
MTR_4g082305	27.0668	30.1914	36.8679	24.5669	18.6745	12.668	22.8499	14.92
MTR_3g063130	0	0	0	0	0	0	0	0
MTR_3g033080	0.866046	0.617845	0.891839	0.636202	0.466169	1.03289	0.770146	1.12087
MTR_1g077700	0	0	0	0	0	0	0	0
MTR_3g016250	73.5926	45.7432	122.883	82.5827	1.37815	0.697956	5.55247	6.16185
MTR_2g034010	25.5189	30.5964	28.779	30.8587	35.9158	41.2802	36.0216	36.2561
MTR_4g051153	0	0	0	0	0	0	0	0
MTR_7g103580	0	0	0	0	0	0	0	0
MTR_5g093330	0.136273	0	0	0	0.311747	0	0	0.212478
MTR_3g062785	0	0	0	0	0	0	0	0
MTR_1g043790	0	0	0	0	0	0	0	0
MTR_7g055800	0	0	0	0	0	0	0	0
MTR_6g035265	0	0	0	0	0	0	0	0
MTR_5g030170	0	0	0	0	0	0	0	0
MTR_5g045630	27.8611	27.757	30.5222	20.954	37.3681	31.287	33.8225	32.8119
MTR_5g096290	19.3208	21.6371	18.9126	21.1401	22.0997	18.7158	21.7721	20.5006
MTR_4g084920	0	0.0234434	0	0	0	0	0	0
MTR_1g095490	18.6866	22.5192	17.1409	19.9609	20.1333	20.1916	19.0313	20.6112
MTR_1g090890	0	0	0	0	0	0	0	0
MTR_4g037755	0	0	0	0	0.0115021	0.155338	0	0.00783951
MTR_7g056300	0	0	0	0	0	0	0	0
MTR_3g436830	0	0	0	0	0	25.2612	9.38554	0.196133
MTR_5g061810	0	0	0	0	0	0	0	0
MTR_2g099430	0	0	0	0	0	0	0	0
MTR_7g087570	28.1774	23.6562	23.3666	26.454	36.2194	46.6483	29.8674	46.8025
MTR_5g095270	0	0	0	0	0	0	0	0
Novel01067	7.17737	6.96789	6.09178	5.40046	8.35964	9.25527	7.73146	7.83113
MTR_3g010510	0	0	0	0	0	3.77402	1.03692	0
MTR_0154s0020	0.104272	0.0791756	0.171805	0.119183	0	0.161076	0.251706	0.0162582
MTR_7g078200	0	0	0	0	0	0	0.18452	0
MTR_2g103510	0.421539	1.48787	0.718967	1.41785	1.74786	0.788535	0.838334	1.02698
MTR_0138s0070	0	0	0	0	0	0.0942097	0	0
MTR_2g034950	0.15711	0	0.074672	0	0.248826	0.280036	0.0265212	0.235545
MTR_3g100300	14.6933	13.7502	14.5784	12.6587	12.487	11.3767	13.5408	13.6108
MTR_8g040620	3.80616	2.58262	4.0863	2.63802	2.31574	2.38208	2.60054	2.58848
MTR_0019s0310	1.4865	0.963545	1.68012	1.00148	1.16119	1.19015	1.94931	1.63939
MTR_3g060948	0	0	0	0	0	21.4092	6.26342	0
MTR_2g015710	0	0.141545	0.537498	0.0710225	0.0852892	0	0.0818153	0.0581307
MTR_3g079230	0	0	0	0	0	0	0	0
MTR_2g438440	0.0112111	0	0	0	0	0	0	0
MTR_2g090225	0	0	0	0	0	0	0	0
MTR_3g479620	0.822366	0.73718	1.36438	0.696267	0.57484	0.529317	1.00259	0.569883
MTR_5g093380	0	0	0	0	0	0	0	0
MTR_7g117870	7.47321	8.38853	8.17336	7.42742	7.69176	7.00413	7.52385	7.70619
MTR_4g009210	0	0	0	0	0	0	0	0
MTR_8g077205	12.7919	11.3433	12.3763	13.4657	16.3501	24.3975	17.1111	16.5015
MTR_1g110750	17.9051	27.8056	31.4597	19.9836	17.7265	18.5175	22.9982	18.4225
MTR_1g033890	0	0	0	0	0	0	0	0
MTR_3g053520	192.971	204.413	202.245	186.425	200.937	207.563	176.693	186.704
MTR_4g012705	0	0	0	0	0	0	0	0
MTR_4g118420	5.32085	6.1124	5.26188	5.49043	7.77674	6.80877	8.27085	5.92592
MTR_7g096410	0.306615	0	0.263122	1.1682	1.63667	9.91699	1.12143	2.3107
MTR_4g094245	4.24139	4.13182	3.58475	3.37251	2.55787	3.16658	2.8381	2.70804
MTR_8g098805	8.26853	9.77647	6.5068	10.0166	9.38117	6.73999	7.81498	8.58714
MTR_4g118657	3.51282	3.33417	2.80352	4.51703	3.61626	5.68084	4.91437	3.14939
MTR_8g067970	0	0	0	0	0	0	0	0
MTR_4g036605	6.32308	4.30108	4.6665	4.01514	2.2903	1.62794	3.81587	0.903739
MTR_7g034090	6.57733	6.71498	6.45069	6.96683	6.09033	7.71993	8.53092	7.16729
MTR_1g083780	285.365	223.011	251.133	284.06	151.308	135.901	204.748	156.259
MTR_5g068020	0	0	0	0	0	0	0	0
MTR_8g028040	47.5634	52.2691	44.5371	51.1173	38.8374	30.665	42.0471	38.6939
MTR_1g036040	1.31731	1.92356	3.13048	1.15821	1.50678	1.56533	2.2237	1.97495
MTR_4g124190	32.5046	40.6415	33.6965	37.4725	48.4353	50.4217	45.5519	52.7917
MTR_3g110200	1.01866	1.72311	0.737414	1.76762	2.96484	4.56691	2.94368	3.65623
MTR_3g030450	0	0	0	0	0	0	0	0
MTR_7g080950	0	0.0639366	0	0	0.0770511	0.21137	0.184782	0.315095
MTR_7g115080	42.5644	48.289	38.0842	34.0785	39.2017	47.7437	39.9622	31.0232
MTR_3g054320	0.0196613	0	0	0	0.0449784	0.0569477	0	0
MTR_8g104370	0	0	0	0	0	0	0	0
MTR_6g085150	0	0	0	0	0	0	0	0
MTR_2g044350	0	0	0	0	0	0	0	0
MTR_1g070830	18.7045	20.7941	20.6049	16.61	7.39491	16.1325	12.6718	9.97562
MTR_2g075260	0	0	0	0	0	0	0	0
MTR_7g016070	0	0	0	0	0	0	0	0
MTR_6g009455	15.669	17.3728	14.2794	18.7549	35.6868	36.4145	28.9081	24.5393
MTR_5g006180	6.37364	6.49153	2.89121	3.20654	3.30273	2.28673	1.752	1.81536
MTR_2g011470	0	0	0	0	0	0	0	0
MTR_4g052010	8.16704	10.3746	13.8223	7.94358	5.16475	5.9555	5.79365	4.80894
MTR_8g018610	0	0	0	0	0	0	0	0
MTR_4g011240	0	0	0	0	0	0	0	0
MTR_7g063540	2.10973	0.304719	0.330608	0.873701	0.419682	1.59409	0.352265	2.14533
MTR_7g062560	3.76049	3.12122	3.07855	2.83251	2.57362	2.58248	3.22842	2.84582
MTR_4g073670	0	0	0	0	0	0	0	0
MTR_3g027140	15.7742	24.5719	29.1771	14.8973	12.1819	12.1578	13.0821	7.51955
MTR_1g086450	1.77099	1.18287	2.06014	1.968	5.10178	7.82097	3.13071	6.62208
MTR_2g050100	0	0	0	0	0	0	0	0
MTR_0032s0040	24.0989	21.4552	21.1696	23.3494	21.4887	17.7774	22.0251	21.5593
MTR_7g022160	2.40277	4.43445	0.911596	2.22171	3.32696	4.14447	2.52849	4.05313
MTR_3g022060	0	0	0	0	0	0	0	0
MTR_7g113130	47.3926	37.4974	65.7757	66.6233	91.3885	172.484	66.1467	83.4108
MTR_8g059615	24.5496	22.1038	19.358	20.9719	18.4042	21.7773	16.5124	17.3027
MTR_5g095050	0.0139891	0.0531107	0.230492	0.0399737	0	0.202593	0.0153494	0.0218119
MTR_7g082910	50.0074	44.5523	44.1356	42.0467	42.0054	45.5087	42.6491	46.0195
MTR_3g110030	68.0188	82.8362	53.841	61.345	48.8267	30.9852	35.7267	32.6959
MTR_3g032810	0	0	0	0	0	0	0	0
MTR_7g034735	0	0	0	0	0	0	0	0
MTR_4g073890	10.7182	10.5118	10.13	8.61551	9.81035	11.4249	12.3478	10.5557
MTR_6g015385	0	0	0	0	0	0	0	0
MTR_7g470590	0	0	0	0	0	0	0	0
MTR_4g043945	0	0	0	0	0	0	0	0
MTR_6g060000	0	0	0	0	0	0	0	0
MTR_4g033025	0	0	0	0	0	0	0	0
MTR_1g018770	0	0	0	0	0	0	0.0420991	0
MTR_1g105040	0	0.0140485	0	0	0	0.142902	0.032481	0
MTR_1g016235	2.60362	4.50113	2.48965	3.71991	5.74348	11.1323	5.50954	5.14696
MTR_3g015500	1.90093	2.28769	1.68592	1.48142	2.21595	1.89677	1.81632	1.56705
MTR_6g023685	0	0	0	0	0	0	0	0
Novel00248	0	0	0	0	0	0	0	0
MTR_7g074290	3.86799	4.70351	4.1487	3.66384	3.46225	3.18101	3.58575	3.11573
MTR_5g062990	0	0	0	0	0	0	0	0
MTR_3g465700	16.114	15.5726	13.9951	15.3295	14.6768	14.3555	14.8534	12.9466
MTR_1g083710	0	0	0	0	0	0	0	0.116261
MTR_8g013930	1.40805	3.154	5.50994	0.643758	0.257691	0.0543776	0.98878	0
MTR_3g117270	49.8631	48.2328	52.5561	46.6005	47.0878	51.479	47.1606	47.4333
MTR_2g450710	39.9388	34.6886	34.0147	42.2968	24.3087	18.4312	18.5431	19.317
MTR_1g031260	0	0	0	0	0	0	0	0
MTR_8g086605	5.91303	7.17756	6.8847	7.0897	8.25895	8.26212	8.67242	6.87997
MTR_2g079060	10.4721	9.42462	10.703	9.57024	9.91895	8.62281	10.2827	8.47664
MTR_0332s0010	0.338991	0.186277	0.275595	0.254912	0.632642	0.568448	0.508991	0.403372
MTR_5g034360	4.60259	5.26562	4.90894	7.08477	8.27291	6.62586	6.62832	5.12598
MTR_1g492590	25.6683	22.2265	22.0471	23.243	22.1774	21.4236	24.1228	21.7759
MTR_5g065720	0	0	0	0	0	0	0	0
MTR_7g056653	1.71189	0.518564	0.18754	0.624474	0.499944	0.316492	0.599476	0.539517
MTR_1g026420	0	0	0	0	0	0	0	0
MTR_3g438030	0	0	0	0	0	0	0.023313	0
MTR_4g113720	13.4188	14.0887	14.5411	14.5031	18.1705	16.5692	20.0671	18.8835
MTR_7g089300	11.7133	19.6925	16.1415	18.1604	32.5985	25.8096	25.1417	19.0855
MTR_7g050990	0.0085447	0	0.0175984	0	0.0684158	0.626978	0.450028	0.0199844
MTR_4g118440	0	0	0	0	0	0	0	0
MTR_3g070920	43.9604	54.9652	41.9075	60.091	74.8401	65.272	66.6534	73.1967
MTR_7g066620	0	0	0	0	0	0	0	0
MTR_3g075100	7.66636	7.97977	8.18816	8.95806	9.24983	8.6055	9.6783	7.57642
MTR_7g006340	19.1329	17.6236	18.1979	15.032	18.0293	19.112	17.2308	16.2223
MTR_6g045077	13.1879	6.80649	8.0478	19.1593	3.40295	4.22276	6.6992	7.94464
MTR_1g016990	0	0	0	0	0	0	0	0
MTR_4g051555	0	0	0	0	0	0	0	0
MTR_4g063830	17.2222	24.3793	15.6415	19.7705	19.2937	15.2924	15.4469	18.6422
MTR_3g115630	0	0	0	0	0	0	0	0
MTR_6g091750	0	0	0	0	0	0	0	0
MTR_0009s0150	0	0	0	0	0	0	0	0
Novel01092	9.06478	8.24151	16.7534	16.1777	15.4983	21.465	17.9032	15.1381
MTR_8g008720	0.0470467	0	0	0	0	0	0	0
MTR_3g096590	0	0	0	0	0	0	0	0
MTR_2g098630	24.4675	20.4581	23.0696	25.7815	37.5405	61.932	32.3294	40.5072
MTR_1g064650	0	0	0	0	0	0	0	0
MTR_8g093980	0	0.0992313	0.107662	0	0	0	0.114715	0.0652048
MTR_2g100000	19.3099	18.6428	17.5556	17.3943	15.5639	13.2804	14.2304	13.9578
MTR_2g008990	11.7407	11.1072	10.6087	9.62976	6.18802	11.3353	7.15685	11.6507
MTR_7g106030	0.306615	0.9054	1.29807	4.41319	0.194842	0	0.822385	0.584314
MTR_7g052120	0.408278	1.60968	0.776193	0.897424	1.93985	0.818689	0.10338	0.538652
MTR_2g098520	0	0	0	0	0	0	0	0.0120349
MTR_1g049270	0	0	0	0	0	0	0	0
MTR_4g057775	0	0	0	0	0	0	0	0
Novel00540	0.162726	0.176515	0.191512	0.309992	0.478623	0.0897763	0.255071	0.398708
MTR_3g114700	6.61742	6.03668	5.50035	5.86195	6.43912	5.56426	5.57836	5.6243
MTR_0251s0060	0	0	0	0	0	0	0	0
MTR_6g005220	1.13933	1.91651	1.18488	1.38605	2.85155	1.85148	2.05465	2.04027
MTR_0475s0040	6.74922	6.94829	6.83991	8.06127	9.88482	11.3775	7.91489	10.774
MTR_4g099000	0	0	0	0	0	0	0	0
MTR_2g097340	0	0	0.557483	0	0	0	0	0
MTR_0086s0070	0	0	0	0	0	0	0	0
MTR_3g082680	2.50955	4.69379	3.72442	3.35702	4.158	5.55845	4.89975	4.1143
MTR_5g087520	30.9621	32.2688	29.4561	29.4772	30.6113	23.5617	29.9142	26.0682
Novel00211	0.622818	0	0	0	0	0.429511	0.0976258	0
MTR_7g104650	18.5484	20.5085	35.5331	18.7436	8.29037	11.4935	14.0669	10.1466
MTR_1199s0010	0	0	0	0	0	0	0	0
MTR_5g067380	0	0	0	0	0	0	0	0
MTR_5g069670	0	0	0	0	0	0	0	0
MTR_4g086600	747.789	685.271	766.197	721.427	681.125	648.851	670.26	593.634
MTR_4g053887	0	0	0	0	0	0	0	0
MTR_1g023210	1516.64	1431.49	2084.15	1381.2	1206.26	1276.34	1377.49	1386.65
MTR_3g047980	0	0	0	0	0	0	0	0
MTR_3g068130	10.3866	10.7866	9.48205	10.4172	11.1714	10.3315	10.5056	10.1056
MTR_1g069935	0.0272234	0.0129194	0	0.0388952	0.0467083	0.0262835	0.0448059	0.0636701
MTR_0054s0190	0	0	0	0	0	0	0	0
MTR_5g064160	0	0	0	0	0	0	0	0
MTR_4g105650	0	0	0	0	0	0	0	0
MTR_8g076372	0	0	0	0	0	0	0	0
MTR_4g081200	1.3948	1.7182	1.6197	1.63947	4.0055	6.96244	6.25196	5.69143
MTR_1535s0010	0	0	0	0	0	0	0	0
MTR_5g054920	0	0	0	0	0	0	0	0
MTR_3g114675	0	0	0	0	0	0	0	0
MTR_5g047490	0	0	0	0	0	0	0	0
MTR_0232s0030	0	0	0	0	0	0	0	0
MTR_1g011640	5.03928	1.66512	1.48193	2.82375	11.3129	32.1866	7.45981	12.3012
MTR_3g088795	2.42215	5.65234	11.2899	3.9897	1.68731	2.25061	3.65681	2.14387
MTR_4g103390	0	0	0	0	0	0	0	0
MTR_1g056325	0	0	0	0	0	0	0	0
MTR_5g006640	11.174	11.0455	12.1339	11.8916	12.8114	11.4145	12.4348	10.5071
MTR_2g099020	0	0	0	0	0	0	0	0
MTR_0415s0020	1.17429	1.69328	1.69761	1.95738	2.60888	2.42011	2.42828	2.41193
MTR_5g097360	83.8863	72.229	82.3236	86.5939	82.4879	88.953	87.2331	85.0461
MTR_8g016330	4.44546	4.63857	2.65426	5.07563	8.83638	8.49311	5.2829	7.73854
MTR_0140s0030	0	0	0	0	0	0	0	0
MTR_3g464980	0	0	0	0	0	0	0	0
MTR_8g087870	0	0.532805	0	0	0	0.910515	0.763765	0
MTR_3g011170	0	0	0	0	0	0	0	0
MTR_4g023120	0	0.0202207	0.0877547	0	0	0.0205687	0	0.0166088
MTR_7g073075	0	0	0	0	0	0	0	0
MTR_0405s0060	0	0	0	0	0	0	0	0
MTR_0082s0030	0.148728	0.100832	0.0656391	0.0404752	0.145817	0.0820536	0.023313	0.132513
MTR_4g103760	0	0	0	0	0	0.0873222	0	0.0117518
MTR_6g013260	0.314895	0.328768	0.3567	0.659859	0.50426	0.699254	0.794684	0.981969
MTR_5g007705	0.380909	0.271153	0	0.27211	0.980313	0.183879	0.417948	0.519675
MTR_6g034655	5.5327	4.25107	3.9611	6.12309	4.09843	3.86637	5.08782	3.28632
MTR_2g054370	6.07591	7.03804	6.22783	6.32438	8.57841	13.8828	10.5337	9.53952
MTR_8g466360	0	0	0	0	0	0	0	0
MTR_7g090870	0	0	0	0	0	0	0	0
MTR_2g058795	0	0	0	0	0	0	0	0
MTR_0028s0230	0	0	0	0	0	0	0	0
MTR_4g124040	13.7738	3.58031	3.68074	6.11593	7.6292	41.1827	12.0387	24.7403
MTR_1g011720	7.15307	7.62718	7.45956	8.55784	8.53106	8.90547	6.82569	7.75699
MTR_3g035810	0.382568	0.653601	0.433358	0.437273	0.621381	1.07115	0.730398	0.644221
MTR_8g040100	0	0	0	0	0	0	0	0
MTR_5g082500	0	0	0	0	0	0	0	0
MTR_1g083995	3.83351	3.93653	3.7605	3.87174	4.38488	3.414	3.78927	2.51198
MTR_7g090630	22.9725	26.7743	47.4439	46.7189	40.9607	94.9354	46.6133	47.8353
MTR_2g089290	0	0	0	0	0	0	0	0
MTR_1g075480	9.95713	7.07217	7.52527	7.06982	14.7043	22.3296	19.8147	17.6653
MTR_1g053955	12.2209	11.2304	11.161	10.9867	10.5371	10.1638	11.9403	9.48262
MTR_3g462340	14.7484	19.3348	23.3773	19.1547	20.3648	22.0119	24.8639	20.2452
MTR_6g015505	2.68027	2.32197	2.03101	3.19118	4.02021	2.99665	3.44724	3.92775
MTR_1g105150	33.9392	35.9165	31.5968	34.6087	33.16	27.7264	31.9668	30.5856
MTR_3g016290	0	0	0	0	0	0	0	0
MTR_3g083470	4.91097	6.3562	5.23602	5.66991	6.24146	6.92057	6.61318	5.33684
MTR_3g071560	7.61655	9.75023	10.5605	8.66211	10.6838	10.2916	10.9628	9.81874
MTR_7g010860	1.16614	0.614909	2.13488	2.09807	1.9267	2.12667	1.13737	2.52535
MTR_8g051510	0	0	0	0	0	0	0	0
MTR_4g048320	17.1507	20.7772	15.3366	19.9477	22.0143	26.289	21.6788	25.4869
MTR_1g105010	0.0906752	0	0.0466878	0	0	0.875448	3.13401	0
MTR_4g078600	9.79067	16.9017	30.4699	9.41586	0.681535	2.49718	10.1632	2.39647
MTR_1g021630	0	0	0.0120225	0	0.013354	0.0112718	0	0.0273051
MTR_3g024060	4.11659	4.8059	3.6457	4.1563	4.42616	3.77575	3.70385	3.49814
MTR_3g073180	0.0244197	0.0540816	1.07294	0.403168	0.195524	2.33409	0.714515	0.520363
MTR_2g015350	0	0	0	0	0	0	0	0
MTR_8g028070	3.18513	2.91118	2.33852	3.28665	3.00231	2.79044	1.65035	2.80502
MTR_5g095200	0.53046	0.528657	1.09252	0.884206	1.30452	1.89494	1.16408	0.70303
MTR_4g092960	0	0	0.0226405	0.0418825	0	0	0	0.0428502
MTR_3g079640	58.2207	55.2106	59.8479	53.1183	45.1144	37.6796	46.0634	43.9748
MTR_8g096950	17.5086	18.3826	18.0105	15.0508	16.0345	16.9774	13.3	14.1082
MTR_5g087660	0	0	0	0	0	0	0	0
MTR_8g031440	2.65006	2.52354	2.44267	2.28417	2.08707	2.10558	2.73615	1.95084
MTR_4g076630	0.199257	0.189123	0	0.50611	0.0759719	0.0641259	0.0728775	0.103561
MTR_2g040180	0	0	0	0	0	0	0	0
MTR_4g034790	0.027068	0.0770742	0.139371	0.0257821	0.0309612	0.0261335	0	0.0422045
MTR_4g009980	0	0.409194	0	0	0.0986254	0.166494	0.0946083	0
MTR_3g056750	0	0	0	0	0	0	0	0
MTR_1g047860	0	0	0	0	0	0	0	0
MTR_5g072780	6.11314	3.13556	9.37921	7.64602	9.04066	6.17037	15.8204	6.37848
MTR_1g093050	0	0	0	0	0	0	0	0
MTR_2g021300	0.397906	0.377669	0.0558758	0.723552	0.662016	0.558791	0.694588	0.549914
MTR_5g078710	0	0	0	0	0	0	0	0
MTR_5g088810	0	0	0	0	0	0	0.1314	0
MTR_7g087110	2.09348	2.1112	2.69478	1.98018	2.82694	2.25982	2.63204	2.42545
MTR_4g039890	0	0	0	0	0	0	0	0
MTR_6g045357	0.54936	0.638858	0.428113	0.419553	0.809527	0.731084	0.684236	0.690652
MTR_1g044720	53.047	62.1358	56.646	61.6749	58.573	52.3897	61.4908	57.8503
MTR_2g059490	0	0	0	0	0	0	0	0
MTR_3g116275	0	0	0	0	0	0	0	0
MTR_3g062350	0	0	0	0	0	0	0	0
MTR_1g075100	6.96221	10.3872	8.8417	8.17812	11.1185	9.68548	10.1775	10.1445
MTR_5g076525	0	0	0	0	0	0	0	0
MTR_8g010590	0.545552	3.42258	1.19211	2.0025	0.989298	0.423944	0.963603	2.28217
MTR_0129s0120	0	0.0376979	0.0204504	0	0.0227152	0.0383467	0	0.0619282
MTR_1g072830	15.7626	16.2591	14.9212	14.73	17.9368	17.8202	17.0576	18.1055
MTR_2g439220	0	0	0	0	0	0	0	0
MTR_0653s0010	0	0	0	0	0	0	0	0
MTR_4g051410	0	0.0341253	0.0925616	0.0171229	0.0411251	0.0867815	0	0.126133
MTR_4g079320	43.0223	43.7212	40.9409	42.6126	43.8445	35.3116	39.7307	34.6516
MTR_8g096960	0.910524	1.04426	1.36739	0.758861	1.8226	2.58233	1.89406	2.38094
MTR_2g009480	4.48092	24.4195	13.6124	11.5949	8.54236	4.86701	4.95762	4.80334
MTR_4g088420	0	0	0	0	0	0	0	0
MTR_4g133385	0	0	0	0	0	0	0	0
MTR_3g088425	94.2001	79.4762	90.4348	65.0958	56.8176	54.5643	51.1356	49.5917
MTR_1g108910	0.216874	0.114358	0.322592	0.275429	0.27563	0.511834	0.264403	0.206648
MTR_2g025495	0.368573	0.466439	0.337378	0.858158	1.17107	0.474465	0.404414	0.702388
MTR_5g077750	0	0	0	0	0.0126266	0.0106578	0.0605616	0
MTR_1g043110	0	0	0	0	0	0	0	0
Novel01110	0.0834914	0	0	0	0.04775	0.0604568	0.0458051	0.032545
MTR_1g087150	1.08181	0.96393	0.750266	0.483667	1.16165	2.17419	0.823638	2.11706
MTR_4g075100	13.3246	19.0979	13.583	16.6234	21.3462	20.65	19.2338	20.0572
MTR_2g086110	0.0868555	0	0	0	0	0	0	0
MTR_8g031540	0	0	0	0	0	0	0	0
MTR_2g049980	0.700834	0.184776	0.601422	0.59337	0.133606	0.827003	0.0854426	0.30354
MTR_7g091300	0	0	0	0	0	0	0	0
MTR_7g103320	131.224	162.525	150.586	160.583	221.199	175.899	168.882	171.144
MTR_8g068870	0	0	0.0223606	0	0	0	0.0238253	0
MTR_6g061260	0	0.0824383	0	0	0	0	0.0476507	0
MTR_2g077080	0	0	0	0	0	0	0	0
MTR_7g117190	71.5643	66.8033	68.1651	74.1499	69.6633	64.8936	70.4205	71.2207
MTR_8g063050	0	0	0	0	0	0	0	0
MTR_4g117500	0.0287413	0.0545592	0.118389	0.164256	0	0	0.126144	0.0672202
MTR_4g125480	20.4183	17.1305	18.9251	17.2895	18.4876	26.2596	21.6385	20.6553
MTR_5g009530	22.3434	19.1575	20.1051	21.5539	21.3247	21.6754	25.5082	23.944
MTR_2g080010	8.99489	8.10531	15.0409	8.49727	5.15135	7.61515	11.5167	4.79646
MTR_1g093280	0.990862	1.82626	0.735617	3.11671	3.41331	6.11814	3.45127	3.6019
MTR_4g022520	4.2383	3.4429	3.65676	4.6916	2.83885	2.28561	3.9801	3.48279
MTR_4g085880	10.9632	13.36	10.5355	14.0394	10.7598	10.1206	8.61383	10.6167
MTR_6g013435	0	0	0	0	0	0	0	0
MTR_8g031050	0	0	0	0	0	0	0	0
MTR_8g093480	6.67436	7.55746	6.87314	6.27764	5.367	5.91906	5.35029	5.79019
MTR_7g450880	0	0	0	0	0	0	0	0
MTR_5g007560	0	0	0	0	0	0	0	0
MTR_1g116953	0	0.0286332	0	0.0143672	0.241544	0.0145629	0.264807	0
MTR_7g067750	0.201189	0.436474	0.118389	0.287447	0.410939	0.138745	0.268057	0.291288
MTR_2g070770	0	0	0.127176	0	0	25.1584	11.5181	10.5907
MTR_4g119470	0	0	0	0	0	0.381549	0	0
MTR_7g011663	1.14618	1.9038	1.18954	1.38172	1.03449	0.510077	1.46396	1.50091
MTR_3g078440	0	0	0	0	0	0	0	0
MTR_1g114260	0	0.101377	0	0	0	0.206243	0	0
MTR_8g094800	0.840076	2.49368	3.18898	1.3493	0.791333	0.858784	1.94294	0.789762
MTR_1g035800	0	0	0	0	0	0	0	0
MTR_1g067100	0	0	0	0	0	0	0	0
MTR_1g112700	0.834424	0.626991	0.429638	0.960366	0.676061	0.402809	0.381485	0.677623
MTR_5g038643	0	0	0	0	0	0	0	0
MTR_8g075610	0.293945	1.16248	0.672665	1.99098	0.541692	0.409929	1.27219	1.42588
MTR_4g069750	1.11772	0.45466	0.575502	0.380222	0.821878	1.07913	0.788402	0.684651
MTR_2g061710	10.8505	8.91271	10.9886	10.4313	13.7601	14.7812	15.1593	13.0564
MTR_5g072960	0.272547	0.517372	0.140332	0.1298	0.155873	0	0.448574	1.27487
MTR_4g009900	0	0	0	0	0	0	0	0
MTR_7g105770	0	0	0	0	0	0	0	0
MTR_2g069660	0.0536461	1.24749	0.44195	0.86866	0.797705	0.310764	1.17725	0.690072
MTR_2g047878	0	0	0	0	0	0	0	0
MTR_5g020520	0	0	0	0	0.026987	0.182232	0.0258878	0.0367872
MTR_1g015960	0	0.134764	0.073107	0.0676202	0	0	0.077896	0.221384
MTR_2g078310	21.12	23.4353	23.7243	21.6328	28.5458	22.558	25.8829	22.8127
MTR_1g090803	27.9076	26.8376	29.4747	27.175	23.7469	27.3199	28.9521	21.9278
MTR_1g007420	9.29237	7.55525	6.92936	6.8912	6.88659	7.70968	7.95692	6.5015
MTR_6g083130	0	0	0	0	0	0	0	0
MTR_4g023920	0.246995	0	0	0	0	0	0	0
MTR_5g017350	17.952	17.6278	11.05	18.3652	36.0917	38.6511	44.1302	38.4701
MTR_5g016220	0.833237	0.723074	1.00515	0.476193	0.408464	1.63193	0.705287	0.742392
MTR_7g057030	0	0	0	0	0	0	0	0
MTR_7g077590	0	0	0	0	0	0	0	0
MTR_7g083070	0	0	0	0.174403	0.052359	0	0	0
MTR_3g084410	98.6162	74.0591	88.4947	88.6721	96.0594	96.9519	129.947	116.247
MTR_6g034955	0	0	0	0	0	0	0	0
MTR_3g064910	0	0	0	0	0	0	0.0113662	0
MTR_2g067250	14.6407	17.4185	13.3724	14.7395	14.6568	12.5742	14.5417	13.7711
MTR_2g070590	0	0	0	0	0	0	0	0
MTR_0064s0050	0	0.0315205	0.273588	0.126528	0	0.032063	0.0364388	0
MTR_5g060015	0	0	0	0	0	0	0	0
MTR_0199s0030	0	0	0	0	0	0	0	0
MTR_4g071340	0	0	0	0	0	0	0	0
MTR_1g060120	27.2128	36.5553	23.1683	31.7315	24.7429	14.5591	20.6921	22.7016
MTR_7g024780	0	0.0423836	0	0	0	0	0	0.0348127
MTR_1g054245	0	0	0	0	0	0	0	0
MTR_1874s0010	0	0	0	0	0	0	0	0
MTR_7g059230	8.42298	8.65245	7.80058	7.82093	7.05097	6.83325	7.15743	7.05604
MTR_8g009535	0	0	0	0	0	0.648788	0.737332	0.299361
MTR_8g092530	0	0	0	0	0	0	0	0
MTR_8g013055	0	0	0	0	0	0	0	0
MTR_3g008260	17.0463	14.218	16.8047	15.8577	11.9075	10.5098	12.7638	11.4136
MTR_5g067120	0	0	0	0	0	0	0	0
MTR_2g101983	0	0	0	0	0	0	0	0
MTR_5g083200	0	0	0	0	0	0	0	0
MTR_7g012950	97.3219	167.578	105.604	133.897	128.737	105.194	124.508	151.866
MTR_2g062250	0	0	0	0	0	0	0	0.0424956
MTR_1g108800	0	0	0	0	0	0	0	0
MTR_4g010900	5.99603	4.26832	5.68344	6.10059	2.80572	3.55236	6.05574	4.0902
MTR_6g088700	0.411	0.24006	0.309291	0.255965	0.759415	0.824146	0.398931	0.33274
MTR_5g035590	14.457	16.4858	16.2002	14.9449	14.0114	14.158	13.3725	14.1227
MTR_4g106580	0	0	0	0	0	0	0	0
MTR_1g027690	9.12651	5.24274	13.2985	15.3393	20.0963	31.1072	13.7171	16.4297
MTR_6g023795	0	0	0	0	0	0	0	0
MTR_2g067030	0.00486191	0.00461465	0	0.0416786	0.0111224	0.00469407	0.0160041	0.0568553
MTR_0311s0010	0	0	0	0	0	0	0	0
MTR_2g008330	0	0	0	0	0	0.0131569	0	0
MTR_8g097190	8.09632	5.15879	9.31985	10.2345	13.0082	13.9127	16.2935	12.3204
MTR_3g113780	22.2344	16.5472	16.4319	17.4942	15.7619	16.1189	17.9135	16.2582
MTR_2g059680	0	0	0	0	0	0	0	0.114108
MTR_8g066845	0	0	0	0	0	0	0	0
MTR_4g105550	4.04145	5.7296	3.45062	5.5062	6.14414	2.66714	6.4552	4.98532
MTR_3g024270	0	0	0	0	0	0	0	0
MTR_3g110115	68.9408	44.4979	47.1024	59.5115	46.2002	30.8431	42.5048	42.1724
MTR_7g092310	0	0	0	0	0	0	0	0
MTR_3g069440	0.0267474	0	0.013772	0.0127384	0	0.025824	0	0.0104262
MTR_5g077440	0	0	0	0	0	0	0	0
MTR_5g037180	0	0	0	0	0	0	0	0
MTR_3g115280	18.6957	20.1974	16.435	13.0299	20.1676	19.6645	16.0106	11.1387
MTR_3g031740	23.6908	25.8759	25.8104	28.2199	26.1542	24.5535	25.9716	24.7087
MTR_8g068620	0	0	0	0	0	0	0	0
MTR_4g071690	0	0	0	0	0	0	0	0
MTR_3g068035	9.89134	10.4847	12.9924	9.88924	6.59852	6.25082	6.92175	6.12051
MTR_4g068457	1.79751	3.27868	3.94354	1.63768	5.93573	10.956	5.77971	3.65568
MTR_7g051020	0	0	0	0	0	0	0	0
MTR_7g104150	0.0379472	0.205813	0.0502423	0.19105	0.105412	0.041871	0.0832743	0.240896
MTR_4g053785	0.408016	0.719208	0.648259	0.310907	0.906733	4.23193	0.422109	1.49048
MTR_5g039040	0	0	0	0	0	0	0	0
MTR_4g052130	0	0	0	0	0	0	0	0
MTR_3g099720	5.3883	5.02832	5.37781	4.9742	8.16594	5.348	6.14412	4.97734
MTR_8g072330	117.023	108.998	143.062	169.923	167.188	249.486	216.3	225.708
MTR_5g094670	0	0	0	0	0	0	0	0
MTR_4g088480	0.0727348	0.0690358	0	0	0	0	0	0.226817
MTR_3g086430	0.0380603	0.00602078	0	0.0181261	0	0.0306219	0.0208806	0.00989062
MTR_4g046757	0.0458859	0.119769	0.41346	0.109265	0	0	0.012587	0
MTR_4g128400	3.35502	5.17708	2.77667	6.17563	4.26135	3.06034	8.71759	6.40255
MTR_7g103110	0	0	0	0	0	0	0	0
MTR_7g005830	9.26659	7.58812	3.55507	5.36506	3.3253	3.42079	3.78795	2.33726
MTR_2g064335	0	0	0	0	0	0	0	0
MTR_2g081110	0.0353904	0.134362	0.0242963	0.0449456	0.0134935	0.0683372	0.181215	0.0091968
MTR_7g108100	17.0231	15.7385	12.9383	14.4226	17.8777	16.1888	14.5248	15.6068
MTR_6g016120	0	0	0	0	0	0	0	0
MTR_2g041390	8.44275	8.29754	5.98111	6.55882	6.50654	4.3936	7.29272	3.8745
MTR_6g029250	61.801	50.8042	84.351	57.4024	46.1876	51.2695	58.6442	52.2468
MTR_7g088420	0.0972782	0.161579	0.275482	0.370628	0.222539	0.0704399	0.493661	0.530868
MTR_4g050490	28.7147	28.1732	32.7808	25.4192	39.7098	52.033	42.6652	46.1623
MTR_4g034750	0.0421914	0	0	0	0	0.0407348	0	0
MTR_5g081650	20.432	20.6034	19.6468	17.4285	20.6318	22.3652	21.4193	19.561
MTR_1g062250	22.4426	19.5217	20.2441	16.7404	14.1676	14.2441	15.5231	12.0924
MTR_4g093560	0.291138	1.10533	2.7649	0.492991	0.0370013	0.249855	1.31329	0
MTR_5g042100	0.509282	0.88146	0.987199	0.627762	0.702464	0.24585	0.410885	0.595555
MTR_5g025030	0	0	0	0	0	0	0	0
MTR_1350s0010	0.0276037	0	0	0	0	0	0.0302879	0
MTR_8g094650	21.5727	23.6374	19.3418	22.6671	25.1395	22.4064	23.2389	20.7376
MTR_6g453290	0.0851912	0.215623	0.380156	0.229909	0.0324814	0.0822501	0.20253	0.1439
MTR_7g076770	0	0	0	0	0	0	0	0
MTR_6g075370	0.161068	0.305754	0.355426	0.208209	0.0526385	0.177723	0.214601	0.0627845
MTR_7g063750	0	0	0	0	0	0	0	0
MTR_2g024350	0	0	0	0	0	0	0.0380369	0.0540514
MTR_0853s0010	0	0	0	0	0	0	0	0
MTR_5g075750	0	0	0	0	0	0	0	0
MTR_5g034180	1.0995	1.60657	1.14714	1.10239	1.27419	1.21518	0.714324	1.18425
MTR_8g014180	0	0	0	0	0	0	0	0
MTR_7g083610	51.8368	48.5937	49.9878	45.7963	67.9878	77.7332	74.7777	66.188
MTR_5g027090	11.9969	14.066	10.9008	13.578	20.3415	12.1278	12.8538	10.6732
MTR_2g090505	0	0	0	0	0	0	0	0
MTR_8g061970	0.310955	0.416945	0.386292	0.263274	0.0903313	0.0857771	0.265372	0.084655
MTR_2g097600	0	0	0	0	0	0	0	0
MTR_5g021430	39.1673	31.9665	34.4963	32.4781	32.6704	31.6718	33.74	30.357
MTR_6g470960	12.7139	12.2778	10.3995	12.6882	18.068	18.1814	16.5506	16.9292
MTR_5g459550	0	0	0	0	0	0	0	0
MTR_6g074650	0.109747	0.156249	0.169524	0.133571	0.418441	0.859442	0.341188	0.43255
MTR_1g116320	4.9756	8.51098	15.2587	4.7566	1.45929	2.02359	3.85959	1.44929
MTR_4g094698	5.67227	3.99741	9.27573	6.93323	3.0909	1.7628	4.80812	2.65706
MTR_8g042040	6.96763	7.51043	10.0535	7.27973	9.54521	14.8882	12.4604	9.84283
MTR_3g091060	50.0822	57.2384	49.4456	54.4091	60.5005	64.0364	56.2221	59.4739
MTR_8g044010	0	0	0	0	0	0	0	0
MTR_7g112630	0	0	0	0	0	0	0	0
MTR_2g095980	20.5164	30.8812	30.807	14.1884	2.22726	3.52068	5.85607	3.04298
MTR_6g007760	2.05751	2.35774	7.13153	2.89186	1.34892	1.76845	3.27625	1.23237
MTR_4g129060	0	0	0	0	0	0	0	0
MTR_5g035900	0	0	0	0	0	0	0	0
MTR_1g113970	0	0	0	0	0	0	0	0
MTR_3g026903	0	0	0	0	0	0	0	0
MTR_2g103150	58.4348	76.3299	55.6314	75.2108	90.3627	83.5889	70.8529	82.8859
MTR_1g073920	7.59397	10.1821	7.29305	7.86998	9.91685	9.38914	8.34386	7.26393
MTR_5g076750	0	0	0	0	0	0	0	0
MTR_8g031120	0	0	0	0	0	0.145444	0	0
MTR_2g078650	8.27815	6.64264	8.01375	7.16358	6.45193	7.18556	6.04586	5.06928
MTR_1g098620	0	0	0	0	0	0	0	0.0575874
MTR_5g083040	0.0183101	0	0	0.0174403	0	0.0530339	0.0200906	0.099922
MTR_1g101330	12.2013	9.94686	13.9622	11.3464	22.9682	32.6228	22.6807	20.3664
MTR_7g086960	0.840742	0.872796	0.919893	1.56407	1.95338	1.4966	1.38374	1.92537
MTR_5g045170	0	0	0	0	0	0	0	0.0154432
MTR_1g108620	0	0	0	0	0	0	0	0
Novel00325	0.464553	0.459299	0.298993	0.221242	0.398527	0.242946	0.382295	0.196173
MTR_2g013180	0	0	0	0	0	0	0	0
MTR_1g011320	0	0	0	0	0	0	0	0
MTR_1g040385	0	0	0	0	0	0	0	0
MTR_4g065430	0	0	0	0	0	0	0	0
MTR_3g104140	0	0	0	0	0	0	0	0
MTR_1g028700	0	0	0	0	0	0	0	0
MTR_7g010570	0	0	0	0	0	0	0	0
MTR_2g090380	35.4859	38.7647	40.0815	40.3954	34.6989	33.541	35.4388	36.1026
MTR_5g017480	0	0	0	0	0	0	0	0
MTR_3g026750	0	0	0	0	0	0	0	0
MTR_1g106480	0	0	0	0	0	0	0	0
MTR_7g011770	3.99596	6.36302	2.6753	8.58739	6.14463	3.5923	8.59995	8.82227
MTR_8g099115	8.51612	12.7585	7.16483	7.84649	12.1603	13.811	12.5811	16.0989
MTR_5g027790	19.101	32.4561	17.1452	23.0731	31.6423	29.0578	22.8253	28.1705
MTR_1g115850	38.4017	39.6146	31.1629	37.598	45.4471	41.7313	39.1586	62.9614
MTR_3g074450	0.132098	0.0313449	0	0	0.0755487	0.286959	0	0.0772377
MTR_2g089570	0	0	0	0	0	0	0	0
MTR_3g006390	0	0	0	0	0	0	0	0
MTR_3g463160	0.139071	0.0439993	0.143213	0	0.0265122	0.0447565	0.0254323	0.0361399
MTR_4g095680	0	0	0	0	0	0	0	0
MTR_5g074860	5.60628	4.70313	12.0371	21.3296	22.526	11.0248	13.1393	22.0514
Novel00259	3.70621	2.89581	2.19296	2.55497	2.88083	3.83526	2.60622	2.17102
MTR_6g027960	0	0	0.258389	0	0	0	0	0
MTR_2g023910	20.5586	33.2496	30.9965	21.5899	14.2896	19.0789	15.1558	21.1008
Novel00641	2.46876	2.67016	2.60141	3.17177	2.88951	1.94008	2.64582	3.17791
MTR_3g116990	0.125458	0.238155	0	0	0	0.121127	0	0.195614
MTR_4g100450	173.301	134.936	162.98	131.108	191.544	223.256	230.988	138.066
MTR_0002s0100	0	0	0	0	0	0	0	0
MTR_7g056433	0	0	0	0	0	0	0	0
MTR_3g053240	0.402573	2.52186	1.11932	1.5338	0.598618	0.427542	0.750923	1.03569
MTR_4g114160	14.2171	19.4631	15.3209	16.0357	16.4859	14.7186	14.8478	15.6431
MTR_1g115355	0.690628	1.01967	0.671686	0.621275	1.18494	0.740872	1.05248	1.31612
MTR_2g041480	0	0	0	0	0	0	0.257597	0
MTR_5g059850	0	0	0	0	0	0	0	0
MTR_3g092770	0.396718	0.289648	0.439959	0.174403	0.593402	0.589265	0.334843	1.90328
MTR_5g062340	0	0	0	0	0	0	0	0
MTR_7g068030	0	0	0	0	0	0	0	0
MTR_8g056780	0	0.0824383	0.0894423	0	0	0	0	0.0677127
MTR_2g437610	5.3104	3.86816	1.97122	7.70483	5.156	0.476937	1.28731	2.88837
MTR_5g068670	0.0926233	0.0439564	0.190764	0.0441116	0	0.0894256	0.050815	0.0722092
MTR_4g011130	0	0.0500126	0.0542617	0.0501892	0.241084	0.305239	0.231265	0
MTR_5g090010	111.052	89.2736	94.666	100.305	76.7057	79.7355	79.2399	81.4824
MTR_1g007930	0	0	0	0	0	0	0	0
MTR_2g086900	0	0	0	0	0.0659902	0.194952	0.0316512	0
MTR_1g057240	0	0	0	0	0	0	0	0
MTR_5g034370	1.17138	2.26854	1.16971	1.71305	3.43762	2.2733	2.16811	2.49057
MTR_8g074780	1.26261	1.62718	0.966213	1.44536	1.8947	1.78939	1.74126	1.36362
MTR_3g081580	8.14336	5.43066	6.59087	4.76544	7.7774	7.78515	5.48961	9.471
MTR_7g115260	0.050343	0.143348	0	0.095903	0	0	0	0.0392475
MTR_2g020750	0.792634	0.760327	0.494954	0.634505	1.40818	1.55496	1.08251	1.27532
MTR_6g086260	0	0	0	0	0	0	0	0
MTR_3g048160	0	0	0	0	0	0	0	0
MTR_4g071220	0	0	0	0	0	0	0	0
MTR_2g049620	0	0	0	0	0	0	0	0
MTR_5g085100	0.525256	0.237402	0.257571	0.35736	0.114439	0.217338	0.411666	0.194995
MTR_5g098270	0	0	0	0	0	0	0	0
MTR_5g056945	0	0	0	0	0	0	0	0
MTR_0003s0650	0	0	0	0	0	0	0	0
Novel01103	10.8536	9.18072	8.89664	8.14753	8.45118	8.55861	9.60729	7.32275
MTR_1g015050	0.0110492	0.0209745	0.0113783	0	0	0.0426709	0	0
MTR_4g081220	2.34321	2.63892	2.42037	2.70285	4.08182	3.36926	2.93274	2.54184
MTR_4g100550	14.5993	26.9943	20.1417	18.5672	12.9107	11.1203	12.3306	10.855
MTR_4g099060	18.5924	16.067	18.4993	18.5168	16.5067	13.7813	15.4036	15.5107
MTR_7g012540	0	0	0	0	0	0	0	0
MTR_6g015995	38.5901	24.9701	10.315	29.5438	13.4809	26.2108	14.2027	15.0623
MTR_2g010450	7.11347	6.16681	3.2419	4.92535	13.3311	13.684	11.5387	11.7389
MTR_2g036320	2.18196	2.51665	0.284423	4.11716	1.10573	1.25331	1.24253	2.27167
MTR_4g058030	3.64075	2.48094	3.17238	3.28996	1.38813	2.4335	2.76562	1.965
MTR_8g094967	0	0	0	0	0	0	0	0
MTR_8g083490	1.73407	2.75507	0.970499	2.01076	4.31192	2.76608	1.65452	1.29311
MTR_2132s0010	0	0	0	0	0	0	0	0
MTR_8g072250	24.8086	26.1588	23.1881	25.8875	24.1338	21.5177	23.5765	25.1389
MTR_8g062500	0.0705701	0.267925	0.0726719	0.0672177	0	0	0.851756	0.0550166
MTR_3g080780	0	0	0	0	0	0	0	0
MTR_7g108260	0.461314	0.569209	0.855096	0.96668	0.738731	1.11347	0.151852	1.11489
MTR_1g080840	13.0124	12.6709	14.8889	14.2764	14.002	14.6571	11.6337	15.7428
MTR_8g097380	1.78613	0.958211	0.719737	0.764345	2.13186	0.699785	0.823691	0.504519
MTR_5g067680	0.0883112	0	0.136412	0.021029	0	0	0	0
MTR_3g101370	23.5189	28.5086	25.5032	28.0371	27.6276	24.994	22.8957	21.9936
MTR_1g105575	0	0	0	0	0	0.111401	0	0
MTR_8g062750	14.5564	13.4525	17.909	16.0906	19.5857	16.3468	14.795	16.1562
MTR_8g085850	12.2801	12.6624	10.6281	11.7205	12.0621	11.0127	10.3795	12.2588
MTR_8g012340	62.6359	71.9852	46.3719	53.5502	36.5562	27.4473	26.2819	26.9537
MTR_8g442800	0.222644	0	0	0	0	0	0	0
MTR_8g098955	1.77606	1.91561	1.18763	1.57086	2.33492	1.32503	2.07531	1.5015
MTR_4g097920	1.33341	0.962956	3.07461	2.25023	1.57493	3.9321	1.6221	1.83048
MTR_1123s0010	0	0	0	0	0	0	0	0
MTR_4g061827	1.01985	2.13763	1.05023	1.29521	2.77052	1.6821	2.05154	2.38523
MTR_4g131060	119.411	132.039	127.889	101.583	95.5218	98.7929	103.018	110.203
MTR_7g107500	7.88534	21.3988	6.80495	24.9653	15.3712	5.30773	11.0893	17.3167
MTR_7g101425	10.1726	8.85426	19.0997	21.7726	33.8579	56.6789	27.2854	40.8041
MTR_6g463260	3.49695	3.22274	3.89151	3.14817	4.11604	3.93166	3.92363	3.34182
MTR_2g035760	0.137931	0.0952117	0.0903883	0.0358305	0.573707	0.338976	0.151343	0.606084
MTR_1g041765	0	0.0753959	0	0	0	0	0	0.0309641
MTR_3g014180	0.299563	0.743627	0.688158	0.680408	0.948874	1.06789	0.682669	0.934159
MTR_8g063260	0	0	0	0	0	0.0150216	0	0
MTR_2g100030	0.149036	0.282912	0.567855	0.113565	0.153424	0.0287781	0.147175	0
MTR_1g054165	0	0	0	0	0	5.05295	1.64073	1.8319
MTR_7g024900	0	0	0	0	0	0	0	0
MTR_5g019910	7.89475	7.85624	7.65164	7.40262	8.04598	6.51447	7.31361	7.32608
MTR_1g052810	0	0	0	0	0	0	0	0
MTR_7g088180	0.279429	0.189442	0.45218	0.0760443	0.0913198	0.115621	0.219001	0.466807
MTR_5g066650	2.21634	2.14668	1.77482	1.85186	2.87406	3.8622	3.16507	2.59298
MTR_7g115070	6.34361	9.70374	7.5473	8.56476	14.9699	21.5105	11.4544	20.8503
MTR_3g460700	29.255	30.4352	29.9448	29.3579	32.5777	25.2475	31.9386	26.5868
MTR_5g052190	0	0	0	0	0	0	0	0
MTR_4g036855	0	0	0	0	0	0	0	0
MTR_5g025270	1.76219	5.47292	11.4738	2.60271	0.816466	0.990664	1.43181	0.391275
MTR_2g080300	3.58232	2.53661	3.74757	2.00396	3.8374	1.37248	3.6811	2.61546
MTR_2g067420	0.378477	0.341267	0.506673	0.342473	1.49355	1.80878	1.07973	1.97691
MTR_8g038490	0	0	0	0	0	0	0	0.0201368
MTR_6g014365	0	0	0	0	0	0	0	0
MTR_1g022360	9.35682	11.0037	9.94101	10.1079	14.7748	11.4134	12.1447	8.52222
MTR_1g090943	0	0	0	0	0	0	0	0
Novel00357	0.0161854	0.107536	0.083337	0.061666	0.240673	0.171893	0.177592	0.126181
MTR_1g033880	0	0	0	0	0	0	0	0
MTR_4g088625	0	0	0	0	0	0	0	0
MTR_3g017430	0	0	0	0	0	0	0	0
MTR_3g085657	0	0	0	0	0	0.570131	0	0.177065
MTR_1576s0010	0	0	0	0	0	0	0	0
MTR_3g111870	25.1647	21.8998	23.5227	24.8489	23.9842	26.3151	32.3204	27.6754
MTR_1g009940	0	0	0	0	0	0	0	0
MTR_1g026700	0.0766125	0.0363581	0	0	0.481974	0.0369838	0.252187	0.0298636
MTR_1g027890	0.0379993	0.0541002	0.0586965	0.0542913	0	0	0.104236	0
MTR_7g085130	0	0	0	0	0	0	0	0
MTR_1g026960	0	0	0.0330864	0	0.0367507	0	0	0.0500964
MTR_4g073480	1.43706	1.59131	1.72651	1.59693	2.60261	1.73431	1.314	2.52076
MTR_0795s0030	0	0	0	0	0	0	0	0
MTR_7g021410	0	0	0	0	0	0	0	0
MTR_3g435920	0	0	0	0	0	0	0	0
MTR_4g113810	0	0	0	0	0	0	0	0
MTR_2g035190	82.6809	119.962	157.343	71.9854	114.645	87.5441	96.3023	169.685
MTR_4g114280	0.253449	0.347475	0.782992	0.339761	0.676439	0.706908	1.06088	0.482996
MTR_7g111600	31.0946	37.071	30.3341	30.4216	61.8819	94.917	61.1724	64.9647
MTR_3g102790	14.4659	12.497	16.2825	15.0384	12.4995	11.3009	12.3086	11.7208
MTR_2g086510	57.417	53.9954	51.8537	48.74	49.5175	42.2835	41.2006	41.3537
MTR_4g094925	0.811589	3.37273	3.16234	0.877499	0.0752691	0.423551	1.80508	0.0342009
MTR_1g111210	4.82791	3.10367	4.24886	4.14197	6.99101	14.7936	7.51401	10.8377
MTR_3g026150	9.5131	8.1507	7.66996	9.10189	12.3148	13.4195	13.0164	15.6655
MTR_7g079420	10.5597	10.198	9.79202	9.74262	8.91682	7.81546	9.00087	7.80535
MTR_7g407100	0	0	0	0	0	0	0	0
MTR_0563s0020	0	0	0	0	0	0	0	0.0285271
MTR_7g106250	23.9713	22.3969	28.115	22.7161	21.1191	27.1854	27.6014	22.1064
MTR_7g060330	0.0852423	0.026969	0.0731508	0.0405965	0.0650018	0.329198	0.140297	0.110758
MTR_2g078850	0	0	0	0	0	0	0	0
MTR_4g076900	0.189031	0.796165	0.364989	0.270077	0.10811	0.228131	0.181486	0.423685
MTR_3g035830	0	0	0	0	0	0	0	0
MTR_7g079860	0.62036	0.866861	0.709818	0.262618	0.91655	1.4724	1.23847	0.933682
Novel00932	9.12826	9.13236	7.73464	7.80689	9.43782	7.22518	8.96317	7.54382
MTR_0378s0010	0	0	0	0	0	0	0	0
MTR_8g446780	0	0	0	0	0	0	0	0
MTR_1g022440	0.0172322	0	0.0177455	0	0	0	0.0189079	0.0134343
MTR_0121s0010	17.2178	21.8646	19.7807	19.7183	19.491	14.9073	18.138	23.2525
MTR_1g072720	19.6063	17.5065	17.7437	18.364	20.8062	21.0782	23.5896	21.8438
MTR_4g014220	0.516445	0.809863	0.632025	1.17631	0.582164	0.4119	0.936227	1.28372
MTR_4g101860	10.8195	15.8707	10.7679	14.0641	13.5945	14.1767	12.9251	13.6017
MTR_1g019500	14.7475	15.4391	12.3392	14.5786	14.5299	11.9384	14.1589	14.8573
MTR_7g066230	0.0767364	0.0728339	0	0	0.175547	0.370436	0.252595	0.119648
MTR_3g112090	14.3654	16.6622	16.6774	16.0616	21.2677	14.4424	18.8279	14.9003
MTR_1g084090	18.631	20.9719	17.6836	21.0939	23.6985	20.3918	20.3805	20.9513
MTR_3g408430	6.40293	5.50891	7.25773	7.45892	6.82331	7.41603	7.50571	5.45858
MTR_4g050940	0.215437	0.1278	0.083195	0.282154	0.677664	0.545999	0.295483	0.535357
MTR_1g013060	0	0	0	0	0	0	0	0
MTR_5g074380	0	0	0	0	0.0105124	0	0	0
MTR_5g077960	0.129571	0	0.13343	0.246832	0.148208	0.375294	0.142171	0.101014
MTR_3g055210	0.453841	0.405789	0.318345	0.557581	0.489023	0.266714	0.36085	0.338432
MTR_7g093870	200.193	134.93	135.212	166.347	231.57	262.321	228.087	304.502
MTR_5g097170	8.88437	9.10423	7.8056	7.93445	10.6206	9.80421	9.79507	9.15305
MTR_3g112100	0.546235	1.01334	0.46023	0.520286	1.0224	3.18823	1.52562	1.06461
Novel00537	0.0996284	0.425527	0.205191	0.687993	0.284895	0.216425	0.0546581	0.252429
MTR_8g064320	0	0	0	0	0	0	0	0
MTR_5g027860	3.39053	2.25758	2.68519	3.335	3.05017	4.67844	3.26634	3.42645
MTR_2g054460	0	0	0	0	0	0	0	0
MTR_5g090980	0.677473	0.428679	0.671811	0.310695	0.287005	0.266479	0.55063	0.606405
MTR_2g070550	0.0576924	0	0.237642	0.769324	0.725892	0.724108	0	1.21438
MTR_6g027600	15.0656	13.9824	14.7882	15.0214	16.426	13.5065	14.6576	16.8655
MTR_7g059155	0	0	0	0	0	0	0	0
MTR_4g107940	17.5436	22.3083	21.196	22.8586	30.4514	31.0369	36.8153	27.5084
MTR_2g040440	0	0	0	0	0	0	0	0
MTR_3g009200	0	0.0380807	0.041316	0	0	0	0	0
MTR_6g088960	6.68787	4.32801	4.69572	4.24678	8.11341	7.82665	6.00399	7.34683
MTR_5g086250	0	0.0578552	0.125541	0.406417	0.209167	0.411956	0.601942	0.950415
MTR_2g025190	8.54365	12.2859	10.0154	9.99945	11.1112	13.2883	10.9796	10.7209
MTR_3g055020	2.46331	2.90993	2.28118	2.61637	2.33111	2.39538	2.58617	1.97566
MTR_2g056180	0	0	0	0	0	0	0	0
MTR_2g015560	32.6848	30.0429	19.6204	49.0585	15.6457	23.8356	14.3044	18.8843
MTR_4g055095	0	0	0	0	0	13.7682	10.3087	5.01377
MTR_2g095730	0	0	0	0	0	0	0	0
MTR_5g019680	3.59192	3.1789	1.52455	2.10363	3.3035	5.13158	3.56839	3.14084
MTR_3g097150	11.8206	17.171	13.9272	9.46904	21.336	16.8221	17.6917	22.1964
MTR_3g079270	0	0	0	0	0	0	0	0
MTR_7g104080	7.40986	10.0096	10.6442	9.91665	10.2649	13.5204	10.3231	9.48786
MTR_6g048070	0	0	0	0	0	0	0	0
MTR_7g017630	211.231	188.786	174.28	177.634	75.9963	92.1492	107.481	102.809
MTR_5g020740	49.6004	38.025	48.5896	57.2256	60.7995	68.5297	66.2454	110.059
MTR_7g083540	5.90716	5.97069	8.19617	6.06088	4.88385	4.86275	6.02673	4.43557
MTR_6g034755	0	0	0	0	0	0	0	0
MTR_8g074360	0	0	0.41386	0	0	0	0.14699	0
MTR_3g011920	2.64301	2.50859	1.68488	1.93005	2.37533	1.4946	2.49954	2.49222
MTR_5g096030	59.8435	52.3184	55.9882	53.3505	61.5626	76.1777	66.1507	66.2066
MTR_2g023230	0	0	0	0	0	0	0	0
MTR_3g010760	0	0	0	0	0	0	0	0
MTR_8g098250	0.427235	0.262829	0.122211	0.263757	0.334839	0.38957	0.269114	0.228217
Novel00043	0.162742	0.339825	0.15083	0.341025	0.223379	0.235686	0.160711	0.253748
MTR_1g062130	0.252385	0.610851	1.59839	0.264435	0.129908	0.402058	1.44002	0.0885418
MTR_5g036083	0	0	0	0.0896948	4.3085	42.2947	18.8672	17.5165
MTR_1g097110	11.9352	11.0002	12.1127	9.3712	11.6809	17.6138	13.8182	10.9355
MTR_8g010290	0	0	0	0	0	2.47959	0.327673	0.279379
MTR_3g113890	0	0	0	0	0	0	0.0334843	0.0237909
MTR_8g018800	4.28532	5.26223	4.67933	6.20065	4.43814	5.24457	6.39552	5.45828
MTR_2g104100	6.85425	7.04906	4.42172	7.24058	8.49495	8.19909	6.63083	7.07931
MTR_4g116640	0	0	0	0	0	0	0	0
MTR_6g015315	19.6636	14.567	15.3215	18.0528	26.57	29.9071	31.5619	40.639
MTR_5g098980	16.788	15.8761	16.7938	16.7978	16.5629	13.8225	17.9947	16.758
MTR_5g088740	0.0699456	0	0	0	0	0.0675308	0.0767471	0
MTR_2g087590	8.11759	8.03339	6.36525	6.84029	8.12633	7.10685	7.59834	7.04831
MTR_1g036730	0	0	0	0	0	0	0	0
MTR_7g105100	21.6023	24.9256	23.0334	19.8917	25.001	22.7811	20.2441	26.0207
MTR_8g028250	21.322	22.0172	13.9503	17.7705	27.5845	22.9994	25.8358	27.8716
Novel00794	28.2039	23.0615	24.7958	24.6497	25.9623	30.2764	24.3007	27.6023
MTR_3g103160	0	0	0	0	0	0	0	0
MTR_3g114450	2.83862	3.22165	2.67438	3.25604	2.9153	2.77561	3.26044	2.81568
MTR_8g487710	0.423421	1.20566	1.01741	0.806613	1.29152	0	0	0.110033
MTR_1g072610	0.313871	0.609359	0.41137	0.353318	0.163189	0.165292	0.344392	0.355919
MTR_1169s0010	0	0	0	0	0	0	0	0
Novel00550	8.14198	3.59459	5.24029	4.68854	6.17884	7.294	5.10037	5.05816
MTR_5g053430	17.6922	17.9762	17.6187	19.4343	26.5637	24.3197	24.0091	25.6304
MTR_5g007790	20.5943	24.1269	19.1724	18.4888	20.263	18.8762	15.5488	17.5677
MTR_8g080740	39.6399	39.3611	32.8677	45.0937	31.6998	39.9607	31.2693	29.3511
MTR_1g046380	225.973	293.876	207.607	264.121	263.246	241.489	221.629	276.856
MTR_1g046230	0.372823	0.84927	0.518301	1.59801	0.83157	0.089988	0.286354	0.523176
MTR_7g406880	0	0.119605	0	0.140032	0.144138	1.27746	0.483935	0.638562
MTR_8g005980	7.50293	8.31731	5.28855	7.63749	10.4164	4.03668	9.63603	9.64464
MTR_6g016495	47.6643	49.4646	42.7508	42.372	38.7206	33.0958	44.2041	43.962
MTR_7g015950	50.8958	61.6998	47.1666	60.4553	40.669	34.6571	36.9269	48.2658
MTR_7g058770	0	0	0	0	0	0	0	0
MTR_4g087895	6.00656	5.83095	5.15689	4.71773	5.49326	4.63672	5.62982	5.66407
MTR_8g069510	31.8148	28.1837	43.9351	27.7134	35.4265	47.5449	37.5043	30.3358
MTR_4g095430	1.08543	4.07842	5.81924	2.12102	0.959957	0.864293	2.62751	4.50144
MTR_7g107290	10.778	9.67186	5.95309	7.9328	9.75046	8.23011	7.41815	6.72202
MTR_8g070970	0	0	0	0	0	0	0	0
MTR_1g035890	0	0	0	0	0	0	0	0
MTR_2g060160	0	0	0	0	0	0	0	0
MTR_6g004220	23.2708	25.6969	24.6641	31.6768	19.8194	10.0423	16	13.2334
MTR_1g041080	0	0	0	0	0	0	0	0
MTR_4g134480	0	0	0	0	0	0	0	0
MTR_2g024430	0	0	0	0	0.0175207	0	0	0
MTR_2g021540	1.71342	1.31152	1.93521	1.63203	1.39087	1.06727	2.24391	1.37888
MTR_8g041650	3.33966	2.41098	2.79298	2.58336	13.1385	14.1774	7.59531	7.89759
MTR_4g070400	83.3402	95.8238	83.1113	93.8126	124.892	132.203	113.906	120.099
MTR_3g058530	22.3325	22.5299	21.2751	21.4054	26.2165	22.0916	23.2993	22.3181
MTR_3g088630	5.59082	4.02679	8.03434	4.70881	5.79863	21.0011	13.9061	12.1509
MTR_3g108140	0	0	0	0	0	0	0	0
MTR_7g044675	0	0	0	0	0	0	0	0
MTR_1535s0020	0	0	0	0	0	0	0	0
MTR_8g023000	0	0	0	0	0	0	0	0
MTR_6g008600	1.86495	8.71006	13.4282	3.17207	0.135441	0.885995	2.66344	0.0115391
MTR_1g031470	0	0	0	0	0	0	0	0
MTR_1g026910	14.3344	14.7148	15.5084	14.0246	30.518	18.0679	19.1186	19.1454
Novel00039	4.08878	3.65816	3.34773	6.19296	9.29623	15.7581	8.23727	8.71369
MTR_0016s0060	0	0	0	0	0	0	0	0
MTR_6g004670	0.248289	1.23068	0.937505	0.157663	0.252444	1.02546	0.65081	0.430147
MTR_1g077230	0	0	0	0	0	0	0	0
MTR_7g005540	42.0452	43.7642	41.7241	43.7151	52.4964	55.4033	42.8145	54.48
MTR_8g019115	0	0	0	0	0	0	0	0
MTR_5g092020	0	0	0	0	0	0	0	0
MTR_8g014880	0	0	0	0	0	0	0	0
MTR_7g101150	21.5486	19.1406	17.836	24.1497	24.2386	21.4327	29.3899	24.584
MTR_6g034995	0	0	0	0	0	0	0	0
MTR_0933s0010	0	0	0	0	0	0	0	0
MTR_2g076360	0	0	0	0	0	0	0	0
MTR_2g061350	0	0	0	0	0	0	0	0
MTR_4g014470	0	0.141101	0	0	0	0	0	0
MTR_5g090690	0.0205295	0	0	0	0	0	0	0
MTR_7g073520	93.6276	74.1817	103.468	95.4591	59.7799	71.8725	90.5319	68.9386
MTR_1g067370	62.3982	73.1774	68.6995	63.6915	56.6773	57.994	58.4471	62.2956
MTR_8g073140	0	0.208386	0.113045	0	0.251129	0.211972	0.240901	0.0855813
MTR_3g090727	0	0	0	0	0	0	0	0.110033
MTR_0672s0010	0	0	0	0	0	47.3539	24.4898	0.578804
MTR_8g087540	19.6282	17.7141	24.3814	23.3137	20.7688	28.1078	25.6816	23.1826
MTR_5g082610	1.46263	2.07348	1.48689	1.83075	1.78025	1.55697	1.4917	1.43265
MTR_4g101600	0.292108	1.54297	1.164	1.42745	1.56892	0.944166	1.39353	2.03965
MTR_6g018370	0	0	0	0	0	0	0	0
MTR_5g024640	2.09529	1.7289	2.36371	2.30665	4.96193	13.5304	4.2746	14.0694
MTR_8g104130	0	0	0	0	0	0	0	0
MTR_3g036100	2.31025	3.50841	3.00626	2.27052	0.924886	1.21663	1.52094	0.933284
MTR_2g043730	0.0543843	0	0	0	0	0	0	0
MTR_0030s0150	0	0	0	0	0	0	0	0
MTR_6g037350	0.632308	0.514415	0.60463	0.387174	0.56827	0.654084	0.743351	0.704212
MTR_4g096690	20.4912	30.381	22.0456	29.5277	40.3749	35.0752	29.2113	35.3272
MTR_7g056447	0	0.0255166	0	0	0	0.0259557	0	0
Novel00723	0	0	0.097671	0	0	20.4205	11.1354	1.70067
MTR_8g023390	3.22844	3.60256	3.81878	4.40483	5.04015	3.28547	5.09814	5.79906
MTR_2g075940	0	0	0	0	0	0.438562	0	0
MTR_3g084950	4.98374	5.46683	5.70043	3.99141	5.95697	8.02502	7.26591	6.80269
MTR_7g102590	0.0617488	0	0	0	0.282521	0	0	0
MTR_6g051840	0	0	0	0	0	0	0	0
Novel00769	21.2075	19.873	21.9581	20.1634	22.1426	22.5582	23.9672	19.3415
MTR_2g066040	0	0	0	0	0	0	0	0
MTR_7g047530	0	0	0	0	0	0	0	0
MTR_8g059505	1.67073	2.80558	3.30864	3.48876	3.08705	4.46692	3.31385	2.90559
MTR_7g027663	0	0	0	0	0	0	0	0
MTR_3g093070	0.380531	0.553495	0.41731	0.654301	0.876179	0.73956	1.40986	1.12501
MTR_1493s0010	0	0	0	0	0	0	0	0
MTR_2g009110	62.9216	56.2088	59.9715	56.4701	50.0339	44.5426	53.0525	48.4372
MTR_4g071143	0	0	0	0	0	0	0	0
MTR_4g132880	0	0	0	0	0	0	0	0
MTR_0477s0010	0	0	0	0	0	0	0	0
MTR_2g054130	1.02688	2.08222	2.3873	0.503868	1.24576	1.62234	1.19502	0.800556
MTR_4g081480	0	0	0	0	0	0	0	0
MTR_3g464800	0	0	0	0	0	0	0	0
MTR_7g111060	886.834	746.167	1114.65	940.463	480.612	448.405	708.537	566.925
MTR_3g110082	0.768007	1.11636	0.658145	1.06915	0.964474	0.601491	1.13733	1.64967
MTR_3g090220	3.7994	3.18501	3.11291	2.77362	2.15707	2.27591	3.34725	2.46474
MTR_8g106950	0.861478	0.738281	0.921587	0.772755	1.32979	0.928638	0.936071	0.632487
MTR_7g103420	14.0182	16.4083	15.3807	17.9742	18.0944	15.417	17.8483	16.4555
MTR_6g015620	1.59214	1.78102	1.63956	1.78731	1.82114	0.823488	1.4974	2.26082
MTR_7g113380	3.02754	3.21902	2.55549	2.47007	2.12888	3.47408	1.98771	2.92132
MTR_8g107340	0	0.0409939	0	0	0	0	0	0
MTR_4g071100	0	0	0	0	0	0	0	0
MTR_4g109890	4.96218	6.41378	4.71529	5.71594	6.67955	5.9399	7.7244	7.13161
MTR_8g059730	0	0	0	0	0	0	0	0
MTR_4g057795	93.2436	93.0027	93.4341	97.2679	101.07	92.9925	105.159	93.3704
MTR_8g094555	0	0	0	0	0	0	0	0
MTR_5g074430	24.7755	27.2304	24.3199	26.6027	30.9469	25.7362	28.0394	22.0109
MTR_5g027095	14.2613	9.86661	9.64324	13.9111	10.9078	10.617	10.9348	11.453
MTR_2g033270	0	0	0	0	0	0	0	0.019077
MTR_1g101100	27.0241	24.755	25.4694	22.4854	22.1798	20.744	23.8911	19.7309
MTR_3g053970	0	0	0	0	0	0	0	0
MTR_8g105540	0	0	0	0	0	0	0	0
MTR_3g105595	0.0347422	0.0164877	0.125219	0.0827295	0.00993479	0.218028	0.190603	0.0947978
MTR_3g103220	0	0	0	0	0	0	0	0
MTR_8g006900	7.33929	5.35849	10.1159	7.85103	9.55727	5.23268	7.5574	6.86607
MTR_4g075160	383.179	414.404	402.621	449.997	434.313	425.504	388.756	420.978
MTR_1g044670	0	0	0	0	0	0	0	0
MTR_5g025980	24.6786	25.9268	25.7369	24.5709	27.9839	24.736	28.0016	23.4986
MTR_1g056920	0	0	0	0	0	0	0	0
MTR_5g045350	0.0576924	0.0547583	0.0594106	0	0	0.111401	0.0633024	0.044977
MTR_0408s0010	0	0	0	0	0	0	0	0
MTR_7g056450	6.02705	4.82849	6.2243	6.06104	9.0834	16.9491	6.75503	11.6022
MTR_7g069420	0	0	0	0	0	0	0.115632	0
MTR_8g005560	0.054136	0	0	0	0	0	0.0594002	0
MTR_2g080990	16.0312	16.9516	18.7056	17.4179	20.6029	16.949	17.1553	17.25
MTR_6g016880	18.9977	37.7423	23.1011	21.2812	15.0678	9.42651	11.8041	19.1702
MTR_5g094770	5.86349	6.24058	6.51814	6.61314	6.03334	6.43087	6.72976	5.7857
MTR_1g101785	0	0	0	0	0	0	0	0
MTR_2g096285	0	0	0	0	0	0	0	0
MTR_7g107320	0	0	0	0	0	0	0	0
MTR_8g059425	0.408116	0.723074	0.588379	0.919992	5.67959	4.66265	6.95585	6.26791
MTR_0009s0340	0	0	0	0	0	0	0	0
MTR_2g026830	0	0	0	0	0	0	0	0
MTR_5g048160	0	0.0763551	0.0414211	0.0191562	0.529097	7.66982	0.617883	0.972099
MTR_7g117505	3.62632	3.55097	3.33985	2.74865	2.27842	2.29299	2.2977	2.16013
MTR_2g017680	69.8669	87.0516	74.2042	80.1885	95.9563	95.3495	89.6608	100.371
MTR_5g031420	0	0	0	0	0	0	0	0
MTR_4g051532	1.41003	3.16827	8.44546	1.72678	0.899677	1.75031	4.52566	1.06187
MTR_1g079250	8.18613	8.43962	7.70322	8.18376	8.15274	6.74525	8.45948	7.19342
MTR_5g080790	0	0	0	0	0	0	0	0
MTR_8g043470	0.0205295	0	0	0	0	0.27749	0	0.192058
MTR_5g063210	0	0	0	0	0	0	0	0
MTR_0001s0510	0	0	0	0	0	0	0	0
MTR_0655s0010	0	0	0	0	0	0	0	0
MTR_7g104500	23.2419	25.2285	23.3982	20.7232	21.0239	16.2015	19.0394	18.3173
MTR_5g088490	3.70942	4.14309	3.35744	4.70524	5.61959	4.23173	5.32171	4.79644
MTR_5g013300	24.2614	29.8445	41.864	27.7896	25.3532	21.2672	26.0927	23.0668
MTR_4g087560	0	0	0	0	0	0	0	0
MTR_2g072130	0	0	0	0	0	69.5404	17.7645	13.2182
MTR_6g060860	4.92599	4.12076	6.07578	5.30168	5.76183	4.62158	6.38217	4.94684
MTR_7g034350	0.0467684	0.0887797	0.144484	0.0445467	0	0.135461	0.102632	0
MTR_4g051010	0	0	0	0.0302345	0	0	0	0
MTR_4g083550	0	0	0	0	0	0	0	0
MTR_2g102080	0	0.298583	0.0404938	0	0	0.379651	0.604049	0
MTR_5g099060	0.625926	0.622051	1.31189	3.00902	4.7674	22.6868	14.059	13.4566
MTR_1g050710	0	0	0	0	0	0	0	0
MTR_0645s0010	0	0	0	0	0	0	0	0
MTR_3g006790	35.1145	32.6674	38.0018	34.1985	30.3628	31.4134	31.8017	32.5172
MTR_0065s0110	0	0	0	0	0	0	0	0
MTR_4g117800	0	0	0	0	0	0	0	0
MTR_3g035740	0	0.0543615	0	0	0	0.165891	0	0
MTR_6g003970	35.4531	34.6691	35.0505	33.4426	34.6733	30.4578	32.4589	29.812
MTR_4g118570	0.714315	1.35598	0.27704	1.41378	4.14894	3.41245	3.38957	4.70095
MTR_7g071230	0	0	0	0.0776122	0	0	0	0
MTR_1g052640	3.99113	2.88732	2.62305	4.99145	6.12402	30.4117	6.1238	9.58113
MTR_5g430520	0	0	0	0	0	0	0	0
MTR_2g083920	21.761	26.16	49.1324	18.6271	6.14998	8.51526	9.69599	6.71722
MTR_3g114920	0.0534847	0.0676862	0.091796	0.135851	0.326279	0.137702	0.0782474	0.138989
MTR_1g070080	0.633575	0.481083	0.864489	0.746804	0.190234	0.428192	0.321523	0.277839
MTR_7g094010	1.00087	1.6754	1.23682	0.779994	0.874231	0.544652	1.13813	1.10658
MTR_5g043690	4.06221	4.71049	4.14534	4.84968	4.26803	2.59099	4.90093	6.00423
MTR_1g058410	0	0	0	0	0	0	0	0
MTR_1g088950	39.7247	40.809	38.9258	43.8428	36.4482	28.0098	38.0116	30.6664
MTR_4g033320	0	0	0	0	0	0	0	0
MTR_1g007460	8.00972	9.66547	9.94494	10.1818	11.1939	9.27601	11.2498	10.4151
MTR_8g471110	0.263624	0.0834058	0.120656	0.167401	0.0670092	0.113121	0.0964198	0.0456716
MTR_5g082900	72.8391	77.776	71.4716	80.025	75.0716	71.7467	77.098	78.8433
MTR_4g127030	0	0	0	0	0	0	0	0
MTR_5g088530	0	0	0	0	0	0	0	0
MTR_3g095880	0	0	0	0	0	0	0	0
MTR_3g072367	0	0	0	0	0	0	0	0
MTR_2g035105	75.8821	70.4885	78.9613	98.9445	99.3299	168.154	94.6927	185.976
MTR_5g035430	25.5355	29.2845	27.4954	27.4413	36.5229	22.4898	37.0125	35.5492
MTR_7g021030	52.895	61.0902	64.6852	68.0173	74.907	61.0801	65.9068	62.6639
MTR_1g090330	0.474231	0.702177	0.566492	0.794998	0.867903	0.641003	0.87418	0.66548
MTR_1886s0010	0	0	0	0	0	0	0	0.626629
MTR_3g110042	0.576323	0.937736	1.10219	0.784207	0.753388	0.715405	1.08405	0.834418
MTR_5g085290	0	0	0	0	0	0	0	0
MTR_6g093030	0	0	0	0	0.0896224	0	0	0
MTR_4g133952	0	0.113953	0.0309085	0.0857664	0.446311	2.83989	0.296399	0.116997
MTR_5g088220	156.125	154.391	167.884	175.677	166.435	152.972	175.817	169.055
MTR_4g115140	0	0	0	0	0	0	0	0
MTR_3g075310	5.13674	6.18144	5.5731	4.43403	5.84932	5.60147	5.40978	5.20242
MTR_7g076210	0	0	0	0	0	0	0	0
Novel01031	1.59041	2.57753	1.54067	2.13757	3.18532	2.84645	2.66242	3.27369
MTR_8g098410	75.0663	82.8235	79.0397	74.5824	102.359	120.31	96.472	115.47
MTR_3g092050	6.03068	4.83503	3.64619	6.22289	4.72936	4.80796	4.4866	4.36316
MTR_1g054450	0.193677	0.866613	0.712303	0.105415	0.0316476	0.106852	0.21251	0.0431402
MTR_4g009810	0	0	0	0	0	0	0	0
MTR_6g012360	0.199257	2.95032	0.779726	1.10079	1.64099	0.538658	0.437265	0.621364
MTR_4g082340	27.3589	22.6218	25.6613	25.1577	47.4681	77.376	74.2916	47.607
MTR_4g029010	54.5932	53.8862	48.1014	43.9921	40.8149	45.543	48.63	42.8388
MTR_5g488160	0.119755	0.0324757	0.123322	0.0325904	0.0587056	0.0660691	0.0563144	0.240072
MTR_7g060830	0	0	0.113045	0	0.251129	4.23944	0.481801	2.13953
MTR_3g078330	0	0	0.298688	0	0	0	0	0.0565308
MTR_2g045445	0	0	0	0	0	0	0	0
MTR_3g055517	1.58833	2.29723	1.67458	1.29676	1.98981	3.50514	2.98763	1.56258
MTR_4g121470	32.2869	28.3098	28.2732	24.8946	28.162	25.3544	24.2763	25.5045
MTR_2g021255	20.7877	47.5496	65.7627	32.4456	28.767	49.3203	51.4477	36.5912
MTR_4g099320	7.80612	8.25556	13.6493	11.4497	6.03642	4.68238	6.09884	5.55234
MTR_1g102770	0	0	0	0	0	0.103682	0.0942655	0
MTR_1g021010	0	0	0	0	0	0	0	0
MTR_5g095520	0	0	0	0	0	0	0	0
MTR_7g080780	68.4965	60.5149	52.1541	69.0495	32.2898	15.6789	22.9666	25.7394
MTR_4g116910	0	0.0169726	0.0184146	0	0	0.0690587	0	0.0697042
MTR_1g100593	3.35423	2.94657	2.43443	2.6001	3.02036	2.46328	2.98543	2.10727
MTR_4g057960	0.0488294	0.0556153	0.0301702	0.120925	0.0335115	0.0848586	0.150017	0.213178
MTR_4g054860	0	0	0	0	0	0	0	0
MTR_2g076580	0	0	0	0	0	0	0	0
MTR_7g028710	0	0.0436156	0	0.0437697	0	0.0887324	0	0
MTR_6g005400	0	0	0	0	0	0	0	0
MTR_2g437390	57.2843	59.8939	57.7196	58.9403	53.4896	52.9239	58.1508	57.4802
MTR_6g015495	0	0	0	0	0	0	0	0
MTR_7g016440	0	0	0	0	0	9.74956	6.59198	0
MTR_1g046820	0	0	0	0	0	0	0	0
MTR_1g021280	0.116233	0.220644	0.179542	0.110712	0.0664754	0	0.0637678	0.0453078
MTR_2g016460	2.04745	3.24611	2.09665	1.87393	3.99045	2.74981	3.06233	3.79877
MTR_3g110202	10.8263	15.5673	12.864	15.3138	16.6701	14.4281	14.7473	15.6
MTR_8g010480	0	0	0	0	0	0	0	0
MTR_1g095030	0	0	0	0	0	0	0	0
Novel00595	0	0	0	0	0	0	0	0
MTR_1592s0010	0	0	0	0	0	0	0	0
MTR_5g071380	7.82057	7.65999	7.71899	8.42481	6.65903	6.97162	6.52488	5.98005
MTR_7g097220	8.28878	9.18251	8.1921	8.01724	8.36555	9.24142	9.40451	7.50226
MTR_8g070530	3.70076	6.94283	9.13262	4.94765	2.8144	3.07085	5.42148	3.48294
MTR_3g095040	6.92	7.72161	10.472	9.92235	3.00725	5.74719	3.61956	3.57723
MTR_8g024520	4.40564	6.52827	4.10348	4.52204	7.88237	5.40898	6.69551	5.61846
MTR_3g060670	89.736	81.1577	69.529	91.4939	108.938	81.7042	117.716	125.525
MTR_8g006720	0	0	0	0	0	0	0	0
MTR_8g045945	0	0	0	0	0	0	0	0
MTR_8g011110	0	0	0	0	0	0	0	0
MTR_4g094798	6.2536	4.69899	4.74044	3.80556	4.37131	3.27042	4.05031	3.65649
MTR_5g009570	0	0	0.0701659	0	0	0	0	0
MTR_1g102710	14.3254	14.0687	12.0809	12.6162	12.5349	11.3876	12.8624	11.9925
MTR_5g032330	0	0	0	0	0	0	0	0
MTR_7g115130	0	0	0	0	0	0	0	0
MTR_2g099860	8.98165	5.22859	4.56291	5.87442	3.49298	3.12177	4.79611	3.68778
MTR_3g026290	1.37294	1.88569	1.72987	0.892329	4.87752	4.70959	2.03814	4.33177
MTR_7g087880	0	0	0	0	0	0	0	0
MTR_3g466560	0	0	0	0	0	0	0	0
MTR_3g462590	0	0	0	0	0	0	0	0
MTR_1g089005	1.66132	1.48126	1.65896	1.4865	0.403087	0.38884	0.607622	0.31398
MTR_3g455940	0	0	0	0	0	0	0	0
MTR_7g087250	27.8244	26.9742	32.8611	24.8903	22.5689	21.2076	25.2917	23.2487
MTR_7g090770	0	0	0	0	0	0	0	0
MTR_7g091510	0	0	0	0	0	0	0	0.0487103
MTR_2g010870	0	0	0	0	0	0	0	0
MTR_4g063070	0.654522	0.310618	0.0306371	0.736781	0.340301	0.502668	0.114254	0.7654
MTR_3g111290	8.23012	9.85277	3.80463	11.0037	2.91719	5.16423	2.26895	2.38593
MTR_5g022240	7.55768	6.68461	12.0965	12.1031	13.7357	25.8841	13.7986	12.4099
MTR_7g077620	0	0	0	0	0.0231812	0.0782665	0	0
MTR_5g098860	1.25204	2.09185	1.72205	1.08637	1.53021	1.56484	2.24887	1.39728
MTR_2g101270	23.8576	21.737	22.2029	24.659	20.4554	19.3808	22.8853	21.7148
MTR_8g039470	0	0	0	0	0	0	0	0
MTR_7g078400	1.30373	3.01622	1.25865	1.62986	1.39804	0.86537	2.23516	1.90573
MTR_0116s0050	0	0	0.0470477	0	0	0	0	0
MTR_3g096700	9.64329	8.81821	8.78676	9.38669	8.77179	7.7785	8.12435	9.40084
MTR_7g052620	0.759445	0.640731	0.651719	0.723368	2.60603	0.529552	1.5277	1.7433
MTR_4g051040	0	0	0	0	0	0	0	0
MTR_5g007040	12.9314	12.8402	14.6668	11.1654	7.34628	9.05864	13.1723	8.82043
MTR_3g014510	2.71845	3.086	1.70801	2.88018	2.45194	1.28339	2.19439	2.29669
MTR_1663s0010	10.9679	13.6819	7.5297	15.0236	11.948	11.3961	10.2006	9.69067
MTR_4g014630	0.0269756	0.0768111	0.138895	0.128471	0.0308555	0.104177	0.0295987	0.105151
MTR_0058s0150	0	0	0	0	0	0	0	0
MTR_4g071480	0	0	0	0	0	0	0	0
MTR_8g106435	0.0159674	0.045466	0	0.0456266	0.146112	0.0924968	0.192721	0.124482
MTR_2g034200	0.0481942	0	0.198518	0	0	0	0.0528806	0
MTR_7g084250	23.5308	40.9442	14.7601	33.9081	27.1463	16.4152	22.2838	34.791
MTR_4g032925	4.98992	4.50687	4.74984	4.47964	4.6628	4.12525	4.43975	5.20256
MTR_2g020020	26.0627	24.4601	26.3484	25.0588	20.0207	21.2164	19.475	22.7625
MTR_3g018640	0	0	0	0.0941048	0.197764	0.119234	0	0.250325
MTR_1g112370	0	0.165727	0.719227	0.232837	0.439384	2.07352	0.919609	1.66071
MTR_8g035910	1.06859	1.03173	1.44192	0.772142	1.24335	0.800453	1.65767	0.904888
MTR_5g065590	0	0	0	0	0	0	0	0
MTR_1g090870	0	0	0	0	0	0	0	0
MTR_0140s0020	0	0	0	0	0	0	0	0
MTR_4g037080	0	0	0	0	0	0	0	0
MTR_2g021620	0	0	0	0	0.0315006	0	0.0906525	0.0858795
MTR_6g035010	0.0314477	0.198989	0.172716	0.119815	0.0479611	0.121448	0.0460075	0.0163444
MTR_5g038200	0	0	0	0	0	0	0	0
MTR_7g088350	8.1764	9.9485	5.88379	10.9595	12.5976	10.2909	11.0684	12.5106
MTR_3g073230	0.0506657	0.048089	0.0521747	0.0482589	1.15906	0.0978332	0	0.552987
MTR_6g090605	6.70149	7.45555	5.95831	6.34826	8.2099	7.6192	5.80617	13.0327
MTR_1g024175	31.2366	25.2678	27.3791	31.2617	27.3583	23.7408	27.1698	26.6879
MTR_2g104550	0.425592	0.423183	0.166959	0.579107	0.904066	0.489166	0.44474	0.521388
MTR_3g033050	0	0	0	0	0	0	0	0
MTR_4g056010	0.471091	0.37261	1.29366	0.523497	0.628655	0.0758045	0.603049	0.306052
MTR_0084s0060	0	0	0	0	0	0	0	0
MTR_6g018360	6.64834	5.14655	6.37777	5.73056	4.74201	3.80736	6.06053	3.83309
MTR_7g109730	34.2985	40.1993	32.816	37.2746	38.9886	37.1026	33.4324	35.1539
MTR_8g006960	280.917	305.754	313.825	324.574	330.763	280.911	305.663	277.823
MTR_4g061180	23.132	21.9969	21.9063	20.0001	17.8143	16.1416	18.6572	17.198
Novel00801	110.565	96.2107	95.8009	95.7991	86.7971	84.2857	96.9319	92.5323
MTR_2g103317	0	0	0	0	0	0	0	0
MTR_7g016780	12.4681	5.37617	7.98744	11.0982	42.4146	70.3704	32.307	51.7569
MTR_7g076940	284.367	348.386	293.189	327.865	423.351	325.15	351.818	342.71
MTR_8g106700	30.1396	32.2332	36.4409	30.6758	27.4596	34.5927	26.4491	27.5366
MTR_1g067140	18.3165	16.6567	18.2475	17.5044	21.8564	26.3263	25.8302	23.5651
MTR_4g130540	28.1489	21.3271	14.818	10.4273	2.74666	4.91886	2.62477	2.6052
MTR_6g011640	4.11863	3.36933	6.6447	7.69651	4.95778	6.04041	5.3584	4.86221
MTR_8g074050	0.786888	2.72192	4.80792	1.93206	0.120009	0.590895	1.84193	0.204486
MTR_2g074980	0.00808165	0.153413	0.166447	0.0538842	0	0.0780264	0.221688	0.0252019
MTR_8g018615	0	0	0	0	0	0	0	0
MTR_4g014440	4.00781	5.77418	3.15704	3.22428	2.50216	1.88077	3.27625	2.32781
MTR_6g061670	16.5704	18.6494	18.5204	18.3455	18.7951	21.2597	20.2357	22.8097
MTR_5g029690	2.06156	1.68895	1.73561	1.45377	1.62997	1.57834	1.6112	1.48877
MTR_1g036590	0	0	0	0	0	0	0	0
MTR_7g117445	23.0124	18.9692	20.8793	25.1515	20.6365	17.9867	25.1659	21.151
MTR_2g032020	0	0	0	0	0	0	0	0
MTR_2g008550	0	0	0	0	0	0	0	0
MTR_4g097160	57.1028	72.3703	55.1787	65.83	75.0275	66.9797	64.8996	75.3328
MTR_5g033490	0.209837	0.1881	0.504201	0.954928	1.66679	2.34107	2.40474	1.71769
MTR_3g056260	0.0774887	0.147096	0.319186	0.295231	0	1.04739	0.425119	0
MTR_0290s0060	0	0	0	0	0	0	0	0
MTR_1g050305	0	0	0	0	0.0623494	0.0526275	0	0
MTR_5g095430	0.141622	0.00960139	0.270845	0.0867178	1.88604	15.2652	7.55877	6.04882
MTR_3g013635	991.824	913.668	901.987	1077.24	978.714	850.325	923.071	838.74
MTR_7g100160	16.7572	17.1162	14.6659	13.7766	15.6977	33.0001	14.5104	19.7833
MTR_5g043620	5.805	5.5431	5.64043	5.04989	4.43108	4.87012	5.74024	4.54384
MTR_5g047730	0	0	0	0	0	0	0	0
MTR_1g108790	0	0.230827	0	0	0.0695435	0.0586999	0.0667109	0
MTR_7g102980	35.4142	34.2863	34.311	39.4588	37.945	28.729	32.8797	31.4041
MTR_5g017160	7.38719	16.308	7.9468	16.24	21.9541	17.1936	14.1847	14.6548
MTR_7g405860	5.4862	3.97159	3.44721	4.42846	4.25443	4.9377	5.10143	2.39225
MTR_3g466010	0.558038	0.866714	0.898556	0.676492	0.684723	0.577957	0.812692	0.735626
MTR_4g040380	0	0	0	0	0	0	0	0
MTR_8g086305	0	0	0	0	0	0	0	0
MTR_2g066205	0	0	0	0	0	0	0	0
MTR_3g081610	0	0	0	0	0	0	0.039065	0
MTR_8g008920	0	0	0	0	0	0	0	0
MTR_5g004890	0	0	0	0	0	0	0	0
MTR_3g067705	4.59278	5.49463	5.08153	4.39495	2.76107	3.81549	4.31277	2.69789
MTR_3g045450	0.461467	0.605743	0.505543	0.261857	0.920912	0.692002	0.711031	0.535813
MTR_4g076850	21.9074	23.9919	21.8688	22.6871	25.9483	22.616	22.7998	22.7582
MTR_3g097000	0	0	0	0	0	0.26444	0.107332	0
MTR_3g095380	51.1713	46.6451	50.2934	51.8741	37.5723	34.8115	42.6133	43.7603
MTR_8g038125	0	0	0	0	0	0	0	0
MTR_1g053785	0	0	0	0	0	0	0	0
MTR_8g104410	3.70055	4.48338	4.45491	4.52149	7.41575	5.78533	7.87061	5.7061
MTR_8g083140	37.9385	35.0138	39.0316	43.3317	38.8022	32.3838	34.8684	36.0143
MTR_1g115520	0.149364	0	0	0	0	0.108156	0.0819442	0.145556
MTR_8g076870	0	0	0	0	0	0	0	0
MTR_1g050965	0	0	0	0	0	0	0	0
MTR_8g081630	0	0	0	0	0	0	0	0
MTR_5g088750	24.7487	24.0139	26.0639	23.3283	21.8434	19.9073	26.3722	22.8177
MTR_7g093140	0.291386	1.24455	0.450097	0.208158	0.958227	8.05298	0.799302	1.64695
MTR_5g098350	0	0	0	0	0	0	0	0
MTR_2g461120	0	0	0	0	0	0	0	0
MTR_7g060240	0	0	0	0	0	0	0	0
MTR_2g017935	0	0.0836642	0.0907723	0.0839597	0.235259	0.14184	0.0967185	0.045813
MTR_4g129510	6.96339	15.754	5.59445	18.0967	8.46274	5.62181	5.49985	10.1437
MTR_2g021910	0	0	0	0	0	0	0	0
MTR_6g037160	0	0	0	0	0	0	0	0
MTR_1g057570	0	0	0	0	0	0	0	0
MTR_1g035260	13.0228	11.0514	11.1164	12.1768	11.2857	15.7485	12.7467	12.9234
MTR_2g007200	0	0	0	0	0	0	0	0
MTR_6g015715	0	0	0	0	0	0.200815	0	0
MTR_7g055590	1.09732	1.08679	1.13	0.802826	0.927714	0.660226	0.872477	0.446332
MTR_2g020360	112.263	141.127	130.108	117.571	164.525	151.435	134.209	149.301
MTR_8g039130	0	0	0.0359613	0	0	30.5801	16.3231	0.0272247
MTR_1g048360	0.398818	0.355594	0.74672	0.506497	0.663535	0.723427	1.07411	0.7349
MTR_3g011060	0	0	0	0	0	0	0	0
MTR_4g080720	7.52213	6.4789	5.6651	5.83878	5.54768	5.44141	6.52895	5.82925
MTR_4g070120	0.0594275	0	0	0.226418	0	0.0573758	0	0.0463297
MTR_4g461090	0	0	0	0	0	0	0	0
MTR_4g084870	7.90385	10.1671	8.44543	5.90786	21.4633	28.1557	20.2628	18.2731
MTR_2g047960	0	0	0	0	0	0	0	0
MTR_8g006935	1.82397	2.65451	2.00351	1.73732	0.556348	0.352199	1.73448	1.80116
MTR_6g051690	0	0	0	0	0	0	0.0387162	0
MTR_8g074580	0	0	0	0	0	0.0728495	0	0
MTR_3g023190	0	0	0	0	0	0	0	0
Novel00628	0.159227	0.327447	0.245954	0.0631929	0.121419	0.243406	0.145592	0.113789
MTR_7g019290	0	0	0	0	0	0	0	0
MTR_1g050640	65.0926	48.4789	54.334	54.4721	41.587	57.2833	48.951	59.0443
MTR_1g026080	0	0	0	0	0	0	0	0
MTR_5g413315	0	0	0	0	0	0	0	0
MTR_8g080770	29.2816	24.313	23.1839	21.9004	32.5893	41.1085	36.0092	31.8663
MTR_5g018900	10.4607	11.4931	9.35218	9.27623	9.19264	6.91677	7.8962	8.31472
Novel00334	0	0	0	0	0	9.60793	4.17894	0.383121
MTR_1946s0010	0	0	0	0	0	0	0	0
MTR_5g070680	27.3694	24.7593	17.7103	29.6908	32.095	25.8979	26.2285	32.7812
MTR_4g116460	21.9924	18.8443	22.0213	21.2173	21.4026	19.7049	20.4849	20.9617
MTR_1g069055	21.1659	23.193	20.5647	21.8013	25.0888	25.5202	27.9315	26.8173
MTR_2g034150	0	0	0	0	0	0	0	0
MTR_1g036110	0	0	0	0	0	0	0	0
MTR_7g086610	13.7757	15.1728	18.1971	12.674	11.2912	11.3798	12.8924	12.283
MTR_8g007585	0	0	0	0	0	0	0	0
MTR_3g102490	0	0	0	0	0	0	0	0
MTR_4g033275	0	0.441288	0.159593	0.0738077	0.44317	0.598509	0.255071	0.0604103
MTR_1g032430	4.51323	3.56975	3.97867	2.93102	3.32425	3.61468	3.88289	3.57183
MTR_1g112210	3.97742	5.27552	4.1834	3.2704	4.97722	3.95498	3.50627	3.44534
MTR_3g055105	0	0	0	0	0	0	0	0
MTR_7g067580	0	0	0	0	0	0	0	0
MTR_4g067200	0	0	0	0	0	0.0882195	0	0
MTR_4g048610	0	0	0	0	0	0	0	0
MTR_8g060550	0	0	0	0	0	0	0	0
MTR_2g098440	48.588	39.4327	43.23	46.1689	32.7063	25.5258	37.8988	31.5014
MTR_2129s0010	0	0	0	0	0	0	0	0
MTR_5g046560	5.06545	6.6315	5.63602	6.37764	7.47561	5.86026	4.83931	6.82003
MTR_1g112050	7.09012	5.03708	7.21384	5.11553	11.5335	16.6625	9.80597	9.4
MTR_5g072456	0	0	0	0	0	22.8054	10.6954	3.42849
MTR_5g015490	7.00792	8.78327	5.77583	7.30628	16.4669	11.3635	17.6815	13.7685
MTR_6g065920	0	0	0	0	0	0	0	0
MTR_3g078490	4.46999	7.58457	5.43876	10.6114	8.3065	6.58637	7.65125	9.86469
MTR_8g080280	42.585	41.3207	37.2912	32.8146	24.03	22.1641	28.3064	26.9151
MTR_8g073350	0	0	0	0	0	0	0	0
MTR_6g075440	12.6332	12.7092	12.2826	11.8285	15.9596	13.1748	16.3983	14.3546
MTR_1g083180	0	0	0	0	0	0	0	0
MTR_3g105775	0	0.110322	0	0.110712	0	0.11222	0.382607	0.634309
MTR_5g008920	0.12254	0	0.0210316	0	0.0233609	0.0788732	0.0224094	0.0955326
MTR_7g010800	0.0235234	0.156289	0.230128	0.0560148	0	0.0227113	0.0258108	0.0550166
MTR_5g085070	20.5226	20.6505	20.5335	21.638	23.2586	25.1607	24.437	25.8638
MTR_7g066430	0	0	0	0	0	0	0	0
MTR_1g115535	31.2791	26.8443	31.1558	32.7346	41.671	52.8265	36.3671	36.6493
MTR_3g100220	17.2373	17.7697	19.2157	15.898	17.7354	16.0151	14.7733	15.9297
MTR_6g038940	0.113567	0.323374	0.15388	0.142331	0.30766	0.530918	0.262337	0.181734
MTR_3g099880	12.8018	13.5697	11.5699	12.0273	13.4354	13.724	13.5066	11.7853
MTR_3g094990	0	0	0	0	0	0	0	0
MTR_2g076200	14.5769	12.5861	13.6554	14.3126	17.206	20.661	17.2979	18.861
MTR_2g031780	2.25824	0.535849	0.4651	1.29058	0.774914	0.436056	0.867242	0.616185
MTR_0462s0020	0.532246	0.45466	0.10962	0.380222	0.243519	0.462484	0.817602	0.788385
MTR_3g091080	36.4995	32.7277	36.7198	31.8692	32.6706	39.853	37.2285	36.7806
MTR_8g099700	3.54591	2.33792	2.95466	2.47509	3.28188	1.75095	2.28691	1.49826
MTR_5g041585	0	0	0	0	0	0	0	0
MTR_3g091840	39.4035	33.6432	37.717	30.5544	35.8979	34.2221	29.7503	27.0382
MTR_4g028620	0	0	0	0	0	0	0	0
MTR_8g031650	0.810534	1.10833	1.06103	1.03374	1.17853	1.03456	1.59782	1.28521
MTR_6g059410	81.0412	36.521	68.6337	85.3302	81.3659	46.8171	83.1498	75.2746
MTR_8g032900	0	0	0	0	0	0	0	0
MTR_4g070370	0	0	0.111327	0.034324	0.144266	0.0869793	0	0.140468
MTR_4g073910	0	0.196128	0	0	0	0.249379	0.0566825	0
MTR_5g096700	16.8748	15.1388	17.2748	14.6502	5.45206	3.97004	6.4165	6.37261
MTR_1g068935	0	0	0	0	0	0	0	0
MTR_3g040370	11.763	12.8617	19.5583	13.8563	10.4599	12.0077	12.8639	11.7829
MTR_4g115730	21.8183	21.4938	24.1906	23.4255	23.4006	21.5265	26.6425	22.1827
MTR_8g023720	30.5046	25.8946	23.7892	26.9336	25.5652	22.0503	24.9391	22.0685
MTR_7g113580	0	0	0	0	0	0	0	0
MTR_4g092040	21.0901	17.7664	19.2636	17.8122	14.6251	13.4178	15.4904	15.529
MTR_4g048530	27.2367	26.8004	24.3816	25.876	21.0637	29.5306	25.9788	27.8241
MTR_8g017580	0.82701	1.42413	0.608315	0.720204	2.45949	2.16725	1.72411	2.61579
MTR_7g105320	4.5544	4.71576	6.24793	8.84295	10.2003	16.7738	7.96768	4.33275
MTR_5g014170	0	0	0	0	0	0	0	0
MTR_8g080630	63.0395	90.8541	66.8766	78.7747	82.0915	83.202	71.8872	86.4465
MTR_0082s0070	0.717388	0.394208	0.233291	0.0359636	0.172751	0.255176	0.0414288	0.0883068
MTR_2g090940	0	0	0	0	0	0	0	0
MTR_0105s0030	0	0	0	0	0	0	0	0
MTR_6g054950	0	0	0	0	0	0	0	0
MTR_7g097190	10.6436	8.789	10.6561	10.4872	8.18394	7.47875	8.3956	8.3623
MTR_5g032930	0	0	0	0	0	0	0	0
MTR_4g045730	0	0	0	0	0	0	0	0
MTR_2g435320	0	0	0	0	0	6.82772	3.34725	0
MTR_8g479450	4.36108	2.45799	2.88492	3.14523	5.16452	6.40408	5.18655	5.81661
MTR_5g021440	0	0	0	0	0	0	0	0
MTR_7g498320	4.51149	3.51859	2.98919	3.66426	2.60019	1.92463	2.80127	2.34478
MTR_4g080270	0	0	0	0	0	0	0	0
MTR_5g069980	1.50125	2.20567	0.825925	1.54747	2.02298	1.48913	2.66265	1.66739
MTR_4g051655	1.36492	1.5064	2.68039	2.66063	2.90463	7.81486	2.47286	2.7221
MTR_5g085030	0	0	0	0	0	0	0	0
MTR_8g088160	2.28923	2.88182	4.26814	2.66248	3.88638	2.04734	3.72808	3.15607
MTR_4g129940	10.9967	9.70353	15.438	14.0748	6.33829	6.01355	12.8201	9.91255
MTR_6g075180	0.7915	0.751247	0.631394	0.520298	0.9946	1.43148	1.13757	0.982073
MTR_6g074820	0.236256	0.210651	0.17694	0.225033	0.786144	1.27874	0.628436	0.552558
MTR_7g100630	7.4141	8.78915	6.6883	7.75804	7.29113	6.72167	8.06064	9.01076
MTR_2g084020	3.77811	5.67778	8.83497	5.69783	12.5369	15.7306	11.0546	12.0731
MTR_1g052035	0	0	0	0	0	0	0	0
MTR_3g092170	0.0284311	0	0	0	0.0325204	0	0	0
MTR_7g102100	0	0.0543615	0	0	0	0	0	0
MTR_0017s0240	0	0	0	0	0	0	0	0
MTR_6g015265	14.8075	14.1201	18.6119	17.7043	18.0395	28.5201	18.8307	16.2587
MTR_3g093490	0	0	0	0	0	0	0	0
MTR_2g018125	0.219298	0.702489	0.526934	0.739784	0.51213	0.626358	0.621607	0.498647
MTR_4g103790	78.9837	91.0598	77.5608	84.062	114.872	82.9047	94.0257	84.6873
MTR_1g112940	23.184	20.8682	24.1094	25.4372	8.72535	4.98331	8.94881	9.5707
MTR_4g075330	6.75353	7.9844	6.17895	5.43246	6.84204	6.98611	6.0992	5.57171
MTR_7g102880	0.126664	1.35852	2.16525	0.760078	0	0.244583	0.903377	0
MTR_1g058210	0	0	0	0	0	0	0	0
MTR_2g091180	14.0847	10.4126	10.874	9.92241	13.9588	11.6296	13.078	11.3994
MTR_3g080400	4.87002	4.57386	4.26982	4.84141	5.21015	8.11323	5.84805	6.0468
MTR_4g074190	12.7153	8.95451	3.73499	10.6136	8.06945	6.68976	5.57842	8.9731
MTR_0425s0030	0	0	0	0	0	0	0	0
MTR_1g057270	7.69364	8.97832	7.44036	7.55127	12.1596	12.438	10.7153	13.3725
MTR_8g028075	0.69192	1.67972	0.822146	0.684399	0.913198	0.732266	0.321201	1.39005
MTR_2g045100	1.27188	0.632343	1.21621	1.24031	2.21687	1.25721	1.69461	3.75377
Novel00534	2.03545	2.0235	2.05634	1.89282	2.6813	2.00244	2.51917	1.96287
MTR_0129s0110	0	0	0	0	0	0	0	0
MTR_4g048680	1.41985	0.179686	1.0235	0.270481	0.324814	0.0456945	0.571237	0.405871
MTR_6g037120	0	0	0	0	0	0	0	0
MTR_1g016570	0	0	0	0	0	0	0	0
MTR_5g071840	0.0177216	0.0168204	0	0	0	0	0	0
MTR_5g006795	1.49901	1.48744	1.61382	1.8821	1.01318	0.723628	1.1962	1.16863
MTR_8g067440	0	0	0	0	0	0	0	0
MTR_2g074930	0	0	0	0	0	0	0	0
MTR_4g034100	0	0	0	0	0	0	0	0
MTR_4g051000	0	0.149044	0	0.199427	0	0.0758045	0	0
MTR_1g028720	5.76283	5.60404	6.21613	5.93826	4.94108	5.30891	6.54054	5.92656
MTR_3g108300	0	0	0	0	0	0	0	0
MTR_7g060475	0	0	0	0	0	0	0	0
MTR_8g032340	4.24155	4.98352	5.1183	5.9266	4.10356	4.81672	4.85902	3.58349
MTR_6g090270	0	0	0	0	0	0	0	0
MTR_1g101735	0	0	0	0	0	0	0	0
MTR_4g040350	4.30137	5.23149	4.74109	5.35291	6.62597	7.03275	5.17025	6.28543
MTR_2053s0010	0	0	0	0	0	0	0	0
MTR_7g079990	475.105	454.07	501.438	495.566	460.845	400.362	501.147	476.363
MTR_2g020150	0	0.0210137	0	0	0	0	0	0
MTR_4g082355	1.94004	4.96613	1.89692	4.94634	5.11059	6.58409	5.784	6.85952
Novel00981	0	0	0.0295973	0	0	0.138745	0.0630722	0
MTR_2g102243	32.6937	28.0862	29.9696	22.4108	11.9844	14.2799	13.5834	16.2889
MTR_1g096860	0	0	0	0	0	0	0	0
MTR_7g102180	20.1759	20.6619	18.5647	20.1573	18.2577	21.5335	17.1531	20.617
MTR_5g017200	0	0	0	0	0	0	0	0
MTR_1g039030	0.493135	0.202824	0.304693	0.227026	0.225625	0.261861	0.486978	0.403671
MTR_7g008883	0	0	0	0	0	10.6976	8.02402	1.72762
MTR_3g114070	11.9196	12.68	14.0013	10.5721	16.2607	11.3497	15.1384	11.4238
MTR_5g056020	0	0	0	0	0	0	0	0
MTR_7g093850	22.2614	21.5398	33.3517	35.4529	39.3734	68.1385	35.3969	40.8785
MTR_5g034200	12.2892	17.6415	12.2089	12.2883	15.7774	8.02484	15.3866	14.8282
MTR_6g012840	0	0	0	0	0	0	0	0
MTR_5g025350	0.0307543	0	0	0	0	0	0.134979	0.167833
MTR_5g025910	0	0	0	0.0522805	0	0	0	0
MTR_2g078990	12.5474	18.8251	40.5436	16.7036	4.32257	9.08564	14.8244	5.64195
MTR_3g072610	4.19182	5.17702	6.24096	8.49048	1.99299	2.19421	2.85386	1.8899
MTR_4g066700	0	0	0	0	0	0	0	0
MTR_2g035120	30.3946	39.4801	42.2562	66.1768	20.6396	9.44625	17.8924	56.9572
MTR_2g461290	0.928132	2.7162	3.90274	1.10505	0.417067	0.480048	0.351585	0.327331
Novel00241	21.657	17.7616	29.6689	32.787	21.9287	20.8703	35.0198	34.046
MTR_4g118590	0.845149	0.607248	1.36648	0.820047	3.08985	2.51655	1.768	2.186
MTR_2g018320	0	0	0	0	0.00718653	0	0	0
MTR_5g076590	83.0742	75.9666	75.626	70.2494	74.0583	83.1993	72.0761	84.3935
MTR_5g022000	13.7392	12.8108	11.4155	11.4124	11.9802	12.1809	12.484	10.6613
MTR_8g076890	24.0182	30.5573	25.5334	25.7588	29.8342	29.3661	24.8285	25.6726
MTR_4g122520	0	0	0	0	0	0	0	0
MTR_7g078705	2.91195	2.07289	0.963858	1.18869	1.30852	1.20489	1.14111	1.13508
Novel00245	0.50545	0.465634	1.01039	1.14696	0.629162	0.559765	1.68011	1.17056
MTR_4g086240	20.8629	20.1291	20.6387	22.45	24.884	45.2476	30.5222	34.695
Novel00892	7.52609	7.9156	7.18169	8.30337	7.76101	12.3723	10.8724	8.22336
MTR_1g101790	4.14623	5.09962	4.89608	3.52441	6.18043	9.93431	5.8842	6.67029
MTR_3g024300	0	0	0	0	0	0	0	0
MTR_0223s0040	0	0.0265084	0	0	0.0638916	0.0269646	0.122578	0.108867
MTR_6g074895	0	0.150038	0	0	0.0904066	0	0	0
MTR_8g101980	176.782	205.373	190.186	216.822	258.08	202.013	209.672	201.558
MTR_4g127480	23.5994	32.8474	23.891	28.2581	25.0381	23.9889	23.1957	26.9253
MTR_7g116870	1.10405	1.57991	0.454772	0.695675	1.59312	5.14928	2.70237	1.68171
MTR_1g010180	0	0	0	0	0	0	0	0
MTR_0022s0330	0	0	0	0	0	0	0	0
MTR_4g079190	5.42992	5.98252	4.49579	4.96406	6.14848	4.39945	4.82023	4.19063
MTR_3g067755	0	0	0	0	0	0	0	0
MTR_7g096020	13.5345	14.855	12.821	15.9403	16.8261	16.6999	14.3059	18.2615
MTR_8g045520	75.762	79.0304	67.3574	47.8098	72.9632	42.7571	29.775	55.0695
MTR_7g060450	5.15851	6.20366	4.01429	5.58348	6.53744	1.64128	4.82397	5.94097
MTR_4g029050	0	0	0	0	0	0	0	0
MTR_3g034085	8.55008	11.2292	8.54877	10.7481	9.04066	5.32729	8.67242	8.17705
MTR_4g099530	0	0	0	0	0	0	0	0
MTR_7g115020	0.0952271	0	0	0.0907035	0.217847	0	0.208974	0.0742392
MTR_4g122260	61.0573	32.7311	56.267	53.7134	227.471	439.147	198.721	259.381
MTR_5g018680	15.8594	16.7689	14.8954	14.4171	12.5269	14.8131	17.7983	15.9081
MTR_2g019600	9.63974	15.6304	11.2818	15.8307	22.3851	22.3982	18.7683	25.3421
MTR_3g100200	0.968278	1.38924	1.80872	1.09387	0.231812	0.565258	0.691817	0.983088
MTR_2g021340	7.14402	7.20449	5.25139	5.70785	11.5584	16.7443	14.9296	13.8504
MTR_1g045340	0	0	0	0	0	0	0	0
MTR_2g036000	0	0	0	0	0	0	0	0
MTR_5g007350	34.0637	34.6003	29.6909	31.9373	30.5618	22.9933	27.994	28.5494
MTR_1g067490	33.7183	45.4931	37.3858	41.3486	62.2064	49.6597	47.7381	50.3312
MTR_8g075740	0	0	0	0	0	0	0	0
MTR_4g115330	47.5479	46.9629	109.853	64.9157	46.0377	41.2272	55.8215	35.4769
MTR_5g033690	0.0730871	0.12883	0.0967678	0.11934	0.0358282	0.0100806	0.0801941	0.00813983
MTR_7g102330	14.7213	11.0366	11.7893	10.4705	20.7561	19.613	17.0923	15.9663
MTR_5g091020	1.70032	2.04104	1.35368	1.65357	2.95817	1.71059	2.10866	2.11646
MTR_5g044135	0	0	0	0	0	43.9545	20.12	5.17596
MTR_2g091240	0.0252251	0.0239422	0	0.0240268	0	0.0608855	0.013839	0.078662
MTR_2g028130	0.0765506	0.0908219	0.118246	0.145828	0.109451	0.0739079	0.377975	0.417753
MTR_8g077125	5.43598	7.09039	8.05339	6.65484	6.92354	7.11581	7.26361	5.90186
MTR_2g024380	0	0	0	0	0	0	0	0
MTR_5g069340	0.598544	0.830306	0.584762	0.643202	0.719742	0.770507	0.909341	0.598238
MTR_7g102280	1.0541	1.56121	1.01393	1.00403	1.47071	2.03543	1.44893	1.48101
MTR_3g117990	44.2714	45.3888	41.1917	44.6232	55.7769	50.009	53.1172	54.1937
MTR_5g009080	5.48481	4.36479	3.20831	3.93597	4.75862	4.40388	4.23727	5.35223
MTR_8g102550	2.17331	2.66028	1.40456	1.19921	11.298	24.9189	17.6792	11.7667
MTR_5g071310	4.50902	4.67851	5.37307	3.10613	1.38443	1.23517	2.09184	1.5205
MTR_4g053240	8.10656	7.39023	6.65379	7.74733	6.94353	6.20684	6.92285	6.50614
MTR_6g024130	0	0	0	0	0	0	0	0
MTR_7g025680	0	0	0	0	0	0	0	0
MTR_0243s0040	0	0	0	0	0	0	0	0
MTR_7g073170	0	0	0	0	0	0	0	0
MTR_8g099965	34.7431	32.224	46.0934	34.7836	34.1563	29.3507	36.5911	35.2165
MTR_3g092475	0	0	0	0	0	0	0	0
MTR_4g097500	12.3567	13.9604	25.6501	12.0481	7.89466	7.77877	10.5352	7.34432
MTR_5g040550	0	0	0	0	0	0	0	0
MTR_7g013350	0	0	0	0.0180971	0	0	0	0
MTR_4g096650	17.0772	17.8121	18.5189	19.645	17.6012	14.1895	15.7553	16.2946
MTR_2g015370	32.3277	39.5975	27.5587	33.451	46.9707	39.6135	44.2634	51.6951
MTR_2g099670	142.131	133.455	140.248	134.099	103.049	99.8685	108.21	98.2129
MTR_7g083410	39.6409	40.4063	38.9092	52.3477	95.1541	50.8848	120.782	98.1099
MTR_8g040870	0	0	0	0	0	0	0	0
MTR_6g078040	0	0	0	0	0	0	0	0
MTR_8g031340	0	0	0	0	0	0	0	0
MTR_7g026957	0	0	0	0	0	0	0	0
MTR_1113s0020	4.75466	4.39564	6.8039	5.82274	4.52033	3.39817	5.35251	6.01744
MTR_0099s0130	0	0	0	0	0	0	0	0
MTR_6g082970	0	0	0	0	0	0	0	0
MTR_6g014186	4.21314	3.2151	4.00888	4.14142	3.66253	2.27791	3.1805	4.79547
MTR_4g087310	71.4387	79.5393	78.3924	81.0508	73.9769	78.5111	67.3781	77.3787
Novel00875	0	0	0	0	0	2.01049	0.719546	0.197323
MTR_7g013160	12.3872	11.0093	12.6051	11.4497	14.5251	13.7995	16.487	14.5713
MTR_7g066170	0	0	0	0	0	0	0	0
MTR_4g119600	0	0	0	0	0	0	0	0
MTR_8g051835	0	0	0	0	0	0	0	0
MTR_7g105910	0	0	0	0	0	0	0	0
MTR_3g466300	0	0	0	0	0	0	0	0
MTR_1g085990	0	0	0	0	0	0	0	0
Novel00355	0	0	0	0	0.132951	0	0	0
MTR_7g026520	2.31195	2.92583	3.02923	3.24947	4.55795	6.40604	4.49605	4.08837
MTR_2g044870	0	0	0	0	0	0	0	0
MTR_2g425980	0	0	0	0	0	0	0	0
MTR_4g019130	0.138989	0.44853	0.658392	0.158864	0.095388	0.187867	0	0.130027
MTR_8g099675	0	0	0	0	0	0	0	0
MTR_6g006740	0	0	0	0	0	0	0	0
Novel00780	0	0	0	0	0	0	0	0
MTR_7g065120	31.6515	31.0352	30.5686	28.0166	25.8423	27.266	27.0271	26.0964
MTR_1840s0010	0.730674	0.917229	0.606803	0.269405	1.05145	0.614423	0.801725	0.58801
MTR_1g051420	0.244449	0.464034	0.587368	1.2418	0.279608	0	0.0894064	0.381146
Novel00377	0	0	0	0	0	1.43948	1.51767	0.0280084
MTR_0058s0070	0	0	0	0	0	0	0	0
MTR_5g014160	0	0	0	0	0	0	0	0
MTR_4g133573	0	0	0	0	0	0	0	0
MTR_8g076160	14.0839	26.3175	4.5323	9.51092	4.53082	33.888	21.007	5.08246
[truncated: 49,651 more rows]
